# Supplementary material for: Low incidence of SNVs and indels in trio genomes of Cas9-mediated multiplex edited sheep
Source: BMC Genomics. 2018 May 25;19:397. doi: 10.1186/s12864-018-4712-z (PMC5970491; doi:10.1186/s12864-018-4712-z)
Supplement: Supplementary file 2 — Table S2. Summary of predicted of off-targets and de novo variants. (XLSX 587 kb) [file 12864_2018_4712_MOESM2_ESM.xlsx]

## Sheet: Off-targets by CasOT
Position	Sequence	Target	Mismatches
13:63047411-63047434:-	CTTCAGGT_TCCTTTCATCTC-TGGG	ASIP_sgRNA-1	0
13:63237518-63237541:-	CTTCAGGT_TCCTTTCATCTC-TGGG	ASIP_sgRNA-1	0
X:29718987-29719010:+	CTTtAttT_TCCTTTCATCTC-TGGG	ASIP_sgRNA-1	3
20:6637576-6637599:+	CaTCtGca_TCCTTTCATCTC-TGGA	ASIP_sgRNA-1	4
22:45681754-45681777:-	gcTCAcGc_TCCTTTCATCTC-AGGG	ASIP_sgRNA-1	4
3:24546090-24546113:+	CTgCcacT_TCCTTTCATCTC-AGGG	ASIP_sgRNA-1	4
3:44007065-44007088:+	CTcgcGtT_TCCTTTCATCTC-TGGA	ASIP_sgRNA-1	4
7:76856052-76856075:+	CTTtgGtg_TCCTTTCATCTC-TGGC	ASIP_sgRNA-1	4
9:79079100-79079123:-	aTgtcGGT_TCCTTTCATCTC-AGGG	ASIP_sgRNA-1	4
23:20832688-20832711:-	CTTCtGGT_TCaTTTCATCTC-TGGC	ASIP_sgRNA-1	2
11:34534492-34534515:+	gaTCAGGT_TCCcTTCATCTC-TGGC	ASIP_sgRNA-1	3
16:18899889-18899912:-	CgTCAGGa_TCCTTTCATCTg-AGGT	ASIP_sgRNA-1	3
17:43716811-43716834:-	CTTtgGGT_TCaTTTCATCTC-AGGG	ASIP_sgRNA-1	3
18:4624205-4624228:-	CaTCtGGT_TCCTTaCATCTC-TGGG	ASIP_sgRNA-1	3
21:44629436-44629459:+	taTCAGGT_TCCTTTCATCcC-AGGA	ASIP_sgRNA-1	3
6:82155852-82155875:-	CTctAGGT_TCCTTTCATtTC-TGGT	ASIP_sgRNA-1	3
1:15811120-15811143:-	CTcCAaGc_TCCTTTCATCcC-TGGG	ASIP_sgRNA-1	4
1:19720989-19721012:-	CaTaAGcT_TCCTgTCATCTC-TGGA	ASIP_sgRNA-1	4
1:240439903-240439926:-	CTTtAttT_TCCTTcCATCTC-GGGA	ASIP_sgRNA-1	4
10:3171003-3171026:-	CcTttGGT_TCCTTTCtTCTC-AGGG	ASIP_sgRNA-1	4
11:35189017-35189040:-	CTTaAGaa_TCCTTgCATCTC-TGGG	ASIP_sgRNA-1	4
11:41265520-41265543:-	CTggAGGa_TCCTTcCATCTC-AGGA	ASIP_sgRNA-1	4
11:45109172-45109195:-	tTTggGGT_TCCTTTCAgCTC-TGGA	ASIP_sgRNA-1	4
13:70108067-70108090:+	CcTCAccT_TCCTTTCATCTg-AGGT	ASIP_sgRNA-1	4
15:43981242-43981265:-	tTgCAGtT_TtCTTTCATCTC-AGGA	ASIP_sgRNA-1	4
16:23389388-23389411:-	CTTtAGtc_TCCTTTCATgTC-AGGG	ASIP_sgRNA-1	4
18:19830781-19830804:-	CTTCtcaT_TaCTTTCATCTC-TGGC	ASIP_sgRNA-1	4
18:21719819-21719842:-	CTTCtctT_TtCTTTCATCTC-AGGC	ASIP_sgRNA-1	4
2:77253470-77253493:-	tTTCAttT_TtCTTTCATCTC-TGGT	ASIP_sgRNA-1	4
2:144025418-144025441:+	aTTCAtGc_TCCTTTCAcCTC-TGGA	ASIP_sgRNA-1	4
2:189796988-189797011:-	CTaaAGcT_TCCTTTCATCcC-AGGG	ASIP_sgRNA-1	4
20:38105552-38105575:-	CTctAGcT_TCCTTTCcTCTC-TGGC	ASIP_sgRNA-1	4
23:60021243-60021266:-	aTTCAGca_TCCTTTCcTCTC-TGGT	ASIP_sgRNA-1	4
23:60033519-60033542:-	CaTCttGT_TCaTTTCATCTC-TGGA	ASIP_sgRNA-1	4
24:17686632-17686655:+	gccCAGGT_TCtTTTCATCTC-AGGC	ASIP_sgRNA-1	4
25:5568082-5568105:-	CTggAGtT_TCCTgTCATCTC-AGGA	ASIP_sgRNA-1	4
3:23665380-23665403:-	CgctAGGT_TCtTTTCATCTC-TGGT	ASIP_sgRNA-1	4
3:45701556-45701579:+	tTTaAGtT_TCCTTTaATCTC-TGGA	ASIP_sgRNA-1	4
3:49361546-49361569:-	CTgtAaGT_TCCTTTCATgTC-AGGG	ASIP_sgRNA-1	4
3:58778771-58778794:+	CaTCAtcT_gCCTTTCATCTC-TGGG	ASIP_sgRNA-1	4
4:88935422-88935445:-	CTTCtttT_TCCgTTCATCTC-TGGA	ASIP_sgRNA-1	4
4:96518023-96518046:+	tTTCAGag_TCCTTcCATCTC-CGGG	ASIP_sgRNA-1	4
4:99334008-99334031:-	CcTgAGGc_TCCTTTCATCcC-TGGA	ASIP_sgRNA-1	4
5:13947371-13947394:-	CTaaAGtT_TCCTTgCATCTC-TGGT	ASIP_sgRNA-1	4
5:44842977-44843000:-	CTgCcGGg_TCCTTcCATCTC-GGGC	ASIP_sgRNA-1	4
5:91435782-91435805:-	CTTCAttc_aCCTTTCATCTC-AGGC	ASIP_sgRNA-1	4
7:39341100-39341123:+	CTTtAtcT_TCCcTTCATCTC-TGGA	ASIP_sgRNA-1	4
7:97861138-97861161:-	gTTCctGT_TCCTTTCtTCTC-TGGT	ASIP_sgRNA-1	4
8:21569515-21569538:-	CTaCtaGT_TCCTTcCATCTC-TGGC	ASIP_sgRNA-1	4
9:51998744-51998767:+	acaCAGGT_TCCTTTCAgCTC-TGGA	ASIP_sgRNA-1	4
X:7982821-7982844:+	CaTCAaaT_TCCTTTCATCTg-AGGT	ASIP_sgRNA-1	4
X:59107428-59107451:+	CTcCAatT_TCCTTTCATtTC-TGGA	ASIP_sgRNA-1	4
1:23164013-23164036:+	aTaCAGtg_TCCcTTCATCTC-TGGT	ASIP_sgRNA-1	5
1:29421101-29421124:+	tTTtctGT_TCCTTTaATCTC-TGGG	ASIP_sgRNA-1	5
1:45584767-45584790:-	CTTagaaT_TCCTTTtATCTC-TGGC	ASIP_sgRNA-1	5
1:63092486-63092509:-	CTgaAGaa_TCCTTgCATCTC-TGGA	ASIP_sgRNA-1	5
1:116518393-116518416:+	CTggtGtT_TCCTTTCATCaC-CGGT	ASIP_sgRNA-1	5
1:163981746-163981769:-	aTcCAttT_TCCTTTCtTCTC-TGGA	ASIP_sgRNA-1	5
1:223339968-223339991:+	aTTCtatT_TCCTTTCAcCTC-TGGT	ASIP_sgRNA-1	5
10:23013725-23013748:-	aTTCctGa_TCCTTTCAgCTC-TGGT	ASIP_sgRNA-1	5
10:50712260-50712283:+	CacCtGtT_TCCTTTCAcCTC-AGGG	ASIP_sgRNA-1	5
10:58163037-58163060:-	CaTCctGa_TCCTcTCATCTC-AGGC	ASIP_sgRNA-1	5
10:58818583-58818606:+	CTTCttta_TCCaTTCATCTC-TGGT	ASIP_sgRNA-1	5
10:58818795-58818818:+	CTTCttta_TCCaTTCATCTC-TGGT	ASIP_sgRNA-1	5
10:59547905-59547928:-	CTTCttta_TCCTTTCATCTg-TGGA	ASIP_sgRNA-1	5
10:68579755-68579778:-	gTTtgtGT_TtCTTTCATCTC-TGGG	ASIP_sgRNA-1	5
11:3041954-3041977:+	CTgaAGaa_TCCTTgCATCTC-TGGA	ASIP_sgRNA-1	5
11:16628406-16628429:-	acTaAGtT_TCCTTTCgTCTC-GGGA	ASIP_sgRNA-1	5
11:23822359-23822382:-	aaTgAGcT_TCCcTTCATCTC-TGGG	ASIP_sgRNA-1	5
11:28516453-28516476:+	CcaaAGGa_TgCTTTCATCTC-TGGA	ASIP_sgRNA-1	5
11:45393773-45393796:-	CaTCcccT_TCCaTTCATCTC-TGGA	ASIP_sgRNA-1	5
11:54200049-54200072:+	CacaAGGa_TCCTTaCATCTC-TGGA	ASIP_sgRNA-1	5
12:25817361-25817384:+	tTaatGGT_TCCTTTaATCTC-TGGT	ASIP_sgRNA-1	5
12:40171244-40171267:+	CcTggGGg_TCCTTTCATCcC-CGGG	ASIP_sgRNA-1	5
12:49734347-49734370:-	tTcCcaGT_TgCTTTCATCTC-TGGA	ASIP_sgRNA-1	5
12:63685168-63685191:+	CaTCtttT_TCCTTTCATtTC-TGGT	ASIP_sgRNA-1	5
12:69880197-69880220:+	CccCAGta_TCaTTTCATCTC-AGGA	ASIP_sgRNA-1	5
13:26928859-26928882:-	gcTggGGT_TCCTTTCATCTt-GGGG	ASIP_sgRNA-1	5
13:49351146-49351169:-	CTgaAGac_TCCTTgCATCTC-TGGG	ASIP_sgRNA-1	5
13:56297714-56297737:+	CcTCcctT_TCCaTTCATCTC-TGGG	ASIP_sgRNA-1	5
13:58582244-58582267:+	CcTCcGtc_TCCTTTCATCTa-GGGC	ASIP_sgRNA-1	5
14:12055669-12055692:+	CagCAtaT_TCCTTTCATgTC-TGGG	ASIP_sgRNA-1	5
14:13368468-13368491:+	CTgCctGc_TCCTTTCATgTC-TGGA	ASIP_sgRNA-1	5
14:30941222-30941245:-	CTTtgGta_TCCTTTCATCaC-AGGG	ASIP_sgRNA-1	5
14:55368649-55368672:+	CTTttccT_TCCcTTCATCTC-AGGT	ASIP_sgRNA-1	5
15:7600246-7600269:-	CTctctGT_TCCTTTCtTCTC-TGGT	ASIP_sgRNA-1	5
15:24820293-24820316:-	gTcCtGcT_TCCTTTCATgTC-TGGA	ASIP_sgRNA-1	5
15:30804053-30804076:-	CcTCcctT_TCCTgTCATCTC-GGGG	ASIP_sgRNA-1	5
15:31448864-31448887:+	accCAGGc_TCCTTcCATCTC-TGGG	ASIP_sgRNA-1	5
15:34142850-34142873:-	CTcaAccT_TCCTTTaATCTC-AGGA	ASIP_sgRNA-1	5
16:17134733-17134756:+	CaTggaGT_TCtTTTCATCTC-GGGA	ASIP_sgRNA-1	5
16:38283520-38283543:+	gcTCtGtT_TaCTTTCATCTC-TGGG	ASIP_sgRNA-1	5
16:48958158-48958181:-	tTTaAaaT_TaCTTTCATCTC-AGGG	ASIP_sgRNA-1	5
16:49657633-49657656:-	CacaAGGa_TCCTTaCATCTC-TGGC	ASIP_sgRNA-1	5
17:11247791-11247814:+	agcCAGGc_TCCTTcCATCTC-CGGG	ASIP_sgRNA-1	5
17:19947117-19947140:+	aagtAGGT_TCCTTTgATCTC-AGGT	ASIP_sgRNA-1	5
17:56156870-56156893:-	CTTCttta_TCCTTTCATCTg-TGGA	ASIP_sgRNA-1	5
17:66940530-66940553:+	tgTgAGGa_TCCTTaCATCTC-AGGG	ASIP_sgRNA-1	5
18:38957316-38957339:-	agcCAGaT_TCCTTTCATCTa-TGGA	ASIP_sgRNA-1	5
18:45864430-45864453:+	CTcCtctT_cCCTTTCATCTC-GGGC	ASIP_sgRNA-1	5
19:4940746-4940769:-	acTgAaGT_TCgTTTCATCTC-AGGG	ASIP_sgRNA-1	5
19:14022016-14022039:-	gaTgtGGT_TCCTTaCATCTC-TGGC	ASIP_sgRNA-1	5
19:48651465-48651488:-	CacaAGtT_TCCTTTCAgCTC-AGGA	ASIP_sgRNA-1	5
2:1225232-1225255:-	gTTaAatT_TaCTTTCATCTC-AGGG	ASIP_sgRNA-1	5
2:14090185-14090208:+	tTTCctGa_TCCTTTCATCaC-AGGG	ASIP_sgRNA-1	5
2:17382976-17382999:-	tTTtAcaT_TtCTTTCATCTC-TGGT	ASIP_sgRNA-1	5
2:17664358-17664381:+	tTaaAGaT_cCCTTTCATCTC-TGGC	ASIP_sgRNA-1	5
2:25852604-25852627:-	CggCActT_TCCTTTCATgTC-TGGT	ASIP_sgRNA-1	5
2:29124159-29124182:-	CTTCttta_TCCTTTCATCTg-TGGA	ASIP_sgRNA-1	5
2:42399525-42399548:+	CTgCAcca_TgCTTTCATCTC-TGGG	ASIP_sgRNA-1	5
2:50768778-50768801:+	gTTCttGa_TCCcTTCATCTC-TGGT	ASIP_sgRNA-1	5
2:75502768-75502791:-	aTTCctcT_TCCTTTCtTCTC-TGGG	ASIP_sgRNA-1	5
2:99712499-99712522:+	CTgaAGaa_TCCTTgCATCTC-TGGA	ASIP_sgRNA-1	5
2:104631174-104631197:-	tTTCtGca_TCCaTTCATCTC-TGGT	ASIP_sgRNA-1	5
2:119306061-119306084:-	gaaCAGcT_TCCaTTCATCTC-AGGA	ASIP_sgRNA-1	5
2:126719552-126719575:-	CcagAGGc_TCCTTTCAaCTC-AGGG	ASIP_sgRNA-1	5
2:159958678-159958701:-	CTTCtaaa_TCCTTTCATCTt-TGGT	ASIP_sgRNA-1	5
2:168031108-168031131:-	tcTCtGtT_aCCTTTCATCTC-TGGA	ASIP_sgRNA-1	5
2:181540512-181540535:+	CTctgGGg_TCCTTTCAcCTC-TGGT	ASIP_sgRNA-1	5
2:191144113-191144136:-	tTTaAtGa_TCCTTgCATCTC-TGGA	ASIP_sgRNA-1	5
2:220327913-220327936:+	CTgCAtcc_TCCTgTCATCTC-AGGG	ASIP_sgRNA-1	5
2:237059082-237059105:-	aagCAGGg_TCCTTTCATgTC-TGGG	ASIP_sgRNA-1	5
20:308784-308807:-	CTgaAGaa_TCCTTTCATCcC-TGGG	ASIP_sgRNA-1	5
20:26763437-26763460:+	CTgCctcT_TCCTTTCATCTt-GGGT	ASIP_sgRNA-1	5
20:27193966-27193989:-	tTTCAaca_TCtTTTCATCTC-AGGG	ASIP_sgRNA-1	5
20:44339637-44339660:-	tcTCcaGT_TCtTTTCATCTC-TGGG	ASIP_sgRNA-1	5
21:26634917-26634940:-	aTTatGGa_aCCTTTCATCTC-AGGC	ASIP_sgRNA-1	5
21:35541294-35541317:+	CTTCttta_TCCaTTCATCTC-TGGT	ASIP_sgRNA-1	5
22:18318967-18318990:+	aaTCAtGa_TtCTTTCATCTC-TGGT	ASIP_sgRNA-1	5
22:32522326-32522349:+	aTTCttcT_cCCTTTCATCTC-TGGG	ASIP_sgRNA-1	5
22:43612225-43612248:-	CTTCcctc_TCCTTTCtTCTC-TGGT	ASIP_sgRNA-1	5
22:46242080-46242103:+	CTcgctGT_TCCTTTCtTCTC-TGGG	ASIP_sgRNA-1	5
23:49377157-49377180:+	gTcCAttT_TCCTTTgATCTC-TGGG	ASIP_sgRNA-1	5
23:51886778-51886801:+	gTTtAGtc_TCtTTTCATCTC-TGGT	ASIP_sgRNA-1	5
24:869185-869208:+	CaTCtacT_TCCTTTCtTCTC-TGGC	ASIP_sgRNA-1	5
24:11717981-11718004:-	gTTCctGg_TCCTTTCATCaC-AGGG	ASIP_sgRNA-1	5
24:19848479-19848502:-	CTggtGtT_TCCTTTCATtTC-TGGG	ASIP_sgRNA-1	5
24:29878218-29878241:-	agaaAGGT_TgCTTTCATCTC-AGGC	ASIP_sgRNA-1	5
24:33891956-33891979:+	tTTCcaGc_TCCTTcCATCTC-AGGA	ASIP_sgRNA-1	5
25:8307911-8307934:-	CcTggGtT_TCCTTTCAcCTC-TGGC	ASIP_sgRNA-1	5
25:15152018-15152041:-	CTgaAGaa_TCCTTaCATCTC-TGGG	ASIP_sgRNA-1	5
25:26850920-26850943:-	CTgaAGaa_TCCTTTCATCcC-TGGG	ASIP_sgRNA-1	5
25:30346198-30346221:+	CTTtgatT_TCCTTTCATaTC-TGGG	ASIP_sgRNA-1	5
26:19572008-19572031:+	CcTCcaGg_TCaTTTCATCTC-AGGA	ASIP_sgRNA-1	5
3:14013361-14013384:+	CTctgGGg_TCtTTTCATCTC-TGGT	ASIP_sgRNA-1	5
3:28304158-28304181:+	CTTCttta_TCaTTTCATCTC-AGGG	ASIP_sgRNA-1	5
3:32805241-32805264:+	accCAGcT_TCCTTTCATCTa-AGGA	ASIP_sgRNA-1	5
3:39237441-39237464:-	CTTCtcta_TCCTTTCATCTg-TGGA	ASIP_sgRNA-1	5
3:117934835-117934858:-	tTTttGtT_TCCTTTCtTCTC-AGGA	ASIP_sgRNA-1	5
3:199447843-199447866:-	aTcaAGGg_TCCTTTCATCTt-AGGA	ASIP_sgRNA-1	5
3:208995740-208995763:+	tcTCAttT_TCCTTcCATCTC-TGGG	ASIP_sgRNA-1	5
4:9883785-9883808:+	tcTCActT_cCCTTTCATCTC-TGGG	ASIP_sgRNA-1	5
4:67093940-67093963:+	gccCAGGg_cCCTTTCATCTC-AGGC	ASIP_sgRNA-1	5
4:72433099-72433122:-	gTTtAcaT_TCCTTTCATCTt-TGGA	ASIP_sgRNA-1	5
4:94614692-94614715:+	gagaAGGT_TCCTTTaATCTC-TGGT	ASIP_sgRNA-1	5
4:99382193-99382216:+	CcTCctGc_TCCTcTCATCTC-TGGG	ASIP_sgRNA-1	5
4:107465933-107465956:-	tTTCtGtg_TCCTTcCATCTC-TGGA	ASIP_sgRNA-1	5
4:116561422-116561445:+	accaAGGT_TCCTTcCATCTC-GGGC	ASIP_sgRNA-1	5
5:58960696-58960719:-	aaaCAGcT_TCCTcTCATCTC-TGGG	ASIP_sgRNA-1	5
5:64933642-64933665:+	CccCAGtc_TCCTTTgATCTC-TGGT	ASIP_sgRNA-1	5
5:98585851-98585874:-	CTgaAGaa_TCCTTgCATCTC-TGGA	ASIP_sgRNA-1	5
6:985330-985353:-	CTggAGaa_TCCTTTCATCcC-TGGG	ASIP_sgRNA-1	5
6:13218445-13218468:-	CTctgGaT_TtCTTTCATCTC-CGGA	ASIP_sgRNA-1	5
6:15603158-15603181:+	tTTttGtT_TCCTTTCATCTg-AGGT	ASIP_sgRNA-1	5
6:38099148-38099171:-	CTgagtGT_TCCTTTCAgCTC-AGGA	ASIP_sgRNA-1	5
6:51628958-51628981:-	ggTCAccT_gCCTTTCATCTC-TGGA	ASIP_sgRNA-1	5
6:70576281-70576304:-	tTcgAtGT_TCCTgTCATCTC-TGGT	ASIP_sgRNA-1	5
6:86260375-86260398:+	tTTgAatT_TCCTTTCAcCTC-TGGG	ASIP_sgRNA-1	5
6:92990978-92991001:+	tTTgcaGT_TCCTTTCATtTC-AGGA	ASIP_sgRNA-1	5
6:97821699-97821722:+	CaagAGcT_TCCTTTCATCgC-TGGT	ASIP_sgRNA-1	5
6:103462879-103462902:-	aTTCctcT_TCCTTTCATCTg-AGGA	ASIP_sgRNA-1	5
6:116678504-116678527:-	tgcaAGGT_TCCTTTCATtTC-AGGG	ASIP_sgRNA-1	5
7:18157644-18157667:+	CTTCttta_TCCTTTCATCTg-TGGA	ASIP_sgRNA-1	5
7:21783845-21783868:+	CTctctGT_TtCTTTCATCTC-TGGG	ASIP_sgRNA-1	5
7:44453238-44453261:+	CacCAGta_TCCTTTtATCTC-TGGG	ASIP_sgRNA-1	5
7:48915839-48915862:-	CTgaAGaa_TCCTTgCATCTC-TGGG	ASIP_sgRNA-1	5
7:54659419-54659442:-	gTTtAccT_TCCTTTCATCTg-AGGG	ASIP_sgRNA-1	5
7:77482655-77482678:-	CTTCttag_TCCTTTCtTCTC-AGGG	ASIP_sgRNA-1	5
8:2467012-2467035:-	gaTCAatT_TCtTTTCATCTC-TGGG	ASIP_sgRNA-1	5
8:5340869-5340892:-	CTTgAatg_TCCTTTtATCTC-TGGA	ASIP_sgRNA-1	5
8:39964064-39964087:-	CTgCtatT_TCCTcTCATCTC-AGGA	ASIP_sgRNA-1	5
9:15647426-15647449:-	CTTCttcg_TCCTTTCATCTg-TGGA	ASIP_sgRNA-1	5
9:74327121-74327144:+	CccCtGcT_TCCTTTCcTCTC-AGGG	ASIP_sgRNA-1	5
9:76164503-76164526:-	CTTCttta_TCCaTTCATCTC-TGGA	ASIP_sgRNA-1	5
9:85292196-85292219:+	CTgaAGaa_TCCTTgCATCTC-TGGG	ASIP_sgRNA-1	5
9:88466861-88466884:+	CTTCttca_TCCTTTCATCTg-TGGA	ASIP_sgRNA-1	5
9:92016429-92016452:-	CTTCtttg_TCCTTTCATCTg-CGGA	ASIP_sgRNA-1	5
9:94488446-94488469:-	tcTagGGT_TCCTTTCATCTg-TGGA	ASIP_sgRNA-1	5
X:10999790-10999813:-	gTTttGGg_TCaTTTCATCTC-AGGA	ASIP_sgRNA-1	5
X:11548841-11548864:+	tTgaAGGa_TCCTTgCATCTC-TGGG	ASIP_sgRNA-1	5
X:33201861-33201884:+	gTTCctcT_gCCTTTCATCTC-TGGT	ASIP_sgRNA-1	5
X:50766064-50766087:-	CcTaAGtg_TaCTTTCATCTC-AGGT	ASIP_sgRNA-1	5
X:71035526-71035549:-	aTTtAGaa_TCCTTTCATCcC-TGGG	ASIP_sgRNA-1	5
X:71972847-71972870:+	CTgaAGaa_TCCTTTCATCcC-TGGG	ASIP_sgRNA-1	5
X:75109089-75109112:-	tTTCctGg_cCCTTTCATCTC-AGGT	ASIP_sgRNA-1	5
X:79730401-79730424:-	aTTCAaac_TCCTTTCATCTt-GGGC	ASIP_sgRNA-1	5
X:123613144-123613167:+	CTgaAGaa_TCCTTgCATCTC-TGGA	ASIP_sgRNA-1	5
X:124552454-124552477:+	CTTttacT_TCCTTTCATCTa-TGGC	ASIP_sgRNA-1	5
1:32883148-32883171:+	CTTCAGGa_TCCTTTaATCaC-TGGC	ASIP_sgRNA-1	3
10:33444172-33444195:+	CTTgAGGT_TtCTTTCAaCTC-TGGT	ASIP_sgRNA-1	3
10:53676899-53676922:-	CTTCAGcT_TCCTTaaATCTC-AGGA	ASIP_sgRNA-1	3
10:83001192-83001215:-	CTTCAGtT_TCaTTTCtTCTC-TGGT	ASIP_sgRNA-1	3
11:4381177-4381200:-	CTcCAGGT_TCCTTTCcTCTg-GGGA	ASIP_sgRNA-1	3
11:9990630-9990653:+	CTTaAGGT_TtCTTcCATCTC-TGGA	ASIP_sgRNA-1	3
12:18361861-18361884:+	CTgCAGGT_TCCTcTCATCTg-GGGG	ASIP_sgRNA-1	3
18:48181554-48181577:-	aTTCAGGT_TCCTTTCATgTt-TGGC	ASIP_sgRNA-1	3
2:165575442-165575465:+	aTTCAGGT_TCCTTTCATgTa-GGGC	ASIP_sgRNA-1	3
21:41505060-41505083:-	CTTgAGGT_cCCTcTCATCTC-TGGA	ASIP_sgRNA-1	3
25:31749891-31749914:-	CTTCAGGa_TCaTTTCATCTt-GGGA	ASIP_sgRNA-1	3
4:79657046-79657069:-	CTgCAGGT_TgCTTcCATCTC-AGGA	ASIP_sgRNA-1	3
8:14725635-14725658:-	CTTCAcGT_TCCTcTCATCcC-AGGC	ASIP_sgRNA-1	3
9:25379057-25379080:-	CTTCgGGT_TCCaTTgATCTC-GGGG	ASIP_sgRNA-1	3
1:13996414-13996437:-	CaTCAGGg_TCtTTTCATaTC-AGGC	ASIP_sgRNA-1	4
1:29163134-29163157:-	CaTCAGGc_TCCaTTCAgCTC-AGGC	ASIP_sgRNA-1	4
1:48697837-48697860:-	gTTCAGGa_TCCTTTtATCTa-GGGG	ASIP_sgRNA-1	4
1:64035071-64035094:+	CTTgAaGT_TCCTgaCATCTC-TGGA	ASIP_sgRNA-1	4
1:68288654-68288677:-	CTTCtGaT_TCCcTTCcTCTC-TGGG	ASIP_sgRNA-1	4
1:120885966-120885989:-	agTCAGGT_TCaTcTCATCTC-AGGG	ASIP_sgRNA-1	4
1:123901009-123901032:-	aTgCAGGT_TCtTTTgATCTC-TGGG	ASIP_sgRNA-1	4
1:167390152-167390175:-	tTTCAtGT_TCCTTTCATgTt-TGGT	ASIP_sgRNA-1	4
1:230444593-230444616:+	aTTtAGGT_TCCTTTCATgcC-TGGC	ASIP_sgRNA-1	4
10:20569391-20569414:-	CTTCAcGg_TaCTTTCcTCTC-AGGA	ASIP_sgRNA-1	4
10:62821017-62821040:-	CcTCAGGc_TCaTTTCATtTC-TGGA	ASIP_sgRNA-1	4
10:70921624-70921647:-	CTTtAGGc_TgCTTaCATCTC-AGGT	ASIP_sgRNA-1	4
11:26766454-26766477:-	CTcCAGGa_cCCTgTCATCTC-GGGA	ASIP_sgRNA-1	4
11:60504951-60504974:+	CTaaAGGT_TCCTTcCAcCTC-AGGC	ASIP_sgRNA-1	4
11:60591398-60591421:-	CccCAGGT_cCCTTTCATCTg-GGGG	ASIP_sgRNA-1	4
11:60941137-60941160:+	CTgCAGGg_agCTTTCATCTC-GGGG	ASIP_sgRNA-1	4
12:1693871-1693894:-	CTTCtGtT_TCCTgaCATCTC-TGGC	ASIP_sgRNA-1	4
12:51442243-51442266:+	CTTtgGGT_TCCTTcCcTCTC-CGGT	ASIP_sgRNA-1	4
12:59097479-59097502:-	CcTCAGGc_TCCTTcCAcCTC-AGGG	ASIP_sgRNA-1	4
12:61920291-61920314:+	aTgCAGGT_TCCTTTCATCct-GGGC	ASIP_sgRNA-1	4
12:62111107-62111130:-	CTTCAGag_TCCTTTCATtaC-TGGT	ASIP_sgRNA-1	4
13:15065310-15065333:-	CTcCAGcT_cCCTTcCATCTC-AGGT	ASIP_sgRNA-1	4
13:38393492-38393515:+	CTTgAGGc_TCtTTgCATCTC-TGGC	ASIP_sgRNA-1	4
13:55045150-55045173:+	aTTCAGGa_TCCaTTtATCTC-AGGA	ASIP_sgRNA-1	4
13:55353739-55353762:-	CTTCAttT_TtCTTTCtTCTC-TGGT	ASIP_sgRNA-1	4
13:59477213-59477236:-	CTTCtGGa_TtCTTcCATCTC-TGGG	ASIP_sgRNA-1	4
13:64862587-64862610:+	CTTCcaGT_TCCTcTCATCTg-TGGT	ASIP_sgRNA-1	4
13:69775840-69775863:-	CTTCActT_TCCTTTCcTtTC-GGGG	ASIP_sgRNA-1	4
13:76135284-76135307:+	CTTCAtcT_TtCTTTCAcCTC-TGGA	ASIP_sgRNA-1	4
13:79080351-79080374:-	CacCAGGT_TCCTTTCATCca-TGGG	ASIP_sgRNA-1	4
13:80094085-80094108:-	CTTCAcaT_gCCTTTCATtTC-CGGG	ASIP_sgRNA-1	4
13:81275404-81275427:-	aTTtAGGT_TCCTTcCATgTC-TGGG	ASIP_sgRNA-1	4
15:6680433-6680456:+	aTTCtGGT_cCCTgTCATCTC-TGGT	ASIP_sgRNA-1	4
15:73494816-73494839:-	CTTCAGag_TCCTaTCATCTt-AGGG	ASIP_sgRNA-1	4
15:73908023-73908046:-	CTgCcGGT_TCtTTTCATCaC-AGGC	ASIP_sgRNA-1	4
16:11310801-11310824:-	CTaCtGGT_TCCTTcCAgCTC-AGGA	ASIP_sgRNA-1	4
16:32215199-32215222:-	CTaCAGGa_TCCTTTCcTCTa-GGGT	ASIP_sgRNA-1	4
17:5556455-5556478:-	tTTCAGcT_TCCTTTCcTCTt-GGGG	ASIP_sgRNA-1	4
17:13956096-13956119:-	tTTCAcGT_TtCTTTCATCaC-AGGA	ASIP_sgRNA-1	4
17:21540216-21540239:+	CTggAGGT_TaCTTTCtTCTC-TGGG	ASIP_sgRNA-1	4
18:2265936-2265959:+	CTTCAcaT_aCtTTTCATCTC-AGGC	ASIP_sgRNA-1	4
18:40999537-40999560:-	CTTCgtGT_TCCTTTCAatTC-AGGG	ASIP_sgRNA-1	4
18:41735334-41735357:+	aTTCAGcT_gCCTTTCATCTa-TGGG	ASIP_sgRNA-1	4
18:47048438-47048461:-	CTTCcaGT_TggTTTCATCTC-AGGA	ASIP_sgRNA-1	4
19:28386179-28386202:+	CTTttGGT_TCCTTgCATgTC-TGGG	ASIP_sgRNA-1	4
19:58724497-58724520:+	CTTCAGcg_gtCTTTCATCTC-TGGG	ASIP_sgRNA-1	4
2:6189210-6189233:+	tTTCAaGT_TgCTTTtATCTC-TGGA	ASIP_sgRNA-1	4
2:38738900-38738923:-	CgTCAGGg_TgCTcTCATCTC-AGGA	ASIP_sgRNA-1	4
2:92897931-92897954:+	CTTaAaGT_TtCTTTCcTCTC-AGGA	ASIP_sgRNA-1	4
2:147116869-147116892:-	aTTtAGGT_TgCTTTCATgTC-TGGG	ASIP_sgRNA-1	4
2:148145973-148145996:+	CTTCtGcT_TtCTTTCtTCTC-TGGT	ASIP_sgRNA-1	4
2:170344855-170344878:+	CTTCtGaT_TCCTTTCATtTt-GGGG	ASIP_sgRNA-1	4
2:174446127-174446150:+	CTTaAGtT_TCCTTTtATgTC-TGGG	ASIP_sgRNA-1	4
2:187477505-187477528:+	CTTCtGaT_TCCTTTCtTtTC-AGGG	ASIP_sgRNA-1	4
2:201748042-201748065:-	CTTaAGtT_TCCTTaaATCTC-TGGA	ASIP_sgRNA-1	4
2:212840076-212840099:+	tTTCAGtT_TCCTTTCATtTa-AGGA	ASIP_sgRNA-1	4
2:218740150-218740173:+	aTTtAGGT_TCCTTcCAcCTC-TGGG	ASIP_sgRNA-1	4
2:231962068-231962091:+	tTTCAtGT_TCtTTTaATCTC-TGGT	ASIP_sgRNA-1	4
2:237050053-237050076:-	CTcCAaGT_TCCcTTCATCTt-TGGC	ASIP_sgRNA-1	4
20:12960188-12960211:-	CaTCAGaT_TCCTTcCtTCTC-CGGG	ASIP_sgRNA-1	4
21:7910494-7910517:-	CaTCAGGg_TCtTTTCATaTC-AGGT	ASIP_sgRNA-1	4
21:28833748-28833771:+	tTTCAGaT_TCCTTTCgTCcC-AGGG	ASIP_sgRNA-1	4
21:41637578-41637601:-	CTTCtGGc_TCCTTTCAgCcC-AGGC	ASIP_sgRNA-1	4
21:42804279-42804302:+	CTTaAGGg_TCCTTTCAcCcC-TGGG	ASIP_sgRNA-1	4
22:29285984-29286007:-	CTcCAGGc_TaCTgTCATCTC-TGGC	ASIP_sgRNA-1	4
23:11965299-11965322:+	CTaCtGGT_TgCcTTCATCTC-AGGT	ASIP_sgRNA-1	4
23:61854740-61854763:+	CTTCActT_TCCTTTCcTtTC-AGGT	ASIP_sgRNA-1	4
24:32202107-32202130:+	CcTgAGGT_TCCTTTaAgCTC-TGGG	ASIP_sgRNA-1	4
25:20456055-20456078:-	tTTCtGGT_TCCTgTgATCTC-TGGA	ASIP_sgRNA-1	4
3:90045931-90045954:+	aTTCAGtT_TCCTgTCtTCTC-TGGC	ASIP_sgRNA-1	4
3:107024558-107024581:-	CaTCAGtT_TCCTTTCtTCcC-TGGA	ASIP_sgRNA-1	4
3:107572640-107572663:-	tTTgAGGT_TtaTTTCATCTC-TGGT	ASIP_sgRNA-1	4
3:139097084-139097107:+	aTTCAGGg_TCCTTTaATCTt-TGGT	ASIP_sgRNA-1	4
3:209211116-209211139:-	gTTCtGGT_TgCTTTCATCTt-TGGG	ASIP_sgRNA-1	4
4:53545766-53545789:+	CTaCtGGT_TgCcTTCATCTC-AGGT	ASIP_sgRNA-1	4
5:24840717-24840740:-	aTTCAGtT_TCCTTTCAaaTC-TGGG	ASIP_sgRNA-1	4
5:28238541-28238564:+	tTTCAGGa_TtCTTTCtTCTC-AGGA	ASIP_sgRNA-1	4
5:39695603-39695626:+	CTaCtGGT_TgCcTTCATCTC-AGGT	ASIP_sgRNA-1	4
5:42748834-42748857:+	CTTCAcaT_TCCTTTCtTtTC-TGGG	ASIP_sgRNA-1	4
5:50293462-50293485:+	CccCAGGT_gCCTTTCATCcC-TGGT	ASIP_sgRNA-1	4
5:71010833-71010856:+	CTTCAaGg_TCCTTTatTCTC-AGGC	ASIP_sgRNA-1	4
6:52289447-52289470:-	CTTtAGcT_TtCTTTCATCTt-GGGC	ASIP_sgRNA-1	4
8:8697162-8697185:+	CaTaAGGT_TCCgTTCATCTt-TGGC	ASIP_sgRNA-1	4
8:23959564-23959587:+	CTTgAGGg_TCtTTTCATCaC-AGGG	ASIP_sgRNA-1	4
8:24047392-24047415:+	aTTtAGGT_TgCTTTCATgTC-CGGG	ASIP_sgRNA-1	4
8:39587567-39587590:+	CTTCAGtg_TCCTTTaATCTt-GGGA	ASIP_sgRNA-1	4
8:46642708-46642731:-	CTTgAGGa_gCCTTTCAgCTC-AGGT	ASIP_sgRNA-1	4
8:52648868-52648891:-	CTTCAGcc_TCCTcTgATCTC-AGGG	ASIP_sgRNA-1	4
9:6921842-6921865:-	CaTCAGGa_TCCTTaCcTCTC-CGGA	ASIP_sgRNA-1	4
9:9260822-9260845:-	CaTCAGGc_TCCTTTCATCat-TGGA	ASIP_sgRNA-1	4
9:10284329-10284352:+	CTTCAacT_TCCTTTCcTCTg-TGGT	ASIP_sgRNA-1	4
9:19789364-19789387:+	CTTCcaGT_TCCTTggATCTC-AGGA	ASIP_sgRNA-1	4
9:38861348-38861371:-	CTTCtcGT_cCCTTTCATCTg-GGGT	ASIP_sgRNA-1	4
9:41408674-41408697:+	acTCAGGT_TCCTTTCATtTg-CGGT	ASIP_sgRNA-1	4
9:65201500-65201523:-	CTcCAGtT_TCCTTaaATCTC-TGGC	ASIP_sgRNA-1	4
9:74273282-74273305:+	CTcCAGGg_TgCTTTCtTCTC-TGGG	ASIP_sgRNA-1	4
X:114067611-114067634:+	gTTCAGaT_TtCTTTCATCTt-TGGT	ASIP_sgRNA-1	4
1:1730164-1730187:-	gcTCAGaT_TtCTTTCATCTa-GGGA	ASIP_sgRNA-1	5
1:9094660-9094683:-	CTTCttcT_TCtTTTtATCTC-TGGT	ASIP_sgRNA-1	5
1:10556538-10556561:-	CTTCtacT_TCCTTTCtTtTC-TGGC	ASIP_sgRNA-1	5
1:11459876-11459899:-	CTgCAttT_cCCTTTCATCTg-GGGT	ASIP_sgRNA-1	5
1:15494703-15494726:+	CTgaAGGa_TCCTTgCATCcC-TGGG	ASIP_sgRNA-1	5
1:20782943-20782966:-	gcTCAGaT_TCCTTcCtTCTC-TGGG	ASIP_sgRNA-1	5
1:22313970-22313993:-	CTggAGGa_gCCTTTCATCcC-AGGG	ASIP_sgRNA-1	5
1:23595968-23595991:-	tcTCAGtT_TCCTTTCAaCaC-TGGG	ASIP_sgRNA-1	5
1:26120615-26120638:+	CTctAGaT_TCtTTTCATgTC-TGGC	ASIP_sgRNA-1	5
1:27776112-27776135:-	CTcaAGcT_TCCcTTCATCcC-AGGT	ASIP_sgRNA-1	5
1:49391046-49391069:+	CTaCAaGa_TCCTTgCATCTt-CGGA	ASIP_sgRNA-1	5
1:54258488-54258511:+	acTtAGGT_TgCTTTCATgTC-TGGC	ASIP_sgRNA-1	5
1:61417772-61417795:-	aTTCtGtT_TCtcTTCATCTC-TGGT	ASIP_sgRNA-1	5
1:61624762-61624785:-	aTTCAGtg_TCCTTTgAaCTC-TGGT	ASIP_sgRNA-1	5
1:62022607-62022630:+	CTTCtcaT_TCCcTTaATCTC-TGGG	ASIP_sgRNA-1	5
1:63747232-63747255:-	CTggtGGT_TtCTTTCATCaC-TGGG	ASIP_sgRNA-1	5
1:65997723-65997746:+	gTTtAGGc_TtCTTTCcTCTC-CGGG	ASIP_sgRNA-1	5
1:66057662-66057685:-	tTgtAGGT_TgCTTTCcTCTC-TGGC	ASIP_sgRNA-1	5
1:71640905-71640928:+	CcTCtGtT_TCCTcTCAgCTC-AGGG	ASIP_sgRNA-1	5
1:87649845-87649868:+	tTTaAGaT_TttTTTCATCTC-TGGA	ASIP_sgRNA-1	5
1:88088073-88088096:-	aTgCAGtT_gCCTTTCATaTC-AGGC	ASIP_sgRNA-1	5
1:90694029-90694052:-	tTTCAGcc_TCCTcTCAaCTC-CGGT	ASIP_sgRNA-1	5
1:92763455-92763478:-	CTgtgGGT_TCCTaTCAcCTC-AGGT	ASIP_sgRNA-1	5
1:96217991-96218014:-	CTaCtGGg_TCtTTTCtTCTC-TGGA	ASIP_sgRNA-1	5
1:97861237-97861260:-	CacCAGcT_cCCTTgCATCTC-AGGC	ASIP_sgRNA-1	5
1:100553251-100553274:+	CgTCtGGa_TCCTgTCATCTg-GGGC	ASIP_sgRNA-1	5
1:104724570-104724593:+	tcTCAGcT_TCCTTcCAgCTC-TGGT	ASIP_sgRNA-1	5
1:104848798-104848821:+	CgTCAccT_TCCTTTCAaCcC-TGGC	ASIP_sgRNA-1	5
1:107465634-107465657:+	tTTCAGtg_TCCcTTtATCTC-TGGT	ASIP_sgRNA-1	5
1:107711244-107711267:-	tcTCAGGa_TCCcTTCtTCTC-AGGG	ASIP_sgRNA-1	5
1:110442274-110442297:-	tTgCAaGT_TCCTTgCATCcC-TGGG	ASIP_sgRNA-1	5
1:110470671-110470694:-	tTgCAaGT_TCCTTgCATCcC-TGGG	ASIP_sgRNA-1	5
1:139787368-139787391:-	aTTCtGaT_TCCTTgCtTCTC-TGGT	ASIP_sgRNA-1	5
1:140073184-140073207:+	gTTCAGca_TCCTTTCAgCTg-TGGG	ASIP_sgRNA-1	5
1:155624545-155624568:+	CTTCctGg_TCaTTTCAgCTC-TGGG	ASIP_sgRNA-1	5
1:158703574-158703597:+	tgTCAGtT_TtCTTTtATCTC-AGGA	ASIP_sgRNA-1	5
1:158966022-158966045:-	aTTCAtGg_aCCTTaCATCTC-AGGT	ASIP_sgRNA-1	5
1:168709460-168709483:-	CTTaAGcc_cCaTTTCATCTC-AGGA	ASIP_sgRNA-1	5
1:172812910-172812933:-	CTggAGaT_TCaTTTCATCTa-TGGC	ASIP_sgRNA-1	5
1:175388557-175388580:-	taTCAGGa_TgtTTTCATCTC-TGGG	ASIP_sgRNA-1	5
1:176864143-176864166:-	CTctAGtT_TCCTTgCATCcC-AGGT	ASIP_sgRNA-1	5
1:183961219-183961242:-	aTaCAtGT_TCtTTTCATCaC-AGGG	ASIP_sgRNA-1	5
1:187470785-187470808:+	CTcCctGT_TgCTTTCtTCTC-TGGG	ASIP_sgRNA-1	5
1:198756868-198756891:+	aTgCAGcT_TCCTTaCtTCTC-TGGA	ASIP_sgRNA-1	5
1:200844783-200844806:+	CacCAGGc_TCCTTTgtTCTC-GGGC	ASIP_sgRNA-1	5
1:201396549-201396572:+	CTTCActa_aCCTTTCtTCTC-TGGC	ASIP_sgRNA-1	5
1:214502548-214502571:+	CTgCtGcT_TCCcTTCATCaC-TGGG	ASIP_sgRNA-1	5
1:216599313-216599336:+	CacCAGGc_TCCTcTCATCaC-GGGA	ASIP_sgRNA-1	5
1:221592779-221592802:+	tTcCAGaT_TgCTTTCATtTC-TGGT	ASIP_sgRNA-1	5
1:225935424-225935447:+	aTTaAtGT_TCCTTTCAgCTt-AGGA	ASIP_sgRNA-1	5
1:261420062-261420085:+	CTTCAtca_cCCTTTCATtTC-AGGG	ASIP_sgRNA-1	5
1:270413403-270413426:-	CcTCtGGc_TCCTTTggTCTC-TGGA	ASIP_sgRNA-1	5
1:272841760-272841783:+	CTcCAGta_TCCTcTCATCTg-GGGT	ASIP_sgRNA-1	5
1:274164695-274164718:-	tTTagGGT_TCCTgTgATCTC-TGGA	ASIP_sgRNA-1	5
1:274602248-274602271:-	CcTCtGtT_TtCTTTtATCTC-AGGC	ASIP_sgRNA-1	5
10:13952927-13952950:+	agcCAGGT_TCCTacCATCTC-AGGC	ASIP_sgRNA-1	5
10:18271218-18271241:-	aaTCAGtT_TCCTTTCAaCTa-TGGC	ASIP_sgRNA-1	5
10:20610653-20610676:+	aTTCAtaT_TCCcTTCAcCTC-TGGC	ASIP_sgRNA-1	5
10:21433587-21433610:-	gTTCcaGT_TCCTTcCAgCTC-TGGA	ASIP_sgRNA-1	5
10:25621329-25621352:+	CTcCAcGg_TgCTTTCtTCTC-TGGT	ASIP_sgRNA-1	5
10:25965625-25965648:-	CTgCctGT_gCCTTTCATCTt-TGGT	ASIP_sgRNA-1	5
10:26699060-26699083:-	CTTCtGtg_TCtTTTCATCTg-TGGG	ASIP_sgRNA-1	5
10:30417590-30417613:+	CTTCtGcc_aCCTTTCATCaC-TGGC	ASIP_sgRNA-1	5
10:34344817-34344840:-	tTcCAGGa_TtCTTTCATCaC-TGGA	ASIP_sgRNA-1	5
10:47012868-47012891:-	aaTCAGtT_TCCTTTCAaCTa-TGGC	ASIP_sgRNA-1	5
10:55811319-55811342:+	tTTgAGGg_TCCTTTtATtTC-AGGC	ASIP_sgRNA-1	5
10:62321972-62321995:+	CacCAGGc_TCCTcTCATCTg-TGGG	ASIP_sgRNA-1	5
10:68157622-68157645:+	CTTCctcT_TtCTTTCATCaC-TGGC	ASIP_sgRNA-1	5
10:77074987-77075010:+	CTTtAGca_TCCTTTCAgtTC-AGGA	ASIP_sgRNA-1	5
10:81889270-81889293:-	CTTCtttT_TCCaTcCATCTC-TGGA	ASIP_sgRNA-1	5
10:81893306-81893329:-	CTTCtttT_TCCaTcCATCTC-TGGA	ASIP_sgRNA-1	5
10:85844229-85844252:+	CcTgAGtT_TCCTTTCcTtTC-AGGT	ASIP_sgRNA-1	5
11:11342374-11342397:-	CgTCgGGc_TCCTTcCAgCTC-GGGG	ASIP_sgRNA-1	5
11:20939159-20939182:+	gTcCAGtT_TCtTTgCATCTC-TGGG	ASIP_sgRNA-1	5
11:32034972-32034995:-	aTTCAacT_TCCgTTCAaCTC-AGGA	ASIP_sgRNA-1	5
11:32035198-32035221:-	aTTCAacT_TCCgTTCAaCTC-AGGA	ASIP_sgRNA-1	5
11:33566787-33566810:+	tTcCAcGT_TCCTTTCtTtTC-TGGT	ASIP_sgRNA-1	5
11:43246266-43246289:+	CcTCgGGc_TCCTTTggTCTC-AGGC	ASIP_sgRNA-1	5
11:45549502-45549525:+	CTTCttGa_aCCTTTtATCTC-TGGC	ASIP_sgRNA-1	5
11:48630260-48630283:-	CTcCtGcT_TCCTTTCtTCTg-AGGA	ASIP_sgRNA-1	5
11:51502666-51502689:-	CccCAcGT_TCCTTTCtTCcC-TGGG	ASIP_sgRNA-1	5
11:56746094-56746117:+	CaTgAGGg_cCCTTTCATCTt-CGGG	ASIP_sgRNA-1	5
11:57811601-57811624:+	gTTggGGT_TtCTTTCtTCTC-TGGG	ASIP_sgRNA-1	5
11:58682818-58682841:-	CTTtAGtc_TCCcTTCATtTC-AGGG	ASIP_sgRNA-1	5
12:8099895-8099918:+	CacCAGGc_TCCTTTCATCca-TGGG	ASIP_sgRNA-1	5
12:9859991-9860014:+	tTTCAttT_TCCTTcCtTCTC-AGGG	ASIP_sgRNA-1	5
12:24683250-24683273:+	CTgCtGcT_cCCTTTgATCTC-AGGC	ASIP_sgRNA-1	5
12:27622289-27622312:-	tTTCAttT_TCtTTTCtTCTC-TGGA	ASIP_sgRNA-1	5
12:28852826-28852849:+	agaCAGGT_aCCTcTCATCTC-AGGG	ASIP_sgRNA-1	5
12:29872158-29872181:-	CTTtAttT_TCCTTTtATCTg-AGGA	ASIP_sgRNA-1	5
12:38312702-38312725:-	CTggAGGg_cCCTTgCATCTC-TGGC	ASIP_sgRNA-1	5
12:42117891-42117914:+	tgTCAGGg_TCaTTTCAgCTC-TGGA	ASIP_sgRNA-1	5
12:45210347-45210370:+	gaTCAGcT_cCCTTTCcTCTC-TGGT	ASIP_sgRNA-1	5
12:48374541-48374564:-	tTcCAtGT_TCCaTTCATCcC-TGGG	ASIP_sgRNA-1	5
12:49615602-49615625:+	CTcCActT_cCCTTTCATCTg-TGGG	ASIP_sgRNA-1	5
12:51082068-51082091:-	acTCAtGT_TCCcTTCtTCTC-TGGT	ASIP_sgRNA-1	5
12:51656286-51656309:-	gcTCAGGc_TtCTTTCATCTa-TGGT	ASIP_sgRNA-1	5
12:56608083-56608106:-	CaTgAtGT_gCCTTTCATCTg-TGGG	ASIP_sgRNA-1	5
12:60123709-60123732:+	CcaCAtGT_TCCTTTCtgCTC-AGGA	ASIP_sgRNA-1	5
12:65094512-65094535:-	aTaCAGcT_TCaTTTCATtTC-CGGA	ASIP_sgRNA-1	5
12:78398570-78398593:+	tTgCgGGT_TCCcaTCATCTC-TGGG	ASIP_sgRNA-1	5
13:334047-334070:+	CaTCAtGa_TCCaTTCATCTt-GGGT	ASIP_sgRNA-1	5
13:9953971-9953994:+	CTgaAtGT_TCCTTcCAcCTC-TGGC	ASIP_sgRNA-1	5
13:13456538-13456561:+	CTTaAccT_TCCTTTgtTCTC-AGGC	ASIP_sgRNA-1	5
13:13478965-13478988:+	CTTaAccT_TCCTTTgtTCTC-AGGC	ASIP_sgRNA-1	5
13:15262255-15262278:-	tTTCtGtT_TCCTTTaATCcC-TGGC	ASIP_sgRNA-1	5
13:17523174-17523197:-	aTaCAGtT_aCCaTTCATCTC-TGGT	ASIP_sgRNA-1	5
13:25911287-25911310:-	aTTCcaGT_TCCTTcCATCcC-TGGT	ASIP_sgRNA-1	5
13:26240359-26240382:-	aTTgAGcT_TCtTTTCATCTt-GGGA	ASIP_sgRNA-1	5
13:28862630-28862653:-	CcTCAGca_TCCTTTCAcaTC-GGGA	ASIP_sgRNA-1	5
13:29139907-29139930:+	tgTCAGaT_TaCTTTCAcCTC-AGGA	ASIP_sgRNA-1	5
13:30509219-30509242:+	CTTCtGcc_TCCcTTCAgCTC-AGGA	ASIP_sgRNA-1	5
13:32784792-32784815:-	acTCtGGT_TCaTTTCAaCTC-TGGT	ASIP_sgRNA-1	5
13:36878391-36878414:-	CTcCAaGc_aCCTTTCATCcC-TGGG	ASIP_sgRNA-1	5
13:36878545-36878568:-	CTcCAaGc_aCCTTTCATCcC-TGGG	ASIP_sgRNA-1	5
13:38444767-38444790:-	CTTCtttT_TCCTTTCcTCcC-TGGT	ASIP_sgRNA-1	5
13:44218445-44218468:+	tTTaAGGg_TCCTTTCAgaTC-AGGG	ASIP_sgRNA-1	5
13:46230955-46230978:+	CTTCAtta_TCCaTTCATCTa-TGGT	ASIP_sgRNA-1	5
13:47579028-47579051:-	CTcCttGT_TCCTTTaATCTg-AGGC	ASIP_sgRNA-1	5
13:53899263-53899286:+	CacCcGGT_TCCTTTCATtcC-AGGC	ASIP_sgRNA-1	5
13:56243272-56243295:-	CTTCAcac_TCCTTTCtTCTg-TGGA	ASIP_sgRNA-1	5
13:56837741-56837764:+	CcTCAGcc_TCCTTTCtTCcC-AGGT	ASIP_sgRNA-1	5
13:58579714-58579737:-	CTaCAaGc_TtCTTTCATCTg-TGGC	ASIP_sgRNA-1	5
13:67843924-67843947:+	CTTCtGta_gCCTTTCATgTC-TGGC	ASIP_sgRNA-1	5
13:69195492-69195515:+	CTTgAtcT_TCCTTTgAcCTC-TGGG	ASIP_sgRNA-1	5
13:72879375-72879398:+	aTTCcGtT_TCCTTTCATtTt-TGGT	ASIP_sgRNA-1	5
13:75518452-75518475:-	gTTCcGtT_TCCcTTCATgTC-AGGC	ASIP_sgRNA-1	5
13:79283567-79283590:+	aTaCAtGT_cCCTTTCATCaC-TGGC	ASIP_sgRNA-1	5
14:1559500-1559523:-	CcTCAccT_TCCTTTagTCTC-AGGG	ASIP_sgRNA-1	5
14:1696907-1696930:+	CTTCtGca_TCCTTaCATCTg-CGGG	ASIP_sgRNA-1	5
14:8232862-8232885:+	gTTCAaGa_TCaTcTCATCTC-AGGG	ASIP_sgRNA-1	5
14:14251419-14251442:+	CcTgtGGT_TCCTgTCATCTg-GGGA	ASIP_sgRNA-1	5
14:18038071-18038094:+	tTTCAGta_TCaTTTCgTCTC-AGGG	ASIP_sgRNA-1	5
14:34233174-34233197:+	gcTCAGaT_TCtTaTCATCTC-AGGC	ASIP_sgRNA-1	5
14:39226222-39226245:-	CaTCAGta_TCgTTTCcTCTC-AGGC	ASIP_sgRNA-1	5
14:39319820-39319843:-	CagCtGGT_gCCTTTCAgCTC-AGGC	ASIP_sgRNA-1	5
14:47311937-47311960:+	CaaCAGGc_aCCTTcCATCTC-AGGC	ASIP_sgRNA-1	5
14:52762559-52762582:-	tTTtAGaT_TgCcTTCATCTC-TGGC	ASIP_sgRNA-1	5
14:53773583-53773606:-	gTTCgGtT_TaaTTTCATCTC-AGGG	ASIP_sgRNA-1	5
14:55308426-55308449:-	gcTCAGtT_cCtTTTCATCTC-TGGC	ASIP_sgRNA-1	5
14:55719910-55719933:-	gTTCgGcT_TCCTTcCcTCTC-TGGG	ASIP_sgRNA-1	5
14:56027268-56027291:+	CTTCccGc_TCCTTTCAaCTg-GGGG	ASIP_sgRNA-1	5
14:56213827-56213850:-	CTcCAGtc_TCCTTaCATCcC-AGGG	ASIP_sgRNA-1	5
14:56937675-56937698:+	CTTatGGc_TCCTTTCcTCTg-TGGC	ASIP_sgRNA-1	5
14:57812459-57812482:+	CTTCtGta_TCCaTTCATCTg-TGGA	ASIP_sgRNA-1	5
14:61079996-61080019:+	tTTCAGtc_TCaTTTCATgTC-AGGA	ASIP_sgRNA-1	5
14:61623775-61623798:-	tTTCtGtT_TCCTTTCATCat-TGGG	ASIP_sgRNA-1	5
15:632968-632991:-	CacCAGGc_TCCcTcCATCTC-TGGG	ASIP_sgRNA-1	5
15:6010854-6010877:-	aTTCAtcT_TCaTaTCATCTC-TGGG	ASIP_sgRNA-1	5
15:6747014-6747037:+	CaTCAtGc_cCCTTcCATCTC-TGGC	ASIP_sgRNA-1	5
15:10105481-10105504:-	CTaCAtcT_TCCTaTCcTCTC-TGGT	ASIP_sgRNA-1	5
15:15648751-15648774:-	gTaCAtGT_aCCTTTgATCTC-TGGG	ASIP_sgRNA-1	5
15:27195923-27195946:+	CTTCcttT_TCCTgTCAaCTC-AGGT	ASIP_sgRNA-1	5
15:33764570-33764593:+	CcTtgGGT_TCCTTgCATCTa-CGGG	ASIP_sgRNA-1	5
15:45848018-45848041:+	CTTCAttc_TgtTTTCATCTC-AGGG	ASIP_sgRNA-1	5
15:47259243-47259266:-	CTgCAGtg_TtCTTTCcTCTC-TGGC	ASIP_sgRNA-1	5
15:55448045-55448068:-	CTTagGcT_TgCTTTCATCTt-GGGA	ASIP_sgRNA-1	5
15:56884206-56884229:-	tTTCttGT_TCtTTTCtTCTC-TGGG	ASIP_sgRNA-1	5
15:63850869-63850892:+	CcaCAGGg_TCCgTTCtTCTC-AGGG	ASIP_sgRNA-1	5
15:64619660-64619683:-	CTTttGaT_TCaTTcCATCTC-TGGT	ASIP_sgRNA-1	5
15:70300365-70300388:+	gcTCAGaT_gaCTTTCATCTC-AGGC	ASIP_sgRNA-1	5
15:73145438-73145461:+	CTcCAGta_TCCTaTCATaTC-GGGC	ASIP_sgRNA-1	5
16:357384-357407:-	CTcCtGcT_TCCTcTCATCTg-TGGG	ASIP_sgRNA-1	5
16:1014391-1014414:-	aTTCAttT_TtaTTTCATCTC-CGGC	ASIP_sgRNA-1	5
16:8393370-8393393:-	CTgaAGtT_TCCTTTtAaCTC-AGGT	ASIP_sgRNA-1	5
16:11241028-11241051:-	CcTCttGT_TCCTTTCATtcC-AGGC	ASIP_sgRNA-1	5
16:11889758-11889781:+	CTTtAttT_TCCTTTCcTtTC-TGGA	ASIP_sgRNA-1	5
16:18136036-18136059:-	tcTCAGcT_TCCTcTCAcCTC-AGGG	ASIP_sgRNA-1	5
16:22598386-22598409:+	CTTCtcaT_TtCTTTCATCcC-AGGT	ASIP_sgRNA-1	5
16:22797297-22797320:-	CTTtAccT_caCTTTCATCTC-AGGC	ASIP_sgRNA-1	5
16:27731031-27731054:-	CcTCcGGg_TCCaTTCATCcC-AGGA	ASIP_sgRNA-1	5
16:44710488-44710511:+	CTTCAaca_TtCTTTCATtTC-AGGG	ASIP_sgRNA-1	5
16:51470653-51470676:+	CTgCAttT_TCCaTTCATCTg-TGGT	ASIP_sgRNA-1	5
16:53598226-53598249:+	CacCAGGa_TCCTTTCtTCaC-GGGG	ASIP_sgRNA-1	5
16:61305144-61305167:-	aTTtgGGT_TCtTTTCATCTt-GGGG	ASIP_sgRNA-1	5
16:64688218-64688241:-	tgcCAGGT_TtCTTTCAcCTC-TGGT	ASIP_sgRNA-1	5
16:69306581-69306604:+	gTgCAGGg_cCCaTTCATCTC-AGGC	ASIP_sgRNA-1	5
16:71144944-71144967:-	tTTCgGtT_TCCTTTCcTCaC-CGGA	ASIP_sgRNA-1	5
17:5804709-5804732:-	CaTCcaGT_cCCTTTCATCTg-GGGG	ASIP_sgRNA-1	5
17:5986250-5986273:+	CaTgAGGc_TaCTTgCATCTC-AGGG	ASIP_sgRNA-1	5
17:9715234-9715257:-	CTTaAGaa_TCCTTgCATCcC-TGGG	ASIP_sgRNA-1	5
17:14003322-14003345:-	CTTtAccT_TCCTTTtATCTg-TGGA	ASIP_sgRNA-1	5
17:16009219-16009242:+	tTcCAtGT_TCaTTTCAaCTC-AGGT	ASIP_sgRNA-1	5
17:19053044-19053067:-	CTTgAccT_TCCaTcCATCTC-AGGT	ASIP_sgRNA-1	5
17:33878054-33878077:-	CTggtGGT_TgtTTTCATCTC-AGGT	ASIP_sgRNA-1	5
17:38561037-38561060:+	aTgCAGaT_TgCTTTCATCTg-TGGC	ASIP_sgRNA-1	5
17:41760919-41760942:-	agcCAGGT_TCCTTTCcTCTt-AGGT	ASIP_sgRNA-1	5
17:43187352-43187375:+	tTTCAGtg_gCCTTcCATCTC-AGGC	ASIP_sgRNA-1	5
17:50520277-50520300:+	CTTtAtGg_TgCTTTCATCcC-GGGG	ASIP_sgRNA-1	5
17:51330938-51330961:+	CTTCtGta_caCTTTCATCTC-TGGG	ASIP_sgRNA-1	5
17:53259372-53259395:+	CTTggGGc_TCCTgcCATCTC-AGGC	ASIP_sgRNA-1	5
17:55380649-55380672:+	CTTCActa_TCCcTTtATCTC-TGGT	ASIP_sgRNA-1	5
17:57989519-57989542:-	gTTCAccT_gCCTTTCcTCTC-TGGG	ASIP_sgRNA-1	5
17:58006769-58006792:+	CaTgtGGT_TCCTTTaATCaC-TGGG	ASIP_sgRNA-1	5
17:58470871-58470894:-	tTTCtGGc_TCCTTcCATCTg-AGGA	ASIP_sgRNA-1	5
17:67943697-67943720:-	CTTgAttT_TCCTTTagTCTC-GGGC	ASIP_sgRNA-1	5
17:69688341-69688364:+	aTTtAGGc_TgCTTTCATgTC-TGGC	ASIP_sgRNA-1	5
17:71570074-71570097:-	tTTCtGcT_TCCTTTCtTtTC-TGGT	ASIP_sgRNA-1	5
18:4017278-4017301:-	CacCAGGc_TCCccTCATCTC-TGGG	ASIP_sgRNA-1	5
18:7123226-7123249:+	CcgCgGGT_TCCTTTtgTCTC-AGGG	ASIP_sgRNA-1	5
18:7940500-7940523:+	CccCAtGT_TCCacTCATCTC-TGGC	ASIP_sgRNA-1	5
18:9005800-9005823:-	CaTatGGT_TaCTcTCATCTC-TGGT	ASIP_sgRNA-1	5
18:9633905-9633928:+	CTgggGGT_TCCcTcCATCTC-CGGG	ASIP_sgRNA-1	5
18:17778514-17778537:+	CTaCAtGg_TCtTTTCcTCTC-AGGT	ASIP_sgRNA-1	5
18:19960427-19960450:+	CTTtAtcT_TtCTTTCAcCTC-TGGT	ASIP_sgRNA-1	5
18:46391161-46391184:+	CTgCAttT_gtCTTTCATCTC-TGGT	ASIP_sgRNA-1	5
18:47195672-47195695:-	CTcCAtGa_TCCaTTCATCTt-GGGT	ASIP_sgRNA-1	5
18:50897271-50897294:-	tTTCAatT_TCCTcTCATCTa-TGGA	ASIP_sgRNA-1	5
18:65829304-65829327:+	CTaCgGGc_cCCTTTCtTCTC-AGGT	ASIP_sgRNA-1	5
19:1567151-1567174:+	tTTCAGtc_TgCTTTCATCTt-AGGG	ASIP_sgRNA-1	5
19:2166837-2166860:+	acTCAGGg_TCCTTTCcTCcC-AGGG	ASIP_sgRNA-1	5
19:3102257-3102280:+	CTTtAGaa_TCCTTTCATCca-TGGA	ASIP_sgRNA-1	5
19:3598085-3598108:+	CTcCAtcT_TCtcTTCATCTC-AGGC	ASIP_sgRNA-1	5
19:4605432-4605455:+	gaTCAGaT_TaCTTTCATtTC-TGGT	ASIP_sgRNA-1	5
19:9493752-9493775:-	CTTCttcT_TCtTTTtATCTC-AGGA	ASIP_sgRNA-1	5
19:10130799-10130822:+	CccCAGcT_TCaTTTCATCTg-TGGC	ASIP_sgRNA-1	5
19:20770226-20770249:-	aTTaAtGT_TCCTTaCATCTa-AGGG	ASIP_sgRNA-1	5
19:24072178-24072201:-	aTTtcGGT_TCCTTTgtTCTC-AGGC	ASIP_sgRNA-1	5
19:27436965-27436988:+	CTTCcatT_TCCcTTCcTCTC-TGGA	ASIP_sgRNA-1	5
19:27500366-27500389:+	aTTtgGGT_TgCTTcCATCTC-TGGG	ASIP_sgRNA-1	5
19:29762487-29762510:-	taTCAaGT_TCCTTcCAaCTC-AGGG	ASIP_sgRNA-1	5
19:38851614-38851637:-	CccCAtGT_TCCTgTCAcCTC-CGGA	ASIP_sgRNA-1	5
19:39433109-39433132:-	CaTCtGtT_TaCTTTCAaCTC-TGGA	ASIP_sgRNA-1	5
19:43622439-43622462:-	CTTCcacT_TtCTTTCATtTC-TGGG	ASIP_sgRNA-1	5
19:44218910-44218933:-	CTTCAcca_TCtTTTCATCTt-AGGC	ASIP_sgRNA-1	5
19:45397475-45397498:-	CTcCAGtc_TCCcTTCATCcC-TGGT	ASIP_sgRNA-1	5
19:45558902-45558925:-	CaTCAttT_TCCTTTCtTgTC-TGGG	ASIP_sgRNA-1	5
19:47402761-47402784:+	gcTCAGcT_TCCTTTgATCTg-GGGC	ASIP_sgRNA-1	5
19:50573484-50573507:+	tcTCAGGc_TCCTTTgtTCTC-TGGG	ASIP_sgRNA-1	5
19:60112879-60112902:+	CcTCgGGg_TCCTTTCAgaTC-AGGG	ASIP_sgRNA-1	5
2:909422-909445:+	CcTacGGT_cCCTcTCATCTC-GGGG	ASIP_sgRNA-1	5
2:14125945-14125968:+	CTggAaGT_cCCTTcCATCTC-TGGA	ASIP_sgRNA-1	5
2:17572177-17572200:+	CccCAGcT_TCCTTTCAaaTC-AGGC	ASIP_sgRNA-1	5
2:28374942-28374965:-	CagCAGcT_TCCTcTgATCTC-TGGG	ASIP_sgRNA-1	5
2:41599228-41599251:-	CTgCAaaT_TCCTTTgATaTC-AGGC	ASIP_sgRNA-1	5
2:49468005-49468028:+	CTTCcaaT_cCtTTTCATCTC-GGGA	ASIP_sgRNA-1	5
2:51398538-51398561:+	CTTCctGg_gCCTTTgATCTC-TGGT	ASIP_sgRNA-1	5
2:56681718-56681741:-	tgTCAGtT_TtgTTTCATCTC-AGGA	ASIP_sgRNA-1	5
2:64256420-64256443:+	CTTCAttc_TCCTTTgAcCTC-AGGA	ASIP_sgRNA-1	5
2:66252908-66252931:+	aaTgAGGT_TCCTTTCcTgTC-TGGT	ASIP_sgRNA-1	5
2:67638461-67638484:-	CaaCAGaT_TCCcTTgATCTC-AGGT	ASIP_sgRNA-1	5
2:68955174-68955197:-	CccCAGcT_TCCTTcCAcCTC-TGGG	ASIP_sgRNA-1	5
2:68971335-68971358:+	CTTCAccc_TCCTTTCATtTa-GGGC	ASIP_sgRNA-1	5
2:82139970-82139993:+	tTcaAGGT_TCtTTTCATCTg-AGGA	ASIP_sgRNA-1	5
2:88624525-88624548:-	CTTCAtcg_TCtTTgCATCTC-AGGT	ASIP_sgRNA-1	5
2:99759835-99759858:-	tTTtgGGT_TaCTTTCATaTC-TGGG	ASIP_sgRNA-1	5
2:100807697-100807720:+	CTTCtGta_TCCaTTCATCTg-TGGT	ASIP_sgRNA-1	5
2:101552848-101552871:-	CccCAGGc_TCCTTTCtcCTC-TGGT	ASIP_sgRNA-1	5
2:109434638-109434661:+	CaTCAGcg_TCCTTTtATCTt-TGGG	ASIP_sgRNA-1	5
2:117595879-117595902:-	CTTCgatT_TtCTTTCATCcC-AGGT	ASIP_sgRNA-1	5
2:132682811-132682834:-	CTTgctGT_TCCTcTCATtTC-TGGC	ASIP_sgRNA-1	5
2:136583794-136583817:-	tTTaAaGT_TatTTTCATCTC-AGGA	ASIP_sgRNA-1	5
2:145503891-145503914:-	tTcCAaGT_TCCTTaCATgTC-AGGG	ASIP_sgRNA-1	5
2:145910739-145910762:+	CTgCAGtg_TCCTTgCAgCTC-AGGT	ASIP_sgRNA-1	5
2:149631733-149631756:+	CacCAGGc_TCtaTTCATCTC-CGGC	ASIP_sgRNA-1	5
2:157868263-157868286:-	CTTaAGaa_TtCTTTCcTCTC-TGGT	ASIP_sgRNA-1	5
2:165432157-165432180:+	taTCAGGa_TCaTTTCcTCTC-TGGA	ASIP_sgRNA-1	5
2:169674926-169674949:+	tTTgAGaT_TCtTgTCATCTC-TGGC	ASIP_sgRNA-1	5
2:177244632-177244655:+	CTggAGtT_TCCTTTaATtTC-AGGG	ASIP_sgRNA-1	5
2:182690140-182690163:-	CacaAGGT_TCCTTTCcTCTg-TGGA	ASIP_sgRNA-1	5
2:183665975-183665998:+	agTCAGGa_agCTTTCATCTC-AGGC	ASIP_sgRNA-1	5
2:199581631-199581654:+	ggTCAGaT_aCCTTTCATtTC-TGGC	ASIP_sgRNA-1	5
2:207115124-207115147:-	gacCAGGT_TgCTTTCATCcC-AGGA	ASIP_sgRNA-1	5
2:223988745-223988768:+	CTgCAGtc_TCCTTgCATCTt-AGGT	ASIP_sgRNA-1	5
2:226139373-226139396:-	CTcCAtcT_TCCTacCATCTC-TGGC	ASIP_sgRNA-1	5
2:231974310-231974333:+	CTatAtGT_TtaTTTCATCTC-TGGT	ASIP_sgRNA-1	5
2:241444881-241444904:+	CTTaAaaT_TtCTTTCcTCTC-AGGG	ASIP_sgRNA-1	5
2:243228046-243228069:-	tTTgAtGT_TaCTTTCATtTC-AGGT	ASIP_sgRNA-1	5
2:246876841-246876864:-	tcTCAGcT_TtCcTTCATCTC-GGGA	ASIP_sgRNA-1	5
2:248328936-248328959:+	CTTaAaaT_TCCTTcCATaTC-TGGG	ASIP_sgRNA-1	5
20:11168567-11168590:+	CaTaAGaT_TCCTTTCAgCTt-GGGA	ASIP_sgRNA-1	5
20:11697382-11697405:-	CTTtgGtT_cCCTTTCAcCTC-CGGG	ASIP_sgRNA-1	5
20:14885490-14885513:+	gTTCAGac_TCtTTTCATCaC-TGGA	ASIP_sgRNA-1	5
20:17075055-17075078:+	CTgaAGGg_aCCTTTCATCTg-AGGC	ASIP_sgRNA-1	5
20:17116900-17116923:+	CTTCActc_TtCTTTCcTCTC-GGGT	ASIP_sgRNA-1	5
20:29162225-29162248:+	CTTttGtT_TCtTTTCAgCTC-CGGA	ASIP_sgRNA-1	5
20:30226502-30226525:+	tTcCAGaT_gCCTTcCATCTC-TGGC	ASIP_sgRNA-1	5
20:31827531-31827554:-	aTgCAGGc_TCaTcTCATCTC-TGGT	ASIP_sgRNA-1	5
20:39599125-39599148:-	CacCgGGT_cCCTcTCATCTC-CGGG	ASIP_sgRNA-1	5
20:39897508-39897531:+	acTCtGGT_TgCTTTCATCTa-AGGA	ASIP_sgRNA-1	5
20:50669586-50669609:-	CTgtgGGT_TaCTTTCAcCTC-TGGC	ASIP_sgRNA-1	5
20:50980706-50980729:-	CcTCAGcc_TCCTTgCcTCTC-AGGA	ASIP_sgRNA-1	5
21:1295891-1295914:-	aTgCAtGT_TCaTTTCATCTt-TGGG	ASIP_sgRNA-1	5
21:2174431-2174454:-	CTTaAtGc_TCCTTTgATaTC-TGGC	ASIP_sgRNA-1	5
21:11860264-11860287:-	CTTtcGGg_TCCTcTCAgCTC-AGGT	ASIP_sgRNA-1	5
21:11890460-11890483:+	CaTCtGcT_TCCTTTtATaTC-TGGT	ASIP_sgRNA-1	5
21:13256025-13256048:-	CTTtgGaT_TCCTTTCATCat-TGGA	ASIP_sgRNA-1	5
21:22186150-22186173:+	aTTCAGag_TCCTgTCATCTt-TGGA	ASIP_sgRNA-1	5
21:22659237-22659260:+	tTTCAGaa_TCCTTTCAaaTC-AGGA	ASIP_sgRNA-1	5
21:24601078-24601101:-	CTTggGcT_TCCTTTCtTCaC-TGGA	ASIP_sgRNA-1	5
21:25634485-25634508:-	CTTagtGT_TCCTTgCATCTt-GGGA	ASIP_sgRNA-1	5
21:39610853-39610876:-	CgaCAGcT_TCCcTTCAgCTC-TGGA	ASIP_sgRNA-1	5
21:41809109-41809132:+	CTgttGGT_TCCTcTCtTCTC-AGGT	ASIP_sgRNA-1	5
21:44384386-44384409:-	tgTCAGaT_TCCTTTCAaCTt-CGGC	ASIP_sgRNA-1	5
21:48450296-48450319:-	acTCAcGT_TCCTTgCgTCTC-CGGC	ASIP_sgRNA-1	5
22:3359078-3359101:-	CTTCtttT_TtCTTTgATCTC-TGGT	ASIP_sgRNA-1	5
22:7209085-7209108:+	CTcaAGaT_TCCTTTCATaTa-TGGA	ASIP_sgRNA-1	5
22:8019080-8019103:+	tTTCAGcc_TCaTTTCATCTt-TGGT	ASIP_sgRNA-1	5
22:10187971-10187994:-	CTTgAcaT_TCCcTTCATCcC-TGGA	ASIP_sgRNA-1	5
22:13866999-13867022:+	CTTgctGT_TCCTTTCATCct-TGGT	ASIP_sgRNA-1	5
22:22768371-22768394:+	CTTCActa_gCCTTTCtTCTC-TGGG	ASIP_sgRNA-1	5
22:24588636-24588659:+	gacCAGGT_TgCTTTCATCcC-TGGA	ASIP_sgRNA-1	5
22:30792724-30792747:+	tTTCtGGc_TCCTTTCATCaa-AGGT	ASIP_sgRNA-1	5
22:33024160-33024183:+	tTTtAGtT_TtCTTTCATtTC-AGGA	ASIP_sgRNA-1	5
22:37644537-37644560:+	aTTCAaaT_TtCTTTCATaTC-TGGC	ASIP_sgRNA-1	5
22:40075710-40075733:-	CTTttGtT_gCCTTTgATCTC-TGGC	ASIP_sgRNA-1	5
22:47234555-47234578:+	tTTtAtGT_TCCTTTgAcCTC-AGGG	ASIP_sgRNA-1	5
23:3484118-3484141:-	CTTCtGcg_TCCTTTCtTCcC-GGGA	ASIP_sgRNA-1	5
23:31108757-31108780:+	CTTgtGtT_TCCTTTaATgTC-TGGT	ASIP_sgRNA-1	5
23:32451829-32451852:-	tTTCAaGc_TgCTTTtATCTC-AGGA	ASIP_sgRNA-1	5
23:36168719-36168742:+	tTTCtGtT_TCCTTTgATCTg-TGGA	ASIP_sgRNA-1	5
23:38305476-38305499:+	CactAGGT_TtCTTTCATgTC-TGGC	ASIP_sgRNA-1	5
23:42233274-42233297:+	agTaAGGT_TCCTcTCATtTC-TGGC	ASIP_sgRNA-1	5
23:43155871-43155894:+	CcTCctGT_ctCTTTCATCTC-AGGA	ASIP_sgRNA-1	5
23:55707379-55707402:+	gTTCtGGa_TCCTTTCATtTt-GGGT	ASIP_sgRNA-1	5
23:58824460-58824483:-	gaTCcGGT_TCCTTcCAgCTC-TGGG	ASIP_sgRNA-1	5
23:62045449-62045472:+	aTTCcaGT_cCCTTTCATCcC-GGGG	ASIP_sgRNA-1	5
24:5656023-5656046:+	aTctAGGT_TCtTTcCATCTC-TGGG	ASIP_sgRNA-1	5
24:8315445-8315468:-	CcTCcGaT_TCCTTTCtcCTC-GGGT	ASIP_sgRNA-1	5
24:16667388-16667411:-	CTcCtGaT_TCCTTTCcTtTC-TGGG	ASIP_sgRNA-1	5
24:21846421-21846444:-	aTTCtGaT_TCCaTTCATCTa-GGGT	ASIP_sgRNA-1	5
24:24483871-24483894:-	CTTgAGta_TCaTTTCATaTC-AGGA	ASIP_sgRNA-1	5
24:24917196-24917219:+	CaTgAGGg_TtCTTTCAgCTC-GGGG	ASIP_sgRNA-1	5
24:25325713-25325736:+	CTgCcaGT_TCCTTgCtTCTC-TGGA	ASIP_sgRNA-1	5
24:26547614-26547637:+	CTggAGGc_TCCTTTgcTCTC-TGGC	ASIP_sgRNA-1	5
24:26608590-26608613:+	tcTCAaGT_TCtTTTCATtTC-AGGC	ASIP_sgRNA-1	5
24:30187142-30187165:+	aTTtAGGa_TaaTTTCATCTC-TGGA	ASIP_sgRNA-1	5
25:12396144-12396167:+	gcTgAGGT_TCCTTTtATaTC-TGGT	ASIP_sgRNA-1	5
25:21539894-21539917:+	tcTtAGGT_TCtTTTCATaTC-TGGG	ASIP_sgRNA-1	5
25:24602584-24602607:-	CcTtAGtT_TtCTTTCATCTg-AGGT	ASIP_sgRNA-1	5
25:27035003-27035026:-	CTaaAGGa_gCCgTTCATCTC-AGGC	ASIP_sgRNA-1	5
25:35091265-35091288:-	gTTaAGcT_TCCTTcCATCcC-AGGG	ASIP_sgRNA-1	5
25:35545955-35545978:+	aTTCtGcT_TCCcTTCATCTg-GGGT	ASIP_sgRNA-1	5
25:41332519-41332542:-	CTcCAGag_TCCcTTCATCTt-AGGC	ASIP_sgRNA-1	5
25:41610864-41610887:-	ggaCAGGT_TCCTaTCAgCTC-TGGA	ASIP_sgRNA-1	5
25:41795163-41795186:-	CTTCtaGa_TCCTTcCATCTa-CGGA	ASIP_sgRNA-1	5
25:43230498-43230521:-	CTgCAGtg_aCCTTTCATtTC-TGGG	ASIP_sgRNA-1	5
25:43659068-43659091:+	aTTCAttT_TCtgTTCATCTC-TGGG	ASIP_sgRNA-1	5
26:13119723-13119746:+	agTCAGcT_TtCTTTCATCcC-TGGG	ASIP_sgRNA-1	5
26:15235904-15235927:+	CcTCAccT_TgCTTTCATCaC-AGGA	ASIP_sgRNA-1	5
26:22956228-22956251:+	CTTCcttT_gCCTTTCATtTC-AGGT	ASIP_sgRNA-1	5
26:24653918-24653941:+	gTTtAGtT_TCtTTTCtTCTC-TGGG	ASIP_sgRNA-1	5
26:29034582-29034605:-	CTTCAaag_TCCTcTCtTCTC-TGGG	ASIP_sgRNA-1	5
26:29384242-29384265:+	CTTCcccT_TCtTgTCATCTC-TGGT	ASIP_sgRNA-1	5
26:34664157-34664180:-	CTcCAaGc_TCagTTCATCTC-TGGT	ASIP_sgRNA-1	5
3:4399850-4399873:+	CTTCttcT_TCtTTTCtTCTC-AGGA	ASIP_sgRNA-1	5
3:4664554-4664577:+	CTTacaGT_TCtTTTCcTCTC-TGGG	ASIP_sgRNA-1	5
3:5141019-5141042:-	CTcCAGag_TCCTgTCATCTg-GGGC	ASIP_sgRNA-1	5
3:13942613-13942636:+	CcTCAcGa_TgCTTTCcTCTC-TGGG	ASIP_sgRNA-1	5
3:15571331-15571354:+	CTcCgGGg_TgaTTTCATCTC-AGGA	ASIP_sgRNA-1	5
3:16461758-16461781:+	CaTtAGGg_TCCTgTCATaTC-TGGA	ASIP_sgRNA-1	5
3:19245744-19245767:+	gTaCAtGT_TCCcTTCATCTg-TGGT	ASIP_sgRNA-1	5
3:20910658-20910681:+	CacCAGcT_TCCTcTtATCTC-AGGG	ASIP_sgRNA-1	5
3:29243410-29243433:+	CTTCtGtg_cCCTTTCATCTg-CGGA	ASIP_sgRNA-1	5
3:37028209-37028232:+	CTcCAcGg_TtaTTTCATCTC-AGGA	ASIP_sgRNA-1	5
3:37700086-37700109:-	CccCAGGc_aCCTTTCtTCTC-AGGA	ASIP_sgRNA-1	5
3:41834397-41834420:+	CTTCtcaT_TCtTTTCcTCTC-GGGA	ASIP_sgRNA-1	5
3:41898031-41898054:+	CTTaAGca_TCtTTTCATtTC-AGGT	ASIP_sgRNA-1	5
3:44334374-44334397:+	aTTgAGGa_TCaTcTCATCTC-AGGA	ASIP_sgRNA-1	5
3:56254855-56254878:+	CTagAGcT_TCCaTTCtTCTC-AGGT	ASIP_sgRNA-1	5
3:57642259-57642282:+	CccaAGGT_TCCTcTCtTCTC-TGGA	ASIP_sgRNA-1	5
3:58059948-58059971:+	CTcCAttT_TCCTTTaATgTC-TGGT	ASIP_sgRNA-1	5
3:58348822-58348845:-	tTcCtGGT_TCCTTgCATgTC-TGGT	ASIP_sgRNA-1	5
3:61264634-61264657:-	gTgCAtGT_TtCTTTgATCTC-TGGT	ASIP_sgRNA-1	5
3:62932016-62932039:+	acTCAGGc_TCCgTgCATCTC-AGGC	ASIP_sgRNA-1	5
3:70798914-70798937:+	tcTCAGcT_TCCTgTCATgTC-TGGC	ASIP_sgRNA-1	5
3:73785196-73785219:+	aTcCAGcT_TgCTTTCAcCTC-TGGA	ASIP_sgRNA-1	5
3:99687548-99687571:-	CTTggGGg_TgCTTTCATCcC-AGGA	ASIP_sgRNA-1	5
3:100292683-100292706:+	CTgCtGaT_TCCTTgCtTCTC-TGGC	ASIP_sgRNA-1	5
3:104154939-104154962:+	CTTCtccT_TCCTTTCtTCcC-CGGG	ASIP_sgRNA-1	5
3:116466627-116466650:+	CTaCAttT_TCCcTTCATaTC-TGGA	ASIP_sgRNA-1	5
3:119102687-119102710:-	CTggAGGa_TCtTTTCAaCTC-AGGG	ASIP_sgRNA-1	5
3:120874787-120874810:+	CacCAGGc_TCCTTTgATCTt-GGGT	ASIP_sgRNA-1	5
3:132566998-132567021:+	CcTCAGta_TCCTTcCgTCTC-TGGA	ASIP_sgRNA-1	5
3:133342561-133342584:+	agTCAGtT_TCCTTTCtTgTC-TGGT	ASIP_sgRNA-1	5
3:154856696-154856719:-	taaCAGGT_TgCTTTCATaTC-TGGG	ASIP_sgRNA-1	5
3:163024450-163024473:-	CccCAGcT_TCCTccCATCTC-TGGG	ASIP_sgRNA-1	5
3:171755348-171755371:-	CaTgAGcT_TCCTTTCAgtTC-AGGT	ASIP_sgRNA-1	5
3:180076250-180076273:-	aaTtAGGT_TgCTTTCATaTC-TGGC	ASIP_sgRNA-1	5
3:183649096-183649119:+	CTTgAacT_TCCTTcCAaCTC-AGGA	ASIP_sgRNA-1	5
3:184334588-184334611:-	taTCAtGT_aCCTTTCATCTt-CGGC	ASIP_sgRNA-1	5
3:205890901-205890924:-	CccCAGGa_TCCTTTCAgCTt-AGGG	ASIP_sgRNA-1	5
3:210425009-210425032:+	CTTtAccT_TCtTTcCATCTC-TGGT	ASIP_sgRNA-1	5
3:216121903-216121926:+	CTgtAGtT_TCCTcTCAgCTC-AGGC	ASIP_sgRNA-1	5
3:218774615-218774638:-	CcaCcGGT_TtCTTTCAcCTC-TGGC	ASIP_sgRNA-1	5
3:219119625-219119648:-	tTTCAaaT_TtCTTTCATgTC-TGGC	ASIP_sgRNA-1	5
4:7836911-7836934:-	aTTtgGGT_ggCTTTCATCTC-AGGG	ASIP_sgRNA-1	5
4:28700975-28700998:+	CTTCActg_TCCTcTCAgCTC-TGGC	ASIP_sgRNA-1	5
4:46927475-46927498:+	CTcgAaGT_TCCTTTCAgaTC-GGGC	ASIP_sgRNA-1	5
4:50047001-50047024:+	tTTCAGaa_TgCTTTCcTCTC-AGGC	ASIP_sgRNA-1	5
4:63464529-63464552:-	CTTataGT_TCCTTTacTCTC-TGGC	ASIP_sgRNA-1	5
4:71536759-71536782:-	CaTgAGtT_TCCTTTCAgCaC-TGGA	ASIP_sgRNA-1	5
4:72391890-72391913:+	tcTCAGGa_TCCTTTCATgTg-TGGA	ASIP_sgRNA-1	5
4:79846018-79846041:-	tTTgAGcT_ggCTTTCATCTC-TGGC	ASIP_sgRNA-1	5
4:82327247-82327270:-	CTTggGcT_TtCTTTCAaCTC-TGGA	ASIP_sgRNA-1	5
4:109325264-109325287:-	CTTCtctT_TCCTcTCATCcC-AGGT	ASIP_sgRNA-1	5
4:111515299-111515322:-	tTTatGGT_TCCTTTCATtTa-TGGT	ASIP_sgRNA-1	5
4:118204041-118204064:-	tcTCcGGT_TCCTTcCgTCTC-AGGA	ASIP_sgRNA-1	5
4:119001166-119001189:-	CcTCctGT_TCCTTTCcTCTa-TGGA	ASIP_sgRNA-1	5
5:9799841-9799864:+	tTcCAGGc_TCaaTTCATCTC-TGGG	ASIP_sgRNA-1	5
5:12759054-12759077:+	CTcCttGT_cCCTgTCATCTC-AGGG	ASIP_sgRNA-1	5
5:15829777-15829800:+	gaTCAtGT_gaCTTTCATCTC-TGGT	ASIP_sgRNA-1	5
5:19732989-19733012:+	aTcCAGtT_aCCTgTCATCTC-TGGA	ASIP_sgRNA-1	5
5:21245564-21245587:-	CcTCcaGT_cCCTTTCcTCTC-TGGC	ASIP_sgRNA-1	5
5:21913885-21913908:-	aTTgAtGT_gCCTTTCATCcC-AGGA	ASIP_sgRNA-1	5
5:30104069-30104092:-	CacCAGGa_TCCTcTtATCTC-TGGG	ASIP_sgRNA-1	5
5:30876696-30876719:+	CaTCAtcT_TCCTTTacTCTC-AGGA	ASIP_sgRNA-1	5
5:31320426-31320449:-	acTCgGGT_TCCTTgCATtTC-AGGT	ASIP_sgRNA-1	5
5:35697170-35697193:+	CTTagGGc_aCCTTTCATCaC-AGGC	ASIP_sgRNA-1	5
5:46966050-46966073:+	CcTCAtGg_TCCTTcCtTCTC-TGGG	ASIP_sgRNA-1	5
5:47741270-47741293:+	CaTCAtGa_TCCaTTCATCTt-GGGT	ASIP_sgRNA-1	5
5:52710532-52710555:-	tTTCttGT_TCCTTTagTCTC-AGGG	ASIP_sgRNA-1	5
5:54512046-54512069:-	tTaCAGtT_TCCTTTCAgtTC-TGGT	ASIP_sgRNA-1	5
5:55373697-55373720:-	aTTCtGGc_TCCaTTCcTCTC-TGGC	ASIP_sgRNA-1	5
5:59664758-59664781:-	CTTttGcT_TCaTTTCATCTg-AGGG	ASIP_sgRNA-1	5
5:62187035-62187058:-	CccCAGcT_TCCTTgCcTCTC-TGGT	ASIP_sgRNA-1	5
5:65460971-65460994:+	tTTtAGtT_TCCTTTatTCTC-AGGA	ASIP_sgRNA-1	5
5:80788403-80788426:+	CaTCAccT_TCaTTTCATCTa-AGGC	ASIP_sgRNA-1	5
5:82804062-82804085:-	tTTaAGGa_gCCTTTtATCTC-TGGG	ASIP_sgRNA-1	5
5:85881284-85881307:-	CTTtAacT_TCCTTTCATtTa-TGGC	ASIP_sgRNA-1	5
5:93835399-93835422:-	CTTCAcaa_TCCTTTCcaCTC-AGGC	ASIP_sgRNA-1	5
5:94004048-94004071:-	CcTCttGT_TCCTTTCtTtTC-TGGA	ASIP_sgRNA-1	5
5:102630954-102630977:-	CTTacGtT_TaaTTTCATCTC-AGGA	ASIP_sgRNA-1	5
6:9381218-9381241:-	tTTCtGcT_TCCTaTCATCaC-GGGA	ASIP_sgRNA-1	5
6:11115580-11115603:+	CTgCAtGa_TCCTTTCATaTt-TGGG	ASIP_sgRNA-1	5
6:13941172-13941195:+	tgTCAGtT_TCCTTTCATCct-GGGG	ASIP_sgRNA-1	5
6:18862944-18862967:-	CgTCtGGg_TCCcTaCATCTC-AGGG	ASIP_sgRNA-1	5
6:22421849-22421872:-	aTTCAGac_TCCTcTCcTCTC-CGGA	ASIP_sgRNA-1	5
6:24624325-24624348:+	CTTCAtta_TCCaTTCATCTg-TGGA	ASIP_sgRNA-1	5
6:25605710-25605733:+	CTTCAaag_TCCTTTCtcCTC-TGGG	ASIP_sgRNA-1	5
6:28296641-28296664:-	CTgCAttT_TCaTTTCATCTt-AGGT	ASIP_sgRNA-1	5
6:36424843-36424866:+	tTTCcGcT_TtCTTTCtTCTC-CGGT	ASIP_sgRNA-1	5
6:38994035-38994058:+	CcTCAGtg_gCCTTTCAaCTC-AGGT	ASIP_sgRNA-1	5
6:40941567-40941590:-	CTTCtatT_TCCTTTgATCTt-GGGG	ASIP_sgRNA-1	5
6:44899295-44899318:+	aTTtgGGT_TgtTTTCATCTC-TGGG	ASIP_sgRNA-1	5
6:49834799-49834822:+	CTTCtGaa_cCCTTTCcTCTC-AGGT	ASIP_sgRNA-1	5
6:55148038-55148061:+	CTaCAaGc_TCtTTTCAaCTC-TGGT	ASIP_sgRNA-1	5
6:69629151-69629174:-	CTTCgGca_TCCTcTCgTCTC-CGGG	ASIP_sgRNA-1	5
6:70304144-70304167:-	CTcCtGGa_TgCcTTCATCTC-TGGC	ASIP_sgRNA-1	5
6:78449149-78449172:+	tTTCAcaT_TCCTTTCcTCTa-TGGT	ASIP_sgRNA-1	5
6:81536674-81536697:-	CTgCAGaa_TCCTTgCATCcC-TGGG	ASIP_sgRNA-1	5
6:84970612-84970635:-	tTTCActT_TCaTTTCATtTC-AGGA	ASIP_sgRNA-1	5
6:101924941-101924964:+	agTCAtGT_TCCTggCATCTC-AGGA	ASIP_sgRNA-1	5
6:110712402-110712425:-	tTTtAGcT_TCCTTTCtTtTC-AGGT	ASIP_sgRNA-1	5
7:17908090-17908113:-	tcTCAGGc_TCCTTTCATCgt-TGGG	ASIP_sgRNA-1	5
7:20298206-20298229:-	tgcCAGGT_TCCTcTCATCcC-GGGG	ASIP_sgRNA-1	5
7:25636914-25636937:+	CTcagGGT_TCCcTTCATgTC-AGGC	ASIP_sgRNA-1	5
7:27160091-27160114:+	CcTCAGca_TCCTTTaATCcC-AGGC	ASIP_sgRNA-1	5
7:27838172-27838195:+	CTcCAtaT_TCCcTTCAcCTC-TGGC	ASIP_sgRNA-1	5
7:37609439-37609462:+	CTTaAatT_TCaTTgCATCTC-TGGG	ASIP_sgRNA-1	5
7:38420412-38420435:-	CagCAGGa_TCtTTTCAaCTC-AGGG	ASIP_sgRNA-1	5
7:41455738-41455761:+	tTTgAaGT_TCCTTTtATCTt-AGGA	ASIP_sgRNA-1	5
7:51171588-51171611:-	CTcaAGaT_TCCTTTCcTtTC-CGGT	ASIP_sgRNA-1	5
7:51352193-51352216:+	tTTCAGag_TtgTTTCATCTC-TGGC	ASIP_sgRNA-1	5
7:52964264-52964287:+	aTcCAGGa_gCCTaTCATCTC-TGGC	ASIP_sgRNA-1	5
7:55074217-55074240:+	CaTCAtGa_TCtTTTCATtTC-AGGG	ASIP_sgRNA-1	5
7:61706104-61706127:-	tTTCAaGg_TCCTTTCtTCTg-GGGA	ASIP_sgRNA-1	5
7:63273988-63274011:+	CTgCtGGg_TtCTTTCcTCTC-AGGC	ASIP_sgRNA-1	5
7:66249068-66249091:+	gTTCAaGa_TCCaTTCATgTC-TGGT	ASIP_sgRNA-1	5
7:66291734-66291757:+	CTcCActT_cCCTTTCATCcC-TGGT	ASIP_sgRNA-1	5
7:72643116-72643139:-	CTTaAaGg_TCCTTTCATtTt-AGGA	ASIP_sgRNA-1	5
7:73942852-73942875:+	aTTCtGtT_TCCTTcCAcCTC-AGGG	ASIP_sgRNA-1	5
7:86275984-86276007:-	CTcCtGcT_gCCgTTCATCTC-TGGA	ASIP_sgRNA-1	5
7:94027515-94027538:-	CTTCtatT_TCCcTTCATtTC-TGGT	ASIP_sgRNA-1	5
7:96960687-96960710:+	CaTaAaGT_TaCTTTgATCTC-CGGA	ASIP_sgRNA-1	5
7:99336127-99336150:+	CTTCtatT_TCtTTTCcTCTC-AGGA	ASIP_sgRNA-1	5
8:9190007-9190030:-	CaTCAttT_TCCTTcCATCTt-TGGC	ASIP_sgRNA-1	5
8:14641970-14641993:+	aTTCcGtT_TCCTgTtATCTC-TGGA	ASIP_sgRNA-1	5
8:19387113-19387136:-	tTaCAGcT_TCCcTcCATCTC-TGGC	ASIP_sgRNA-1	5
8:30814951-30814974:+	acTgAGGT_TCaTTTCATCTt-TGGA	ASIP_sgRNA-1	5
8:47209873-47209896:-	CTTCAtac_TCtTaTCATCTC-AGGA	ASIP_sgRNA-1	5
8:48796222-48796245:+	CTgCtGtT_TCCcTTCtTCTC-TGGC	ASIP_sgRNA-1	5
8:51180618-51180641:+	CTTtActT_TCCaTTCtTCTC-TGGA	ASIP_sgRNA-1	5
8:58125438-58125461:+	CcTCtGtT_TCCcTgCATCTC-AGGT	ASIP_sgRNA-1	5
8:60265010-60265033:+	CcTCAGtg_aCCcTTCATCTC-AGGT	ASIP_sgRNA-1	5
8:64559655-64559678:-	CTTtAaGa_TCCTTgCcTCTC-TGGG	ASIP_sgRNA-1	5
8:67561199-67561222:+	tgTCgGGT_TCCgTTCATCcC-AGGT	ASIP_sgRNA-1	5
8:77438030-77438053:+	CTcaAGtT_TCCcTTCATtTC-AGGG	ASIP_sgRNA-1	5
8:79593732-79593755:-	CTcatGGT_TCCTTcCATCaC-AGGG	ASIP_sgRNA-1	5
8:80309589-80309612:+	CTTtgGtT_TgCTgTCATCTC-AGGT	ASIP_sgRNA-1	5
8:84108464-84108487:-	CcTCAGac_TCCTTTCcTCTa-AGGA	ASIP_sgRNA-1	5
9:3578728-3578751:+	aaTtAGGT_TCCTcTCATgTC-TGGA	ASIP_sgRNA-1	5
9:6440838-6440861:-	CTTCAtta_TCCaTTCATCTg-TGGA	ASIP_sgRNA-1	5
9:17334884-17334907:+	aTTgAaGT_TCaTTgCATCTC-AGGC	ASIP_sgRNA-1	5
9:21711965-21711988:-	CcTtAGaT_TCCTTaCtTCTC-AGGG	ASIP_sgRNA-1	5
9:23168577-23168600:+	CTTCcctT_cgCTTTCATCTC-AGGA	ASIP_sgRNA-1	5
9:25497963-25497986:-	tcTCAGaT_TCCTcTtATCTC-AGGC	ASIP_sgRNA-1	5
9:28023270-28023293:+	CgTCAccT_TtCTTcCATCTC-TGGA	ASIP_sgRNA-1	5
9:28487236-28487259:-	CTTgAGaa_TaaTTTCATCTC-AGGC	ASIP_sgRNA-1	5
9:29596717-29596740:+	CaTCAGag_TCCTTTgATtTC-AGGT	ASIP_sgRNA-1	5
9:43386303-43386326:-	CTTtAacT_TCCTTTgAcCTC-AGGG	ASIP_sgRNA-1	5
9:45209235-45209258:-	CTcCcGcT_TCCTTTCtcCTC-CGGG	ASIP_sgRNA-1	5
9:47640335-47640358:-	CTTCcaGc_TCCTTTCcTtTC-AGGT	ASIP_sgRNA-1	5
9:47854172-47854195:-	CTTacGaT_TaCTaTCATCTC-TGGT	ASIP_sgRNA-1	5
9:57367199-57367222:-	CTTCccaT_TCCTTTCtTaTC-TGGC	ASIP_sgRNA-1	5
9:72353511-72353534:-	tTcCAGtT_TCCTTTaATCTa-AGGT	ASIP_sgRNA-1	5
9:75372931-75372954:+	tTTCAGaa_aaCTTTCATCTC-TGGG	ASIP_sgRNA-1	5
X:1372470-1372493:-	gcTCAcGT_TCCTTTCcTtTC-AGGA	ASIP_sgRNA-1	5
X:14651132-14651155:+	CTcCtGGg_TCCTTTCATaTa-TGGT	ASIP_sgRNA-1	5
X:25598908-25598931:+	CaTaAGtT_TCCaTTCcTCTC-GGGC	ASIP_sgRNA-1	5
X:28147245-28147268:-	tTcCAaGT_TCCTTTgtTCTC-TGGC	ASIP_sgRNA-1	5
X:31545534-31545557:-	CTTaActT_TCCTTTCATggC-TGGC	ASIP_sgRNA-1	5
X:32107221-32107244:+	CaTtAGaT_TtCTTcCATCTC-TGGG	ASIP_sgRNA-1	5
X:33508318-33508341:+	CTTtAGcc_TCCTTTtAaCTC-AGGG	ASIP_sgRNA-1	5
X:46657081-46657104:-	CTgaAGGa_TCCTTgCATCcC-TGGA	ASIP_sgRNA-1	5
X:71388857-71388880:-	CaTaAGtT_TCCaTTtATCTC-AGGT	ASIP_sgRNA-1	5
X:75563238-75563261:+	aTcCAGtT_TCgTcTCATCTC-TGGA	ASIP_sgRNA-1	5
X:92126350-92126373:-	CTTCcttT_TtCTTTCATCTa-TGGA	ASIP_sgRNA-1	5
X:93311126-93311149:-	CTTaAatT_TttTTTCATCTC-TGGA	ASIP_sgRNA-1	5
X:109822397-109822420:+	CTaCgtGT_TCCTTTaATCTa-GGGT	ASIP_sgRNA-1	5
X:119963478-119963501:-	CTggAGGc_TCCTTTCtTtTC-TGGG	ASIP_sgRNA-1	5
X:120757464-120757487:+	tgTCtGGT_TCCTTcCAgCTC-TGGG	ASIP_sgRNA-1	5
2:9186548-9186571:+	CTTCAGGT_TgaTcTCATCTC-AGGA	ASIP_sgRNA-1	3
X:19061509-19061532:-	CTTCAGGT_TCCTTTCtTaTt-GGGC	ASIP_sgRNA-1	3
1:107430376-107430399:-	CTTCAGGa_gaCTaTCATCTC-AGGG	ASIP_sgRNA-1	4
1:177585781-177585804:+	tTTCAGGT_TCCTgTaATtTC-AGGT	ASIP_sgRNA-1	4
1:262716101-262716124:-	CTTCAtGT_TCCcTTCAgCgC-TGGG	ASIP_sgRNA-1	4
1:272925956-272925979:+	CTTCAGaT_ctCTTTCcTCTC-TGGC	ASIP_sgRNA-1	4
10:57272448-57272471:-	CTTCAGGc_TCCTcTCtTCaC-AGGA	ASIP_sgRNA-1	4
10:74247238-74247261:+	tTTCAGGT_cCCTTcCAaCTC-AGGT	ASIP_sgRNA-1	4
10:78566623-78566646:-	CTTCAGaT_TtCTcTCcTCTC-AGGG	ASIP_sgRNA-1	4
10:86013817-86013840:+	CcTCAGGT_TCaaTTaATCTC-AGGC	ASIP_sgRNA-1	4
11:14352234-14352257:+	CTTCAGGc_TCCTTTgtTCaC-GGGA	ASIP_sgRNA-1	4
11:24719502-24719525:-	CcTCAGGT_cCCTTgtATCTC-AGGA	ASIP_sgRNA-1	4
11:58239602-58239625:-	CcTCAGGT_aCCcTcCATCTC-TGGG	ASIP_sgRNA-1	4
12:17005544-17005567:-	aTTCAGGT_TgCTTcCATgTC-TGGG	ASIP_sgRNA-1	4
12:61538042-61538065:-	tTTCAGGT_TCCTgTgATCTg-AGGA	ASIP_sgRNA-1	4
12:70434626-70434649:+	CTTCAGGc_TCCTcTCtTCaC-GGGA	ASIP_sgRNA-1	4
13:39319007-39319030:+	CTcCAGGT_TCCcTcCATCTg-GGGT	ASIP_sgRNA-1	4
13:79544060-79544083:+	CTTCAGcT_gCCTTTCtTCTt-CGGT	ASIP_sgRNA-1	4
14:6480232-6480255:+	CTTCAGtT_cCCTTgCcTCTC-TGGG	ASIP_sgRNA-1	4
14:38835958-38835981:-	CTTCAGtT_TCCTgTtcTCTC-TGGG	ASIP_sgRNA-1	4
14:41386935-41386958:-	CTTCAGcT_cCtTTTCATCTa-GGGT	ASIP_sgRNA-1	4
14:59509534-59509557:-	CTTCAGGc_gCCTTcCAgCTC-AGGG	ASIP_sgRNA-1	4
16:26798081-26798104:-	CaTCAGGT_agCTTTCATCaC-TGGA	ASIP_sgRNA-1	4
17:58652975-58652998:+	CTTCAGcT_ggCTTTCtTCTC-TGGG	ASIP_sgRNA-1	4
17:66234367-66234390:+	aTTCAGGT_TCtTTaCcTCTC-TGGC	ASIP_sgRNA-1	4
18:7302975-7302998:-	CTTCAGGa_TtCTTTCtTaTC-TGGG	ASIP_sgRNA-1	4
18:50119370-50119393:+	CTTtAGGT_TCtTaTCATtTC-TGGC	ASIP_sgRNA-1	4
18:54414193-54414216:+	CTTtAGGT_TgCTTTCATaaC-TGGG	ASIP_sgRNA-1	4
19:667773-667796:+	CTTgAGGT_TCCTTTCtTCag-TGGA	ASIP_sgRNA-1	4
19:20347035-20347058:+	aTTCAGGT_TgCTTcCATgTC-TGGG	ASIP_sgRNA-1	4
19:57529089-57529112:-	CTcCAGGT_TtCTTTCAgCcC-TGGA	ASIP_sgRNA-1	4
2:1305047-1305070:+	CTcCAGGT_TCCggTgATCTC-TGGA	ASIP_sgRNA-1	4
2:35949868-35949891:+	CTTCAGGc_TaCTTcCcTCTC-TGGG	ASIP_sgRNA-1	4
2:154479911-154479934:-	CTgCAGGT_TaCacTCATCTC-AGGG	ASIP_sgRNA-1	4
2:195802125-195802148:+	CTgCAGGT_TttTTTCcTCTC-AGGA	ASIP_sgRNA-1	4
2:198446273-198446296:+	CaTCAGGT_TCCTTcCATCca-CGGA	ASIP_sgRNA-1	4
2:204720587-204720610:+	CTTCAGaT_TCCcTTtAaCTC-TGGC	ASIP_sgRNA-1	4
2:235759642-235759665:+	CTgCAGGT_TCCTgTCAgCTg-TGGG	ASIP_sgRNA-1	4
20:3567165-3567188:+	CTTCAGaT_TCtTTTCcTtTC-TGGT	ASIP_sgRNA-1	4
20:17519805-17519828:+	CTcCAGGT_aCCTTTtAgCTC-TGGG	ASIP_sgRNA-1	4
21:48601979-48602002:-	CgTCAGGT_cCCTgTCAcCTC-TGGA	ASIP_sgRNA-1	4
21:48603426-48603449:-	CgTCAGGT_cCCTgTCAcCTC-TGGA	ASIP_sgRNA-1	4
23:13720423-13720446:+	CTTCAtGT_TCaTTTCcTCTt-TGGG	ASIP_sgRNA-1	4
23:48603395-48603418:+	CTTtAGGT_TCtTTTaATCTg-GGGA	ASIP_sgRNA-1	4
24:10631247-10631270:-	CTTCAaGT_gaCTTTCtTCTC-TGGA	ASIP_sgRNA-1	4
24:11011976-11011999:-	CTgCAGGT_TCtTTTgtTCTC-AGGC	ASIP_sgRNA-1	4
24:33244119-33244142:+	CTTCtGGT_TCCTTcCcTCTg-GGGA	ASIP_sgRNA-1	4
25:26943327-26943350:+	CTTCAGtT_TCCTTTtcTgTC-AGGT	ASIP_sgRNA-1	4
26:37644462-37644485:-	CTTtAGGT_cCCTTTgATCcC-AGGC	ASIP_sgRNA-1	4
3:55998312-55998335:-	CTTCAGGc_caCTaTCATCTC-TGGG	ASIP_sgRNA-1	4
3:63933313-63933336:+	CTTCAGGc_TCCTcTCATtTt-GGGA	ASIP_sgRNA-1	4
3:66133998-66134021:-	CTTaAGGT_TCCTTcttTCTC-TGGC	ASIP_sgRNA-1	4
3:77178575-77178598:+	CTTCAGcT_TCCTTTgAcgTC-TGGC	ASIP_sgRNA-1	4
3:95014718-95014741:-	CTTCAGtT_TCCTTTaATgTg-GGGC	ASIP_sgRNA-1	4
3:108548947-108548970:+	CTTCAtGT_TCaTTTCATCag-TGGT	ASIP_sgRNA-1	4
3:149078549-149078572:+	CTTCAGaT_aaCTTTCAgCTC-AGGC	ASIP_sgRNA-1	4
3:149831315-149831338:+	CTTCAGcT_TCCTaTaATaTC-TGGG	ASIP_sgRNA-1	4
3:155319753-155319776:+	CTTCAtGT_TCaTTTCtaCTC-TGGT	ASIP_sgRNA-1	4
3:163979726-163979749:+	CTaCAGGT_TCCTTgaATaTC-AGGC	ASIP_sgRNA-1	4
3:209909228-209909251:-	CTgCAGGT_cCCTTTCtTCcC-TGGG	ASIP_sgRNA-1	4
4:2267320-2267343:+	aTTCAGGT_TgCTTcCATgTC-TGGC	ASIP_sgRNA-1	4
4:80603996-80604019:-	CTTCAGGg_cCCcTTCcTCTC-GGGT	ASIP_sgRNA-1	4
4:109608082-109608105:+	CTTaAGGT_TgCTTTCAgCTa-AGGC	ASIP_sgRNA-1	4
5:1056533-1056556:+	CTTgAGGT_TCCcTTCgTCTt-AGGC	ASIP_sgRNA-1	4
5:7848533-7848556:-	CTTCAGGa_TCCcTTCtgCTC-TGGG	ASIP_sgRNA-1	4
5:63391855-63391878:+	CTTCAGaT_aaCTTTCATCTg-AGGT	ASIP_sgRNA-1	4
5:71238390-71238413:-	CTTCAGtT_TCCccaCATCTC-GGGG	ASIP_sgRNA-1	4
6:8855155-8855178:-	CTTtAGGT_TgCTTcCATgTC-TGGC	ASIP_sgRNA-1	4
6:69245801-69245824:-	CTTtAGGT_gtCTTTCATCTa-TGGA	ASIP_sgRNA-1	4
6:73405843-73405866:+	tTTCAGGT_TCaTTgtATCTC-GGGT	ASIP_sgRNA-1	4
6:110725006-110725029:-	aTTCAGGT_TgCTTcCATgTC-TGGG	ASIP_sgRNA-1	4
7:19386238-19386261:-	CTTCtGGT_TtCTcTCATCTa-GGGT	ASIP_sgRNA-1	4
7:47257314-47257337:+	CTTCAGtT_TggaTTCATCTC-TGGA	ASIP_sgRNA-1	4
8:29657693-29657716:-	CTTCAGaT_TCCTTTaATgaC-AGGG	ASIP_sgRNA-1	4
8:33270043-33270066:+	CTTCAGtT_TCtTTgCcTCTC-TGGC	ASIP_sgRNA-1	4
X:9971364-9971387:+	CTTCAaGT_TCaTTTaATgTC-TGGA	ASIP_sgRNA-1	4
X:35023808-35023831:-	CTTCAGGg_TaaaTTCATCTC-TGGT	ASIP_sgRNA-1	4
X:41351636-41351659:+	CTTgAGGT_TCtTcTCATCTt-TGGA	ASIP_sgRNA-1	4
X:59881768-59881791:+	CTTCAtGT_TgCTgTtATCTC-AGGA	ASIP_sgRNA-1	4
X:74886349-74886372:+	CTcCAGGT_TCtTTcCAaCTC-AGGA	ASIP_sgRNA-1	4
1:2075695-2075718:+	CTTCActT_TCCTTTCAgaTg-TGGA	ASIP_sgRNA-1	5
1:7400568-7400591:+	CTTgAcGT_TtCTTTCATtaC-CGGT	ASIP_sgRNA-1	5
1:10537772-10537795:-	CTcgAGGT_TCCTTTtcTCaC-AGGA	ASIP_sgRNA-1	5
1:11979402-11979425:-	CTcCAGGa_TCCTTTtATtcC-AGGC	ASIP_sgRNA-1	5
1:26400026-26400049:+	CTgCAGtT_TCCTTcCtTCTt-GGGG	ASIP_sgRNA-1	5
1:27172657-27172680:+	CTTCtGGa_TtCaTTCATCTt-TGGG	ASIP_sgRNA-1	5
1:29452781-29452804:-	aTTCAtGT_TCCTTTtATacC-AGGG	ASIP_sgRNA-1	5
1:33231121-33231144:-	CTTCcaGT_TCCTTTtgTtTC-AGGT	ASIP_sgRNA-1	5
1:34250567-34250590:-	CTTCctGT_TCtTTggATCTC-AGGT	ASIP_sgRNA-1	5
1:39582829-39582852:-	tTTCAGtT_TCaTTcCAgCTC-TGGA	ASIP_sgRNA-1	5
1:49296444-49296467:+	tTcCAGGT_TCCTaTCATtcC-AGGT	ASIP_sgRNA-1	5
1:58870661-58870684:-	CTTtAGGc_TCCTTcCATCca-TGGA	ASIP_sgRNA-1	5
1:67666432-67666455:-	aTTCAaGT_TCtTTaaATCTC-AGGA	ASIP_sgRNA-1	5
1:68132745-68132768:+	CTcCAGGa_gCCTTcCATCaC-CGGC	ASIP_sgRNA-1	5
1:69751639-69751662:-	CTTaAGaT_TCaTgTCATCTa-TGGC	ASIP_sgRNA-1	5
1:70827840-70827863:-	CaTCAGGg_TCtTTTCAcaTC-AGGC	ASIP_sgRNA-1	5
1:75444164-75444187:+	tTcCAGGT_TCCTTTtATacC-TGGG	ASIP_sgRNA-1	5
1:89856413-89856436:-	CTTtAGGa_TCCTTTtAcCTt-AGGC	ASIP_sgRNA-1	5
1:91120490-91120513:-	CaTCAGtT_TgCTTTCtcCTC-TGGC	ASIP_sgRNA-1	5
1:91199082-91199105:-	CTTCAGtg_TCCTTaCtTaTC-TGGG	ASIP_sgRNA-1	5
1:92283726-92283749:+	gcTCAGGT_TCtTTatATCTC-AGGG	ASIP_sgRNA-1	5
1:92682742-92682765:+	CaTCAGGc_TCCTTTgtTCaC-GGGA	ASIP_sgRNA-1	5
1:98730035-98730058:+	CTcCgGGT_TCCTTTCAaCgg-TGGG	ASIP_sgRNA-1	5
1:99378343-99378366:+	CTgCAGaT_cCCTTTaATaTC-TGGC	ASIP_sgRNA-1	5
1:99698439-99698462:-	CTcCAGGc_TCCTcTCcTCcC-GGGG	ASIP_sgRNA-1	5
1:104382669-104382692:-	gTTtAGGT_TgCTTcCATgTC-TGGC	ASIP_sgRNA-1	5
1:110680894-110680917:-	CTTCActT_TgCTTTCATtTa-AGGG	ASIP_sgRNA-1	5
1:111605658-111605681:+	CaTCAGcT_TgCTTTCATaTa-AGGA	ASIP_sgRNA-1	5
1:111866502-111866525:+	tTTgAGGT_TaCTTTCtTCTg-AGGG	ASIP_sgRNA-1	5
1:111943041-111943064:-	CTTCcGcT_cCCTTTtATtTC-CGGA	ASIP_sgRNA-1	5
1:114612932-114612955:+	CTTtcGGT_TttTTTCcTCTC-AGGG	ASIP_sgRNA-1	5
1:122865345-122865368:-	CTTCtGGc_TCtTaTgATCTC-TGGG	ASIP_sgRNA-1	5
1:122887724-122887747:-	acTCAGGT_TtCTTgCATtTC-AGGC	ASIP_sgRNA-1	5
1:125156519-125156542:-	CcTCtGGT_TCtTTcCATCTg-TGGG	ASIP_sgRNA-1	5
1:137975477-137975500:+	CTTCcGcT_TgCTTTCAgCTg-GGGG	ASIP_sgRNA-1	5
1:140471953-140471976:-	CTTCctGT_TgCcTTCtTCTC-AGGA	ASIP_sgRNA-1	5
1:142614406-142614429:-	CTTaAaGT_TCCTTgaATCTt-GGGA	ASIP_sgRNA-1	5
1:144273481-144273504:-	CaTCAGGg_TCtTTTCATaTg-AGGT	ASIP_sgRNA-1	5
1:151445335-151445358:-	tTTCAGaT_TCCTTTtATCca-GGGA	ASIP_sgRNA-1	5
1:153654759-153654782:-	tTTCAGGg_TCCTccCATtTC-TGGA	ASIP_sgRNA-1	5
1:155412035-155412058:-	CaTCAGGa_TttTTTCATCTa-GGGC	ASIP_sgRNA-1	5
1:156326549-156326572:+	CaTCAGGc_TCCTTTCtcCaC-GGGA	ASIP_sgRNA-1	5
1:176696577-176696600:+	CTTgAaGT_cCCTgTCATCTa-AGGC	ASIP_sgRNA-1	5
1:177193357-177193380:+	CTTCtGaT_TgCTTgCATCcC-AGGA	ASIP_sgRNA-1	5
1:180035394-180035417:+	CTgCAGtT_TCtTTTCATagC-TGGT	ASIP_sgRNA-1	5
1:188982198-188982221:+	CagCAGGT_cCCTTTCATtTg-AGGG	ASIP_sgRNA-1	5
1:202020591-202020614:-	aTTCAGaT_TtCTcTCAcCTC-TGGT	ASIP_sgRNA-1	5
1:203234559-203234582:-	CTTCActT_TCCTTTCAaCaa-AGGT	ASIP_sgRNA-1	5
1:204475421-204475444:+	CTTaAGGc_TatTTTCAcCTC-AGGA	ASIP_sgRNA-1	5
1:209432199-209432222:-	CaTCAGGg_TCtTTTCAaaTC-AGGT	ASIP_sgRNA-1	5
1:210658938-210658961:-	CcTgAGGT_TCtTTTCAaCcC-AGGA	ASIP_sgRNA-1	5
1:211926237-211926260:-	tTTgAGGT_TCaTTTCATtTg-AGGT	ASIP_sgRNA-1	5
1:213568373-213568396:+	CTTCAttT_TttTTTCcTCTC-TGGA	ASIP_sgRNA-1	5
1:214048578-214048601:+	tTTCAGaT_TgCTTTgATtTC-TGGT	ASIP_sgRNA-1	5
1:226128733-226128756:-	aTTtAGGT_TgCTTTCATtTa-TGGG	ASIP_sgRNA-1	5
1:232407336-232407359:+	CTTCttGT_TttTTTCcTCTC-TGGC	ASIP_sgRNA-1	5
1:235179800-235179823:-	CTgtAGGT_caCTTTCcTCTC-TGGC	ASIP_sgRNA-1	5
1:235255087-235255110:-	CTTCtGcT_cCCcTTCATtTC-TGGC	ASIP_sgRNA-1	5
1:235449120-235449143:-	CaTCAGGg_TCtTTTCATaTt-AGGA	ASIP_sgRNA-1	5
1:245498253-245498276:-	CTTttGGT_TCCTTTgccCTC-TGGG	ASIP_sgRNA-1	5
1:245836332-245836355:-	CTTgAGGc_gtCTTTCATCTg-TGGT	ASIP_sgRNA-1	5
1:247568978-247569001:-	CTTaAGcT_TCCTTaCtTCaC-AGGG	ASIP_sgRNA-1	5
1:248001890-248001913:-	CTTttGGT_TCCTTTaATaTt-AGGA	ASIP_sgRNA-1	5
1:248509592-248509615:-	CgTCAGGc_TCCTTTCtcCaC-GGGA	ASIP_sgRNA-1	5
1:248850639-248850662:-	CTTtgGGT_TCCTTTttcCTC-TGGC	ASIP_sgRNA-1	5
1:249409020-249409043:+	tTTCAGaT_TCCTTcCcTCTa-TGGG	ASIP_sgRNA-1	5
1:251657513-251657536:-	CTTCAGtg_TCCTTTaATCca-AGGG	ASIP_sgRNA-1	5
1:252763197-252763220:-	CTTCtaGT_TtCTgcCATCTC-CGGA	ASIP_sgRNA-1	5
1:258702986-258703009:-	CTTCAGtg_TatTTTaATCTC-AGGG	ASIP_sgRNA-1	5
1:260128517-260128540:-	aTTtAGGT_TgCTTcCATgTC-TGGG	ASIP_sgRNA-1	5
1:260369247-260369270:+	CaTCtGGT_TCCgTTCAgtTC-TGGT	ASIP_sgRNA-1	5
1:262646312-262646335:-	gcTCAGGT_TCCTggCcTCTC-TGGA	ASIP_sgRNA-1	5
10:1385972-1385995:+	tTcCAGGT_TCCTTcCATCca-TGGG	ASIP_sgRNA-1	5
10:1672624-1672647:-	CaTCAGcT_TCCTTTCAgCat-GGGC	ASIP_sgRNA-1	5
10:4325788-4325811:-	CaTCAGGg_TCtTTTCAcaTC-AGGT	ASIP_sgRNA-1	5
10:6300906-6300929:-	tTTCAaGT_cCtTTTtATCTC-TGGC	ASIP_sgRNA-1	5
10:13943356-13943379:+	CTTCtGcT_TCCTTcCtgCTC-AGGT	ASIP_sgRNA-1	5
10:14634529-14634552:-	CTTCActT_TCCTTTCAatTt-TGGA	ASIP_sgRNA-1	5
10:20450954-20450977:+	CacCAGGT_TCCTcTtATCTa-TGGG	ASIP_sgRNA-1	5
10:20714444-20714467:-	aTTCAGGg_TCCTTTCAagTa-AGGT	ASIP_sgRNA-1	5
10:20720879-20720902:+	aTTCAGGg_TCCTTTCAagTa-AGGT	ASIP_sgRNA-1	5
10:22039696-22039719:-	aTTCAaGT_TCtTTcCATgTC-TGGA	ASIP_sgRNA-1	5
10:22667504-22667527:-	CTgCAGtT_gCCTTgCATtTC-TGGA	ASIP_sgRNA-1	5
10:31308246-31308269:-	CaTCAGGg_TCtTaTCATCTg-TGGA	ASIP_sgRNA-1	5
10:31918886-31918909:+	aaTCAGGT_TCtTTTCAgCcC-TGGG	ASIP_sgRNA-1	5
10:42292258-42292281:+	aTTtAGGT_TgCTTTCATgTt-TGGT	ASIP_sgRNA-1	5
10:50565844-50565867:-	CaTCAGGg_TCtTTTCAaaTC-AGGT	ASIP_sgRNA-1	5
10:52007820-52007843:-	CTcCAGGc_TCCTcTCtTCTt-GGGA	ASIP_sgRNA-1	5
10:54133628-54133651:+	CTcCAGGc_TCCTcTCtTCaC-AGGA	ASIP_sgRNA-1	5
10:62228431-62228454:-	aTaCAGGT_TCtaTcCATCTC-TGGA	ASIP_sgRNA-1	5
10:63200684-63200707:+	gaTCAGGT_TCCcTcaATCTC-AGGT	ASIP_sgRNA-1	5
10:65561844-65561867:-	CTTCAGtc_TCCTcTCATacC-AGGA	ASIP_sgRNA-1	5
10:67525751-67525774:+	CaTCAGtT_TCCTTgaATCaC-AGGA	ASIP_sgRNA-1	5
10:81146078-81146101:+	CaTgAGGT_TgCTTcCATgTC-TGGC	ASIP_sgRNA-1	5
10:81991492-81991515:+	CTTtAGGc_TgCTTcCATgTC-CGGG	ASIP_sgRNA-1	5
11:13155853-13155876:+	CTTCActT_TCtTTTCtTtTC-TGGG	ASIP_sgRNA-1	5
11:16351795-16351818:-	CTTCAcGa_TCtTTTCtTCcC-TGGT	ASIP_sgRNA-1	5
11:16974774-16974797:+	CTaCtGGT_gCgTTTCATCgC-AGGT	ASIP_sgRNA-1	5
11:21704302-21704325:+	CTaCAGcT_ggCTTTCtTCTC-TGGA	ASIP_sgRNA-1	5
11:24161238-24161261:-	CccCAGGT_gCCaTcCATCTC-TGGT	ASIP_sgRNA-1	5
11:24863775-24863798:+	CTgCAGGc_TCCTTcCtTCTg-CGGC	ASIP_sgRNA-1	5
11:25409566-25409589:-	CTTCtGaT_TCCTTgCAatTC-TGGG	ASIP_sgRNA-1	5
11:25419106-25419129:-	CTTCctGT_TatTTTCtTCTC-TGGC	ASIP_sgRNA-1	5
11:25622063-25622086:-	tTaCAGGT_TgCTTTCcTCTt-TGGG	ASIP_sgRNA-1	5
11:26369695-26369718:-	tTTCAGGa_cCtTTTCATCTg-TGGC	ASIP_sgRNA-1	5
11:28489068-28489091:+	CcTCAGtT_TCCaTgCAgCTC-TGGA	ASIP_sgRNA-1	5
11:34071570-34071593:+	tgTCAGGT_TtaTTTCATCcC-AGGT	ASIP_sgRNA-1	5
11:37468568-37468591:+	CTTgtGGT_TaCTcTCAaCTC-TGGA	ASIP_sgRNA-1	5
11:38032898-38032921:-	CTcCAGGc_gCCcTTCcTCTC-AGGT	ASIP_sgRNA-1	5
11:48958974-48958997:+	CaTCAGGa_TCCccTCATCTg-GGGA	ASIP_sgRNA-1	5
11:53363697-53363720:-	CTTCActT_TCCTTTCcTtTt-AGGA	ASIP_sgRNA-1	5
11:55661069-55661092:+	CTTCAGag_TCCTcTCtTCTg-TGGA	ASIP_sgRNA-1	5
12:1726945-1726968:+	CTggAGGT_TCCTTTgcTtTC-CGGT	ASIP_sgRNA-1	5
12:10593192-10593215:+	CgTaAGGT_TCCTTTatcCTC-AGGC	ASIP_sgRNA-1	5
12:24083933-24083956:-	CTTCAGtc_TCCcaTCATCaC-CGGC	ASIP_sgRNA-1	5
12:24862590-24862613:-	aTTCAGaT_TCCcTgCcTCTC-CGGT	ASIP_sgRNA-1	5
12:25173193-25173216:+	CTTCActT_TCCTTTCcTtTg-AGGG	ASIP_sgRNA-1	5
12:25472966-25472989:+	tTTCAGcT_TCCcagCATCTC-TGGG	ASIP_sgRNA-1	5
12:27059282-27059305:-	CcTCAGGg_TaCcTTCATgTC-AGGA	ASIP_sgRNA-1	5
12:29710918-29710941:-	CTTCAtGa_TgCTTaCATCaC-TGGG	ASIP_sgRNA-1	5
12:30966127-30966150:+	CcTCAGcT_cCCTcTCtTCTC-AGGC	ASIP_sgRNA-1	5
12:34084879-34084902:-	CcTCAGGc_cCCTTTCcTCaC-TGGC	ASIP_sgRNA-1	5
12:35299106-35299129:-	CTTgAGtT_gaCTTTCATCTg-TGGA	ASIP_sgRNA-1	5
12:41555510-41555533:+	CTgCAaGT_TCtTTTCtTCTa-TGGA	ASIP_sgRNA-1	5
12:42709379-42709402:-	CTTCttGT_TtCcTTCATCcC-TGGA	ASIP_sgRNA-1	5
12:45926762-45926785:+	CTagAGGT_TgCTTgCATtTC-TGGG	ASIP_sgRNA-1	5
12:46618086-46618109:+	CTTCtaGT_TgtTgTCATCTC-TGGA	ASIP_sgRNA-1	5
12:47656247-47656270:+	CcaCAGGT_TgCTTTtcTCTC-TGGC	ASIP_sgRNA-1	5
12:47656728-47656751:+	CcaCAGGT_TgCTTTtcTCTC-TGGC	ASIP_sgRNA-1	5
12:51698923-51698946:+	aTTtAGGT_TgCTTcCATgTC-TGGG	ASIP_sgRNA-1	5
12:53189126-53189149:-	CTcCAGGc_TCCTTTCtcCTt-GGGA	ASIP_sgRNA-1	5
12:55477239-55477262:+	aTTtAGGT_TgCTTcCATgTC-TGGG	ASIP_sgRNA-1	5
12:60875995-60876018:+	gTcCAGGT_TCtTTTacTCTC-AGGT	ASIP_sgRNA-1	5
12:60980812-60980835:+	gTTCtGGT_TCaTTTCtgCTC-TGGT	ASIP_sgRNA-1	5
12:62034708-62034731:-	CTTgAGaT_TaCTcTtATCTC-TGGT	ASIP_sgRNA-1	5
12:75154046-75154069:-	tcTCAGGT_gCCTTTCAgCcC-TGGG	ASIP_sgRNA-1	5
13:54222-54245:+	CTTCAcaT_TCaTTTCATCct-TGGA	ASIP_sgRNA-1	5
13:1128267-1128290:+	CTcCAGtT_cCCTgTCAaCTC-TGGG	ASIP_sgRNA-1	5
13:1208329-1208352:-	CaTCAGGc_TgCTTTCAaCTt-GGGA	ASIP_sgRNA-1	5
13:1208426-1208449:-	CaTCAGGc_TgCTTTCAaCTt-GGGA	ASIP_sgRNA-1	5
13:11900770-11900793:-	tTTCAGcT_cCCTcTCAgCTC-GGGC	ASIP_sgRNA-1	5
13:14341990-14342013:-	CgTCAGcT_TCCTTaCATgTa-TGGA	ASIP_sgRNA-1	5
13:15746656-15746679:-	CTTCActT_TgCcTTCATCcC-GGGC	ASIP_sgRNA-1	5
13:29891594-29891617:-	CcTCAtGT_TgCTTTCcTCTg-GGGA	ASIP_sgRNA-1	5
13:34491604-34491627:-	aTTCAGGc_TCCTcTacTCTC-TGGC	ASIP_sgRNA-1	5
13:52048679-52048702:+	CTTCctGT_cCCTTcCATCTg-GGGT	ASIP_sgRNA-1	5
13:52555647-52555670:-	CTgCtGGT_cCCTTcCAgCTC-AGGT	ASIP_sgRNA-1	5
13:53160286-53160309:+	acTCAGGT_TCCgcTCcTCTC-AGGC	ASIP_sgRNA-1	5
13:53243427-53243450:-	tTTCtGGT_TCCTgTgAcCTC-CGGT	ASIP_sgRNA-1	5
13:53721404-53721427:+	CTTCtGGc_cCCTcaCATCTC-AGGG	ASIP_sgRNA-1	5
13:55059367-55059390:+	CTaCAGGg_TCCTTgCATCat-TGGT	ASIP_sgRNA-1	5
13:56593522-56593545:+	CTTCtGGg_TCCTcTgAgCTC-AGGC	ASIP_sgRNA-1	5
13:57390845-57390868:-	CTgCAGGc_TgCTaTCtTCTC-TGGG	ASIP_sgRNA-1	5
13:57762787-57762810:+	CcTCAGGa_gCCTTTCAgCTt-TGGG	ASIP_sgRNA-1	5
13:58713154-58713177:-	CTcCtGGT_TCCTTcCtTCgC-TGGC	ASIP_sgRNA-1	5
13:59585165-59585188:+	aTTCAGGc_TCCTTaCcTCcC-AGGT	ASIP_sgRNA-1	5
13:60776000-60776023:+	CTTCctGT_cCgTTcCATCTC-TGGT	ASIP_sgRNA-1	5
13:61466655-61466678:+	CTgCAGtT_TCtTTTCATCag-TGGT	ASIP_sgRNA-1	5
13:65467222-65467245:+	CTcCAGGg_TCtgTcCATCTC-TGGG	ASIP_sgRNA-1	5
13:66026398-66026421:+	CTTCctGT_TaCTTTCAgCcC-AGGC	ASIP_sgRNA-1	5
13:66947933-66947956:-	CcTCAGtT_TCCTcTCcTgTC-GGGC	ASIP_sgRNA-1	5
13:67521111-67521134:+	tTTCAGGg_aCCTTTCAgCcC-TGGC	ASIP_sgRNA-1	5
13:71388278-71388301:+	tTTCAGcT_TCCaTTttTCTC-TGGT	ASIP_sgRNA-1	5
13:72537257-72537280:-	CTTCAGca_TCCaTTagTCTC-TGGC	ASIP_sgRNA-1	5
13:76473481-76473504:+	CTcCtGGT_TCCTTcCAcCTg-AGGG	ASIP_sgRNA-1	5
13:80651958-80651981:-	CTTCAttT_TtCTTTCtTtTC-TGGG	ASIP_sgRNA-1	5
14:1034727-1034750:-	CTcCAGGg_TgCTcTCAcCTC-AGGG	ASIP_sgRNA-1	5
14:1904943-1904966:-	CTTCAGtg_TgCaTTCATCTg-TGGG	ASIP_sgRNA-1	5
14:2738955-2738978:-	gTTCAGGa_TtCTTTCtTCTt-AGGA	ASIP_sgRNA-1	5
14:3183538-3183561:-	CTcCtGGT_TCaTTTCtcCTC-TGGA	ASIP_sgRNA-1	5
14:4036520-4036543:-	aTTtAGGT_TgCTTcCATtTC-TGGC	ASIP_sgRNA-1	5
14:12766104-12766127:-	CcTCAGGc_cCCTTTCAcCTg-TGGG	ASIP_sgRNA-1	5
14:12992433-12992456:+	tTTCAaGT_ggCTTTCcTCTC-TGGA	ASIP_sgRNA-1	5
14:13611409-13611432:-	gTgCAGGT_TCCccTCcTCTC-AGGA	ASIP_sgRNA-1	5
14:16040380-16040403:+	CgTCAGaT_gCCTTcCtTCTC-CGGG	ASIP_sgRNA-1	5
14:17008857-17008880:+	acTCAGGT_cCCcTTCATtTC-AGGC	ASIP_sgRNA-1	5
14:21401461-21401484:-	CTgCAGcT_TtCTgTaATCTC-AGGA	ASIP_sgRNA-1	5
14:21750143-21750166:-	CTTttGGT_TCCTTTCtgaTC-TGGA	ASIP_sgRNA-1	5
14:21802378-21802401:-	CTTCtGtT_TCCTTaCcTCTa-TGGG	ASIP_sgRNA-1	5
14:23524634-23524657:-	gTTCAGtT_TCCgTTCcTCTt-GGGT	ASIP_sgRNA-1	5
14:24179390-24179413:+	CaTCtGGT_TCCTTcCATCat-CGGA	ASIP_sgRNA-1	5
14:27334723-27334746:-	aTcCAGGT_aCCTagCATCTC-TGGT	ASIP_sgRNA-1	5
14:31372170-31372193:-	CaTCAGGc_TCCTTTaATCca-TGGA	ASIP_sgRNA-1	5
14:31925854-31925877:+	CTTCActT_TCCTTTCActTa-AGGC	ASIP_sgRNA-1	5
14:32743629-32743652:-	CTTgAGtT_TCCcacCATCTC-AGGT	ASIP_sgRNA-1	5
14:33116357-33116380:-	CTTggGGT_TCCaTcCATCTg-GGGA	ASIP_sgRNA-1	5
14:38736870-38736893:-	CTcCAGGc_TCCTgTCtgCTC-TGGG	ASIP_sgRNA-1	5
14:39034667-39034690:+	CcTCAGtT_TCCTTTCATacg-AGGG	ASIP_sgRNA-1	5
14:45102788-45102811:+	CacCAGGT_cCCTcTCtTCTC-TGGG	ASIP_sgRNA-1	5
14:48327870-48327893:+	gTTCAGGc_TCCTTTCtggTC-TGGA	ASIP_sgRNA-1	5
14:51804158-51804181:+	CcTCAGGg_cCCTTTCAggTC-AGGA	ASIP_sgRNA-1	5
14:55090870-55090893:-	CTTCAGtc_TCCcTctATCTC-GGGG	ASIP_sgRNA-1	5
14:59964015-59964038:-	CTTCctGT_gCCTcTCATgTC-CGGA	ASIP_sgRNA-1	5
14:60199179-60199202:+	CcTCAGGg_TCCTTaCATCag-TGGG	ASIP_sgRNA-1	5
14:60546657-60546680:-	CTTCtGGc_TCCTTTacgCTC-TGGT	ASIP_sgRNA-1	5
14:61543680-61543703:-	CTTCAcGc_TggTTgCATCTC-TGGG	ASIP_sgRNA-1	5
15:13251738-13251761:+	CTTCAtaT_TCaTTTtATCTt-TGGG	ASIP_sgRNA-1	5
15:13370164-13370187:+	CTTCAGac_TgCTTTCATtTa-AGGC	ASIP_sgRNA-1	5
15:14524154-14524177:+	CaaCAGGT_TaCcTTCATCTt-TGGA	ASIP_sgRNA-1	5
15:17886668-17886691:-	CTTaAGGa_TCCTgaCATCcC-TGGG	ASIP_sgRNA-1	5
15:20374955-20374978:+	CTcCAGGc_TCCTcTgtTCTC-GGGA	ASIP_sgRNA-1	5
15:20997945-20997968:-	CgcCAGGT_TCCcaTCATCTt-TGGT	ASIP_sgRNA-1	5
15:23742124-23742147:+	CTTaAaGT_TCCTTTaccCTC-GGGA	ASIP_sgRNA-1	5
15:28966215-28966238:+	CTTCAacT_gCCcTTCAaCTC-AGGG	ASIP_sgRNA-1	5
15:29921881-29921904:+	CTTCtGcT_TCCTTgCATCag-TGGT	ASIP_sgRNA-1	5
15:31183179-31183202:-	CgcCAGGT_TCCTcTCtTCaC-AGGG	ASIP_sgRNA-1	5
15:32614081-32614104:-	aTTtAGGT_TgCTTcCATgTC-TGGG	ASIP_sgRNA-1	5
15:34441844-34441867:+	CTTCtGtT_TCCTTaCcTgTC-TGGT	ASIP_sgRNA-1	5
15:35874088-35874111:+	tTTCAGGa_TaCcTTCATtTC-CGGA	ASIP_sgRNA-1	5
15:43216656-43216679:-	CaTCtGGT_TCCTTTCtTgcC-AGGA	ASIP_sgRNA-1	5
15:44634925-44634948:-	CTTaAtGT_TCCTTTCAcCat-CGGG	ASIP_sgRNA-1	5
15:52116223-52116246:+	CTaCAGaT_TtCTTTCATtcC-TGGT	ASIP_sgRNA-1	5
15:60354653-60354676:+	gTTaAGGT_TtCTTTtgTCTC-AGGA	ASIP_sgRNA-1	5
15:60656898-60656921:-	CTTCtaGT_TCCTTTttTCTt-GGGC	ASIP_sgRNA-1	5
15:61288181-61288204:+	CTTCtGtT_TCaTTTCAcCcC-AGGA	ASIP_sgRNA-1	5
15:66206538-66206561:+	CTgCAGtT_TCtTTTCAgCTt-GGGC	ASIP_sgRNA-1	5
15:70532765-70532788:-	aTTCAGGa_TtCaTTCAaCTC-TGGC	ASIP_sgRNA-1	5
15:72472385-72472408:-	CTgCtGGT_cCCTaTCAaCTC-AGGG	ASIP_sgRNA-1	5
15:74116021-74116044:+	CccCAGGT_TCCTcTCtTCTg-GGGT	ASIP_sgRNA-1	5
15:74530436-74530459:+	CTcCAGGc_TCagTTCAcCTC-AGGC	ASIP_sgRNA-1	5
15:76922959-76922982:-	CcTCAGcT_gCCTTTCATtTg-TGGA	ASIP_sgRNA-1	5
15:78318365-78318388:+	CTTCAttT_TCCaTTtcTCTC-TGGC	ASIP_sgRNA-1	5
16:8786273-8786296:-	CTTCtGtT_TCCTgTCATtTa-TGGT	ASIP_sgRNA-1	5
16:12264151-12264174:-	CTgCAGcT_TCCTgTCATtTg-TGGT	ASIP_sgRNA-1	5
16:13362911-13362934:-	CTgaAGGT_TtCcaTCATCTC-AGGT	ASIP_sgRNA-1	5
16:17771582-17771605:-	tTTCAcGT_TCacTTCATCTt-AGGA	ASIP_sgRNA-1	5
16:23222904-23222927:+	gTTtAGGT_TgCTTcCATgTC-TGGG	ASIP_sgRNA-1	5
16:24278591-24278614:-	gTTCAaGT_TCCaaTCATgTC-AGGC	ASIP_sgRNA-1	5
16:39301051-39301074:+	CccCAGGT_TCCTTaCcTCTt-GGGT	ASIP_sgRNA-1	5
16:41004878-41004901:+	CcTCAGtT_TtCTgTCcTCTC-AGGT	ASIP_sgRNA-1	5
16:42111141-42111164:-	aTTCAtGT_TtCTTTCATtaC-AGGC	ASIP_sgRNA-1	5
16:44721667-44721690:-	CTcCAGGc_TCCTTcCATCca-TGGA	ASIP_sgRNA-1	5
16:53238325-53238348:-	CTcCAGcT_TCCTTatAgCTC-AGGA	ASIP_sgRNA-1	5
16:56435279-56435302:+	CcTCAGcT_TCtTTTttTCTC-AGGC	ASIP_sgRNA-1	5
16:59290894-59290917:-	aTTtAGGT_TgCTTcCATgTC-TGGG	ASIP_sgRNA-1	5
16:61772762-61772785:+	CaTCAGcT_TCCagTCATtTC-AGGT	ASIP_sgRNA-1	5
16:63273361-63273384:+	CaTCAGGa_TCtTTTCtTCaC-AGGA	ASIP_sgRNA-1	5
16:63498761-63498784:-	ggTCAGGT_TCaTTTCtTaTC-CGGA	ASIP_sgRNA-1	5
16:63744615-63744638:-	CcgCAGGT_TggTTTCATCaC-GGGC	ASIP_sgRNA-1	5
16:68932908-68932931:-	CTTttGGT_TCCTaTgATgTC-TGGC	ASIP_sgRNA-1	5
17:5613370-5613393:-	agTCAGGT_cCCTaTCAcCTC-TGGC	ASIP_sgRNA-1	5
17:5900284-5900307:+	CTgCAcGT_TCCTgTCcTCcC-TGGG	ASIP_sgRNA-1	5
17:6674357-6674380:+	aTTCAtGT_TCCTTTCAagTg-AGGA	ASIP_sgRNA-1	5
17:7476184-7476207:+	CcTCAGaT_TCCTTTaATaTt-TGGA	ASIP_sgRNA-1	5
17:7725163-7725186:-	CTTCActT_TCCTTTCcTaTa-AGGA	ASIP_sgRNA-1	5
17:7854255-7854278:+	CTcCtGGT_TCCTTcCATtTg-GGGA	ASIP_sgRNA-1	5
17:9248299-9248322:+	CTcCAGGa_TCtTTcCAaCTC-AGGA	ASIP_sgRNA-1	5
17:9297753-9297776:+	aTTtAGGT_cgCTTTCATgTC-TGGC	ASIP_sgRNA-1	5
17:18401064-18401087:-	CTTCActT_TCacTTCATCTg-TGGA	ASIP_sgRNA-1	5
17:23943484-23943507:-	CTcaAGGT_TCaTcTtATCTC-TGGC	ASIP_sgRNA-1	5
17:27723991-27724014:+	CTTgAGGg_TaCaTTCtTCTC-TGGT	ASIP_sgRNA-1	5
17:32749096-32749119:+	tTTCAGtT_gCCTTTCATtaC-AGGT	ASIP_sgRNA-1	5
17:33828901-33828924:-	CaTCtGGT_TagTTTCATCTa-AGGG	ASIP_sgRNA-1	5
17:34025197-34025220:+	CTTCAttT_TCCTgcCtTCTC-TGGT	ASIP_sgRNA-1	5
17:45061876-45061899:+	CTcCAGGa_TCCTggCATCTg-GGGC	ASIP_sgRNA-1	5
17:48655413-48655436:-	CaTCAGGg_TCtTTTCAcaTC-AGGT	ASIP_sgRNA-1	5
17:49053135-49053158:-	aTgCAGGT_TCCTTggATCcC-TGGG	ASIP_sgRNA-1	5
17:49182272-49182295:+	aTTtAGGT_TaCTTTCATCca-TGGG	ASIP_sgRNA-1	5
17:50985609-50985632:-	CTgCAGGc_agCTcTCATCTC-TGGG	ASIP_sgRNA-1	5
17:56875417-56875440:-	CTggAGGT_TCCTTTCcaCcC-TGGT	ASIP_sgRNA-1	5
17:58089664-58089687:+	CTTgAGGg_TCtTggCATCTC-AGGG	ASIP_sgRNA-1	5
17:63932895-63932918:+	CTgtAGGT_TtCcTTCATgTC-AGGT	ASIP_sgRNA-1	5
17:71968075-71968098:-	CaTCAGtT_TCagTTCAgCTC-AGGC	ASIP_sgRNA-1	5
18:3230574-3230597:+	CaTCAGtT_TCCTcTgATCaC-GGGG	ASIP_sgRNA-1	5
18:5041890-5041913:+	CTTgAGaT_cCCTgTaATCTC-TGGG	ASIP_sgRNA-1	5
18:5344129-5344152:+	CTTCAttT_gCCTTTaATCTa-GGGG	ASIP_sgRNA-1	5
18:5620662-5620685:+	CTgCAcGT_TCtcTTCATCcC-TGGG	ASIP_sgRNA-1	5
18:9397839-9397862:+	aTTtAGGT_TgCTTcCATgTC-TGGG	ASIP_sgRNA-1	5
18:10015958-10015981:+	tTTCAtGT_TCaaTTCATgTC-TGGA	ASIP_sgRNA-1	5
18:11848516-11848539:-	CaTCAGGg_TCtTTTCAcaTC-AGGA	ASIP_sgRNA-1	5
18:14008748-14008771:+	CTggAGGT_TCCcTcCATCTg-GGGT	ASIP_sgRNA-1	5
18:17087704-17087727:+	tTTCcGGT_TCCTTTCcTCct-TGGT	ASIP_sgRNA-1	5
18:19597225-19597248:+	tTTCAGGg_TCCTgcCtTCTC-TGGG	ASIP_sgRNA-1	5
18:21902286-21902309:-	CaTCAtGT_TgCTTTCATCag-AGGA	ASIP_sgRNA-1	5
18:22287925-22287948:+	aTTCAaGT_aCCTTgCtTCTC-AGGT	ASIP_sgRNA-1	5
18:26184600-26184623:+	CaTCAtGT_TCtTTTCAcaTC-TGGA	ASIP_sgRNA-1	5
18:29187170-29187193:-	CTTgAGcT_TCCTcTgcTCTC-TGGC	ASIP_sgRNA-1	5
18:32186029-32186052:-	tTTCAGGg_cCCTTcCAgCTC-AGGC	ASIP_sgRNA-1	5
18:35236603-35236626:-	CacCAGGT_TCCTTTgtTCTt-GGGA	ASIP_sgRNA-1	5
18:42386173-42386196:+	CcTCAGcT_TtCcTTCATtTC-TGGA	ASIP_sgRNA-1	5
18:52983052-52983075:+	aTTCAGGa_TgCTcTCATCTt-GGGA	ASIP_sgRNA-1	5
18:61200510-61200533:+	CccCAGGT_TtCTcTCAcCTC-TGGA	ASIP_sgRNA-1	5
18:64034918-64034941:+	aTTCtGGT_TCCTcgaATCTC-TGGA	ASIP_sgRNA-1	5
18:64609417-64609440:+	gTTCAGGa_TCggTTCATCTt-TGGG	ASIP_sgRNA-1	5
18:64989097-64989120:+	CTcCAGGg_TCCTcTgcTCTC-TGGG	ASIP_sgRNA-1	5
18:64989478-64989501:+	CTcCAGGg_TCCTcTgcTCTC-TGGG	ASIP_sgRNA-1	5
18:65259314-65259337:+	CTcCAGcT_TCCTTaCAcCTg-AGGC	ASIP_sgRNA-1	5
18:66012030-66012053:+	CTTCActT_TCtTTTCtTtTC-TGGG	ASIP_sgRNA-1	5
18:67427032-67427055:-	CTcCAGcT_TCCgacCATCTC-TGGG	ASIP_sgRNA-1	5
19:3317068-3317091:+	gTTCAGtT_gCCTTTCATgTg-TGGG	ASIP_sgRNA-1	5
19:5432514-5432537:-	CTgCAaGT_TCCTTTttcCTC-TGGA	ASIP_sgRNA-1	5
19:17843772-17843795:+	tTTCAGtT_cCtTTTCATCTt-AGGA	ASIP_sgRNA-1	5
19:28819708-28819731:-	CTgCAGtT_cCCTTTggTCTC-TGGA	ASIP_sgRNA-1	5
19:32744775-32744798:+	CTTCAGtc_TgCTcTCATCaC-AGGA	ASIP_sgRNA-1	5
19:34767553-34767576:-	gTTCAGcT_TCtTTTgATCcC-GGGG	ASIP_sgRNA-1	5
19:34904117-34904140:-	tcTCAGGT_cCCTTTCcTCcC-TGGC	ASIP_sgRNA-1	5
19:35321668-35321691:+	CTcCAGGc_cCCTTgCcTCTC-GGGA	ASIP_sgRNA-1	5
19:35597392-35597415:+	CaTCAGGg_TCtTTTCAaaTC-AGGT	ASIP_sgRNA-1	5
19:36945048-36945071:+	aTTCAGtT_TCaTgTgATCTC-TGGG	ASIP_sgRNA-1	5
19:40016240-40016263:+	CTTaAGGg_TCCTTTCtTCct-AGGA	ASIP_sgRNA-1	5
19:42651372-42651395:+	CTTCAtcT_TaCTTcCAaCTC-TGGT	ASIP_sgRNA-1	5
19:44657529-44657552:+	aTTCAtGT_TCCTcTCATtTt-GGGC	ASIP_sgRNA-1	5
19:48430222-48430245:+	CTcCcGGT_TCCTgcCAcCTC-AGGG	ASIP_sgRNA-1	5
19:49432573-49432596:+	CTTCttGT_TCCcaTCtTCTC-TGGT	ASIP_sgRNA-1	5
19:52856900-52856923:+	CTTCActT_TCCTcTCccCTC-TGGG	ASIP_sgRNA-1	5
19:56559266-56559289:-	CTcCAGGc_aCtTTTCATCcC-GGGA	ASIP_sgRNA-1	5
19:60192230-60192253:-	CTTagGGT_aCCTTTCAgCgC-CGGT	ASIP_sgRNA-1	5
19:60266893-60266916:-	CTTCtGtT_TCtcTTgATCTC-TGGA	ASIP_sgRNA-1	5
2:525054-525077:-	tcTCAGGT_TtCcTgCATCTC-AGGA	ASIP_sgRNA-1	5
2:1484010-1484033:+	CTTCAtaT_TCCTTTCcaCTg-TGGT	ASIP_sgRNA-1	5
2:6385464-6385487:+	tTcCAGGT_TCCTgTtATCaC-TGGG	ASIP_sgRNA-1	5
2:7429546-7429569:-	aTcCAGGT_TCCTTcCATggC-AGGG	ASIP_sgRNA-1	5
2:12356824-12356847:+	aTTCAGaT_TtCTTTCATCat-TGGA	ASIP_sgRNA-1	5
2:14134786-14134809:+	CTTCtGcT_TaCTTTCAagTC-AGGC	ASIP_sgRNA-1	5
2:14925198-14925221:+	CTTtAGtT_TagTTTCATaTC-TGGG	ASIP_sgRNA-1	5
2:18398055-18398078:+	CcTCAGcT_TaCTTTCcTCTt-GGGT	ASIP_sgRNA-1	5
2:19425514-19425537:-	CaTCAtGT_TCCTTTCtgtTC-TGGT	ASIP_sgRNA-1	5
2:23209540-23209563:+	CaTCAtGT_TgCTTTCAgCTt-GGGA	ASIP_sgRNA-1	5
2:29230718-29230741:-	aTTCAcGT_TCCTTatATtTC-TGGA	ASIP_sgRNA-1	5
2:29430745-29430768:+	tTTCtGGT_TCCTTgCATgcC-TGGC	ASIP_sgRNA-1	5
2:31246033-31246056:+	CaTCAGGg_TCtTTTCAgaTC-AGGG	ASIP_sgRNA-1	5
2:32308440-32308463:+	aTTaAGGT_TCtTTcCATCTt-TGGA	ASIP_sgRNA-1	5
2:38107974-38107997:-	aTTtAGGT_TgCTTcCATgTC-TGGG	ASIP_sgRNA-1	5
2:38688470-38688493:+	tgTCAGGT_TCCTTcaATgTC-AGGT	ASIP_sgRNA-1	5
2:38944234-38944257:-	aTTtAGGT_TgCTTcCATgTC-TGGC	ASIP_sgRNA-1	5
2:39088315-39088338:-	CTTgAGGa_TgCTTTCAaCTt-TGGT	ASIP_sgRNA-1	5
2:42547592-42547615:+	CTTCAtGa_TaCcTTCATtTC-AGGT	ASIP_sgRNA-1	5
2:45882879-45882902:+	CTgCtGGT_TtCTTcCcTCTC-TGGG	ASIP_sgRNA-1	5
2:48063060-48063083:+	CTcCAGGa_TtCTTTgAcCTC-AGGA	ASIP_sgRNA-1	5
2:48496068-48496091:+	aTgCAGGT_TCagTTCATCcC-TGGG	ASIP_sgRNA-1	5
2:49895449-49895472:+	CTTCAttT_cCtTTTCATtTC-TGGA	ASIP_sgRNA-1	5
2:54520464-54520487:-	CTTCctGT_TtCTcTCATgTC-AGGT	ASIP_sgRNA-1	5
2:55587882-55587905:+	aTTtAGGT_TgCTTcCATgTC-TGGG	ASIP_sgRNA-1	5
2:59755672-59755695:-	CcTCAGGg_TCtTTTCAcaTC-AGGT	ASIP_sgRNA-1	5
2:60214694-60214717:+	tTTCAGtT_TCCTTTgtTCaC-TGGG	ASIP_sgRNA-1	5
2:65702867-65702890:+	CTTttGGT_TCCTTTCcaaTC-AGGG	ASIP_sgRNA-1	5
2:72312005-72312028:+	CTgCAGcT_TCCTTTCcTtgC-TGGT	ASIP_sgRNA-1	5
2:77064382-77064405:-	CTTCAttT_aCCTaTCATCTa-TGGC	ASIP_sgRNA-1	5
2:80631860-80631883:-	CTTtgGGT_cCCaTTgATCTC-AGGG	ASIP_sgRNA-1	5
2:90662457-90662480:-	CaTCAGcT_ggCTaTCATCTC-AGGA	ASIP_sgRNA-1	5
2:97192694-97192717:+	CTTCAGca_TaagTTCATCTC-TGGT	ASIP_sgRNA-1	5
2:98589930-98589953:-	CTcCAGGc_TCCTTcCATCag-TGGA	ASIP_sgRNA-1	5
2:100941995-100942018:+	CaTCAaGT_aaCTTcCATCTC-TGGA	ASIP_sgRNA-1	5
2:101720587-101720610:+	CTTCAcaT_TCaTTTCATCct-TGGA	ASIP_sgRNA-1	5
2:102905262-102905285:+	CTTgAGaT_TCCTTTgAatTC-TGGA	ASIP_sgRNA-1	5
2:106554065-106554088:-	tTTCAGaT_TCtTTTCATtaC-AGGA	ASIP_sgRNA-1	5
2:109351352-109351375:-	tTTCAaGT_aCCTTTCATtgC-AGGA	ASIP_sgRNA-1	5
2:109834145-109834168:+	aTTtAGGT_TgCTTTaATgTC-TGGG	ASIP_sgRNA-1	5
2:110126350-110126373:+	CTgCAGGc_TCCTTggAcCTC-AGGA	ASIP_sgRNA-1	5
2:115380239-115380262:-	CTaCAGtT_TCCcaTCAaCTC-TGGA	ASIP_sgRNA-1	5
2:118105975-118105998:-	CTTCtGtT_aCCTcTCcTCTC-TGGT	ASIP_sgRNA-1	5
2:121179911-121179934:-	tTTCAGGg_TatTTTCATgTC-TGGG	ASIP_sgRNA-1	5
2:122318785-122318808:+	CTcCAcGT_TCCTTTCAaaTa-AGGC	ASIP_sgRNA-1	5
2:127863558-127863581:+	CccCAGGT_TCaTTTtAcCTC-AGGC	ASIP_sgRNA-1	5
2:131294898-131294921:+	tTcCAGGT_TCtTTTgATgTC-GGGT	ASIP_sgRNA-1	5
2:134377789-134377812:+	CTTaAGcT_TaCTTcCAcCTC-AGGG	ASIP_sgRNA-1	5
2:142728785-142728808:-	CTTCtGaT_ctCTcTCATCTC-AGGG	ASIP_sgRNA-1	5
2:142789170-142789193:-	CaTtAGGT_aCCTTTCAagTC-AGGA	ASIP_sgRNA-1	5
2:164672111-164672134:-	CTTCAGaa_TgaTTTCATCTg-AGGG	ASIP_sgRNA-1	5
2:169652452-169652475:+	CTTgAGaT_TtgTTTgATCTC-AGGA	ASIP_sgRNA-1	5
2:172120895-172120918:-	aaTCAGGT_TCaTTTCAatTC-AGGT	ASIP_sgRNA-1	5
2:172332491-172332514:-	CTTacGGT_TCtTTaCtTCTC-AGGA	ASIP_sgRNA-1	5
2:173108814-173108837:+	CTTtAaGT_TCCTacaATCTC-GGGG	ASIP_sgRNA-1	5
2:191606150-191606173:+	tTTCAtGT_aaCTTTCtTCTC-AGGA	ASIP_sgRNA-1	5
2:199560787-199560810:-	tTTtAGGT_TCtTTTCATtTa-CGGC	ASIP_sgRNA-1	5
2:200219579-200219602:-	CTcCAGGc_TCCTTTCtcCTt-GGGA	ASIP_sgRNA-1	5
2:203522701-203522724:+	CcTCAGGg_TCCTaTgATtTC-TGGT	ASIP_sgRNA-1	5
2:203603839-203603862:+	CTTgtGGT_TCCTcTCATtTa-GGGG	ASIP_sgRNA-1	5
2:205473267-205473290:-	CTTCgtGT_TtCcaTCATCTC-AGGC	ASIP_sgRNA-1	5
2:211499427-211499450:-	CTgCAGtT_TCtTTTCATtTt-AGGT	ASIP_sgRNA-1	5
2:216950588-216950611:-	gTTCAGGa_TgCTTTCATgTa-TGGT	ASIP_sgRNA-1	5
2:217929464-217929487:-	tTTCAGGg_TCCTaTgAcCTC-TGGA	ASIP_sgRNA-1	5
2:218634526-218634549:-	CcTCAGcT_TCCaggCATCTC-AGGA	ASIP_sgRNA-1	5
2:220495055-220495078:+	CTTCcGcT_TCCTcTttTCTC-TGGC	ASIP_sgRNA-1	5
2:224227273-224227296:-	CTcCAGGc_TgCTTTCtaCTC-TGGC	ASIP_sgRNA-1	5
2:227291910-227291933:-	CTcCtGGT_aCCaTcCATCTC-TGGC	ASIP_sgRNA-1	5
2:228775991-228776014:-	CTTgtGGT_TCCTTaCtaCTC-TGGT	ASIP_sgRNA-1	5
2:234987519-234987542:-	tTTgAGGT_TCCccTCATCTg-GGGC	ASIP_sgRNA-1	5
2:237029655-237029678:+	CaTCAGGg_TCtTTTCAcaTC-AGGT	ASIP_sgRNA-1	5
2:238466914-238466937:+	CgcCAGGT_TCCTcTtgTCTC-TGGA	ASIP_sgRNA-1	5
2:242278027-242278050:-	CTTgAGaT_aaCTTTCATgTC-TGGG	ASIP_sgRNA-1	5
2:244069195-244069218:+	CTTttGGT_TaCcTTCcTCTC-TGGT	ASIP_sgRNA-1	5
2:245640467-245640490:+	CgcCAGGT_TCCTTTCtcCTg-GGGA	ASIP_sgRNA-1	5
2:246170392-246170415:+	CaTCAGGa_TCtTagCATCTC-AGGT	ASIP_sgRNA-1	5
2:246414504-246414527:-	CTggAGGT_TCtTcTCcTCTC-GGGA	ASIP_sgRNA-1	5
20:3509676-3509699:+	CcTCgGGT_gCCTTTaATCTt-AGGC	ASIP_sgRNA-1	5
20:3627308-3627331:-	CcTCAGGa_TgCTTcCAcCTC-TGGT	ASIP_sgRNA-1	5
20:10303272-10303295:+	aTTCAaGT_TCCTgTaATCcC-TGGA	ASIP_sgRNA-1	5
20:11520069-11520092:-	CTcCAcGT_cCCTTTgtTCTC-TGGG	ASIP_sgRNA-1	5
20:13283725-13283748:-	CaTCAGGg_TCtTTTCAcaTC-AGGG	ASIP_sgRNA-1	5
20:16588636-16588659:-	CTgCAGtT_TCCaaTCATCTa-AGGT	ASIP_sgRNA-1	5
20:17122692-17122715:+	CTTCcaGT_TCCTTgaAgCTC-AGGT	ASIP_sgRNA-1	5
20:18646747-18646770:-	tTTaAGGT_TtCTTTtATtTC-AGGG	ASIP_sgRNA-1	5
20:25355622-25355645:-	CTTCAtcT_TCCTTTCcTtcC-AGGA	ASIP_sgRNA-1	5
20:36633178-36633201:+	CTTgAtGT_TCaTTTaATCcC-AGGT	ASIP_sgRNA-1	5
20:37224457-37224480:+	aTTCAGcT_cCCTcTCcTCTC-AGGT	ASIP_sgRNA-1	5
20:39779794-39779817:-	aTTtAGGT_TgCTTcCATgTC-TGGG	ASIP_sgRNA-1	5
20:43211915-43211938:+	CTgCAGGg_TCCTTcCgTCTg-TGGA	ASIP_sgRNA-1	5
20:43566242-43566265:+	CaTCAGGg_TCtTTTCATtTa-TGGT	ASIP_sgRNA-1	5
20:49156641-49156664:-	CTTCcGGc_TCCcgTCtTCTC-AGGC	ASIP_sgRNA-1	5
20:50966283-50966306:-	aTTCcGGT_TgCcTTCAcCTC-TGGG	ASIP_sgRNA-1	5
21:5162647-5162670:-	CTgCAGcT_TtCTaTgATCTC-TGGC	ASIP_sgRNA-1	5
21:17003504-17003527:-	CTTCAaaT_TCtTTcCATCTa-AGGA	ASIP_sgRNA-1	5
21:26976068-26976091:+	CTTtAGGc_TCtgTTCATCTa-GGGA	ASIP_sgRNA-1	5
21:29909137-29909160:-	CTTCAGcc_TaCcTgCATCTC-AGGC	ASIP_sgRNA-1	5
21:30606719-30606742:+	CTTgAGaT_gCCTTaCAgCTC-TGGA	ASIP_sgRNA-1	5
21:32216331-32216354:-	CcTCAGcT_TCCTTTCATgat-GGGA	ASIP_sgRNA-1	5
21:33367904-33367927:-	CTTCtGtT_TCtTcTCtTCTC-TGGG	ASIP_sgRNA-1	5
21:34523011-34523034:-	tTgCAGGT_aCaTTcCATCTC-TGGA	ASIP_sgRNA-1	5
21:35536242-35536265:+	tTgCAGGT_aCCTTgCATCcC-AGGC	ASIP_sgRNA-1	5
21:37402272-37402295:-	CTTCAGca_cCCTgTCATCTg-AGGG	ASIP_sgRNA-1	5
21:37660355-37660378:-	CTTCAGca_TCCTgTCcTCTg-AGGG	ASIP_sgRNA-1	5
21:38162968-38162991:-	CTTCAGca_cCCTgTCATCTg-AGGG	ASIP_sgRNA-1	5
21:38822293-38822316:-	CTTCAGca_cCCTgTCATCTg-AGGG	ASIP_sgRNA-1	5
21:40227403-40227426:-	CTcCAGGg_TCCTcTCtTCaC-AGGA	ASIP_sgRNA-1	5
21:43631517-43631540:-	CTcCAGGa_cCaTcTCATCTC-GGGG	ASIP_sgRNA-1	5
21:44563542-44563565:-	CTTagGGT_TCCTgTCcTCTt-CGGG	ASIP_sgRNA-1	5
21:46950750-46950773:-	tTTCtGGT_TCCTTcCtTCaC-GGGC	ASIP_sgRNA-1	5
22:5448724-5448747:-	CTTCcaGT_TgCTTcCATgTC-AGGT	ASIP_sgRNA-1	5
22:7351136-7351159:+	CcTCAGGa_TCCTccCAaCTC-AGGG	ASIP_sgRNA-1	5
22:7427781-7427804:+	CTcCAaGT_TCCcTTaAcCTC-TGGA	ASIP_sgRNA-1	5
22:8821019-8821042:-	aTTaAGGT_TCCcTTaATtTC-TGGC	ASIP_sgRNA-1	5
22:10981829-10981852:-	CTTaAGGa_cCaTTTCATCTg-TGGC	ASIP_sgRNA-1	5
22:11895004-11895027:+	CTcCAGcT_TCCTTTgtTgTC-AGGC	ASIP_sgRNA-1	5
22:13659830-13659853:-	CcTCAGtT_TCCTccCATgTC-TGGT	ASIP_sgRNA-1	5
22:14168476-14168499:+	CTgCAGGg_TCCTcTCcaCTC-TGGA	ASIP_sgRNA-1	5
22:15382982-15383005:-	CTTCtGtT_cCCTTTgATCaC-AGGG	ASIP_sgRNA-1	5
22:15678732-15678755:+	CTTCAacT_cCCTcTCATCTg-TGGC	ASIP_sgRNA-1	5
22:15790912-15790935:+	CTTCAacT_cCCTcTCATCTg-TGGC	ASIP_sgRNA-1	5
22:18061682-18061705:+	CTgtAGGT_TgCTTTCccCTC-AGGC	ASIP_sgRNA-1	5
22:21236254-21236277:-	tTcCAGGT_TaCTTggATCTC-TGGG	ASIP_sgRNA-1	5
22:25487589-25487612:-	CTcCAGaT_TCCTcTgAcCTC-TGGA	ASIP_sgRNA-1	5
22:37007601-37007624:-	gTTgAGGT_gCCTTTCATgcC-AGGG	ASIP_sgRNA-1	5
22:37523102-37523125:-	CTTaAGGa_TCtaaTCATCTC-AGGT	ASIP_sgRNA-1	5
22:42288814-42288837:-	CTTCtGtT_TCCcTTCATgcC-GGGG	ASIP_sgRNA-1	5
22:44903561-44903584:+	CcTCAaGT_TCCcacCATCTC-TGGT	ASIP_sgRNA-1	5
22:47698886-47698909:+	tTTCAaGT_TgCTTTgATtTC-AGGA	ASIP_sgRNA-1	5
22:48180686-48180709:+	CTTCtGaT_TaCTTTCcTgTC-GGGG	ASIP_sgRNA-1	5
22:48732891-48732914:+	CTTCAGag_TCacaTCATCTC-TGGA	ASIP_sgRNA-1	5
23:619248-619271:-	aTTCAGGc_TCtTccCATCTC-GGGC	ASIP_sgRNA-1	5
23:676676-676699:-	CTcCtGGT_TtCTTTCcTCTg-TGGC	ASIP_sgRNA-1	5
23:3071689-3071712:-	aTTCAGcT_TCCTccCAcCTC-TGGT	ASIP_sgRNA-1	5
23:3804130-3804153:-	CTaCAGaT_TCaTTTtcTCTC-TGGC	ASIP_sgRNA-1	5
23:4427947-4427970:+	acTCAGGT_TCCcTTCATtgC-AGGC	ASIP_sgRNA-1	5
23:6730038-6730061:-	CaTCAGGc_TCCTcTgATCTt-GGGA	ASIP_sgRNA-1	5
23:16472225-16472248:-	CTgCAGaT_cCCTTTgcTCTC-TGGG	ASIP_sgRNA-1	5
23:16731584-16731607:-	CaTCtGGT_TCCTaTCAcaTC-AGGC	ASIP_sgRNA-1	5
23:20613764-20613787:-	CTcCAcGT_cCCTgTCAgCTC-TGGG	ASIP_sgRNA-1	5
23:20926042-20926065:+	CTcCcGGT_cCtTTTgATCTC-AGGC	ASIP_sgRNA-1	5
23:21086785-21086808:-	gaTCAGGT_TCCcgTCATgTC-AGGA	ASIP_sgRNA-1	5
23:21754868-21754891:-	CTTCAtGc_TCCTacCATCTa-TGGT	ASIP_sgRNA-1	5
23:22919893-22919916:+	CaTCAGtT_TCCTTTaATtTt-CGGT	ASIP_sgRNA-1	5
23:24816065-24816088:-	CaTCAGcT_TCaTTTCATCag-AGGA	ASIP_sgRNA-1	5
23:28786415-28786438:+	CTTCAccT_TCCTgaCATCTg-TGGG	ASIP_sgRNA-1	5
23:33993754-33993777:+	CTaCAGcT_TCCTTTgtcCTC-AGGC	ASIP_sgRNA-1	5
23:35150019-35150042:-	tTTCAaGT_cCtTTTCATaTC-TGGC	ASIP_sgRNA-1	5
23:38275630-38275653:+	CTTCcaGT_TCtTTaCATCTg-AGGT	ASIP_sgRNA-1	5
23:43334233-43334256:-	CTTCAtcT_TtCTTTCActTC-CGGA	ASIP_sgRNA-1	5
23:53404036-53404059:-	CTTCAGtg_TtCaTTCtTCTC-TGGG	ASIP_sgRNA-1	5
23:54632884-54632907:+	aTTCAaGT_TCCTTggATCTa-GGGA	ASIP_sgRNA-1	5
23:55160561-55160584:-	aTTCAGtT_gCCTTTCtTtTC-TGGA	ASIP_sgRNA-1	5
23:59764017-59764040:-	CTTaAGtT_TCtTTTCATtgC-TGGT	ASIP_sgRNA-1	5
23:60751833-60751856:-	CTTCActT_TCCTTTgtcCTC-TGGA	ASIP_sgRNA-1	5
23:60752087-60752110:-	CTTCActT_TCCTTTgtcCTC-TGGA	ASIP_sgRNA-1	5
24:2337179-2337202:+	CTcCAGtT_cCCTTTCcTCTt-AGGG	ASIP_sgRNA-1	5
24:3852758-3852781:-	CTgCAGGg_TCgTTTCATtcC-TGGA	ASIP_sgRNA-1	5
24:7892635-7892658:+	aTTCAtGT_aCCTTTttTCTC-AGGT	ASIP_sgRNA-1	5
24:9274507-9274530:+	CTgCAaGT_TCCTTTCcTtTa-AGGA	ASIP_sgRNA-1	5
24:12892408-12892431:-	aTTCAGtT_TCaTTTaATgTC-AGGT	ASIP_sgRNA-1	5
24:18942094-18942117:-	tcTCAGGT_TCCaTcCATCTg-GGGA	ASIP_sgRNA-1	5
24:19004669-19004692:+	aTTtAGGT_TgCTTcCATgTC-TGGC	ASIP_sgRNA-1	5
24:24262411-24262434:+	CTTgAcGT_TaCTgTCATCTg-GGGA	ASIP_sgRNA-1	5
24:24886638-24886661:-	CTgCAGcT_TCCcTTgcTCTC-CGGG	ASIP_sgRNA-1	5
24:25002641-25002664:+	CaTCAGcT_TCCTTcCtTCTg-CGGC	ASIP_sgRNA-1	5
24:25158439-25158462:+	aTTCtGGT_TCgTTcCATCcC-TGGG	ASIP_sgRNA-1	5
24:27842944-27842967:-	tTTCtGGT_TCtTTgCATgTC-TGGT	ASIP_sgRNA-1	5
24:27998769-27998792:-	CTgCAGcT_TCCTcaCcTCTC-AGGC	ASIP_sgRNA-1	5
24:30741917-30741940:-	CTTggGGT_TgCTTTCcTCcC-AGGG	ASIP_sgRNA-1	5
24:31580561-31580584:+	CaTCAcGT_cCCTTTCATagC-TGGG	ASIP_sgRNA-1	5
24:32298637-32298660:-	tTTCAGcT_TCtTTcCATCcC-TGGC	ASIP_sgRNA-1	5
24:35657599-35657622:-	CTTtcGGT_cCCTTcCAgCTC-CGGG	ASIP_sgRNA-1	5
24:37963077-37963100:-	CTcCAGtT_cCCTTTCcTCTt-AGGG	ASIP_sgRNA-1	5
25:1330787-1330810:+	aTTgAGGT_TgCTTcCATgTC-TGGC	ASIP_sgRNA-1	5
25:10299889-10299912:+	CTTCctGT_TCtTTTaATCTg-TGGA	ASIP_sgRNA-1	5
25:14819935-14819958:+	aTTtAGGT_TgCTTctATCTC-TGGA	ASIP_sgRNA-1	5
25:16955246-16955269:-	tTTCAGcT_TgCTTTCATgTa-AGGG	ASIP_sgRNA-1	5
25:19661193-19661216:+	CcTaAGGT_TCCTTcCAagTC-AGGA	ASIP_sgRNA-1	5
25:23695131-23695154:-	aTTtAGGT_TgCTTcCATtTC-TGGT	ASIP_sgRNA-1	5
25:24873161-24873184:-	gTTCAGGg_TCCaTTCAgCTt-TGGA	ASIP_sgRNA-1	5
25:26544268-26544291:+	CTTCtGGg_TCCcTcCcTCTC-AGGG	ASIP_sgRNA-1	5
25:26681367-26681390:+	CTTaAGGc_TtCTTaaATCTC-AGGG	ASIP_sgRNA-1	5
25:27311370-27311393:-	CTTCActT_TCCTTcCcTCTg-GGGA	ASIP_sgRNA-1	5
25:30413441-30413464:-	CTTgAGaT_TCCTTTtATgaC-AGGT	ASIP_sgRNA-1	5
25:32668638-32668661:-	CaTCAGGg_TCtTTTtgTCTC-AGGG	ASIP_sgRNA-1	5
25:42394445-42394468:-	CTggAGGT_cCCcaTCATCTC-TGGA	ASIP_sgRNA-1	5
25:43150125-43150148:-	CTTCtGtT_cCCTgTCATtTC-AGGC	ASIP_sgRNA-1	5
26:1632972-1632995:-	gTTCAGGg_TCCTTTaAgCTg-TGGC	ASIP_sgRNA-1	5
26:4849705-4849728:+	CTTCtGtT_TCtgTTCATgTC-AGGG	ASIP_sgRNA-1	5
26:13930509-13930532:-	CTgCAtGT_atCTTTCAcCTC-TGGC	ASIP_sgRNA-1	5
26:14391952-14391975:-	gTTCAGaT_TCCTTTacTaTC-TGGT	ASIP_sgRNA-1	5
26:21648258-21648281:-	CTgaAGGT_aCCTTTCAaCcC-AGGG	ASIP_sgRNA-1	5
26:22505378-22505401:-	tTTCAGGc_TCCTcTtATCgC-TGGC	ASIP_sgRNA-1	5
26:24795656-24795679:+	taTCAGGT_TCCTTcCAggTC-TGGG	ASIP_sgRNA-1	5
26:29056626-29056649:-	aTTCAGtT_TgCTTTCAgCTt-GGGA	ASIP_sgRNA-1	5
26:32384029-32384052:-	CcTCgGGT_aaCTTTCATCTa-GGGA	ASIP_sgRNA-1	5
26:34704177-34704200:-	gTaCAGGT_gCtTTTCAaCTC-GGGC	ASIP_sgRNA-1	5
26:42050852-42050875:+	CTTCAccT_cCCTTTCAcCTt-TGGT	ASIP_sgRNA-1	5
3:1148624-1148647:-	CaTCAGGg_TCCTaTgAgCTC-GGGC	ASIP_sgRNA-1	5
3:2623072-2623095:+	CaTCAGGg_TCtTTTCAcaTC-AGGT	ASIP_sgRNA-1	5
3:3099371-3099394:-	CTTCtGtT_cCCTTTCtTCcC-AGGC	ASIP_sgRNA-1	5
3:3755855-3755878:+	CTTCAaGc_TCCccTCATCcC-AGGT	ASIP_sgRNA-1	5
3:5764654-5764677:-	gTTCgGGT_TCtTTTCtTCTa-AGGT	ASIP_sgRNA-1	5
3:7618053-7618076:-	CcTCAGGc_TCCTcTCAcCTt-GGGG	ASIP_sgRNA-1	5
3:9382986-9383009:+	CgTCAcGT_cCCTTTCtTCcC-TGGC	ASIP_sgRNA-1	5
3:11087742-11087765:+	CcaCAGGT_TCgTTTgATCcC-TGGG	ASIP_sgRNA-1	5
3:11305720-11305743:-	CcTCAtGT_TCCaTcCAaCTC-AGGA	ASIP_sgRNA-1	5
3:11584692-11584715:-	CTTCttGT_gtCTTTtATCTC-TGGC	ASIP_sgRNA-1	5
3:14317591-14317614:+	tTTCAGGc_TCCTTTtAgCTg-AGGC	ASIP_sgRNA-1	5
3:20879628-20879651:+	CTgCAGGg_TCCTTcCAggTC-TGGA	ASIP_sgRNA-1	5
3:22611882-22611905:-	CaTCAGGg_TCtTTTCAcaTC-AGGT	ASIP_sgRNA-1	5
3:25267983-25268006:+	CcTgAGGT_TtCTTTCtaCTC-TGGA	ASIP_sgRNA-1	5
3:25268122-25268145:+	CcTgAGGT_TtCTTTCtaCTC-TGGA	ASIP_sgRNA-1	5
3:27178650-27178673:-	CTTCAGcc_cCCTTgCATtTC-TGGG	ASIP_sgRNA-1	5
3:28706460-28706483:+	CTTCActT_TCaTaTgATCTC-AGGC	ASIP_sgRNA-1	5
3:32057017-32057040:-	CTTCAGaa_TCCTccCATCTt-CGGC	ASIP_sgRNA-1	5
3:37159990-37160013:-	CcTtAGGT_TgCTTcCATgTC-TGGG	ASIP_sgRNA-1	5
3:43808779-43808802:-	CTTCAacT_TCCTTcCtTCaC-AGGT	ASIP_sgRNA-1	5
3:44823365-44823388:+	CaTCAGcT_TtCTTTCActTC-TGGG	ASIP_sgRNA-1	5
3:45389369-45389392:-	CTTCtGtT_TtCTTcCATCcC-TGGC	ASIP_sgRNA-1	5
3:50101100-50101123:+	CTTCtGtT_TCCTaTCAaCcC-AGGA	ASIP_sgRNA-1	5
3:56710750-56710773:-	CTTaAGGc_TgCTTTCAaaTC-AGGA	ASIP_sgRNA-1	5
3:72436907-72436930:+	CTTCctGT_cCCcTcCATCTC-AGGT	ASIP_sgRNA-1	5
3:81439486-81439509:-	CTTaAGcT_TgCaTTCcTCTC-GGGT	ASIP_sgRNA-1	5
3:81907639-81907662:-	CcTgAGGT_cCCTTTCAaCcC-TGGG	ASIP_sgRNA-1	5
3:83613582-83613605:+	CcTCAaGT_TCCTTaCATtcC-GGGG	ASIP_sgRNA-1	5
3:84371021-84371044:-	CcTCtGGT_TCCTgTttTCTC-TGGA	ASIP_sgRNA-1	5
3:88540154-88540177:-	tTTCtGGT_TCaTTTCATgTa-GGGT	ASIP_sgRNA-1	5
3:93609005-93609028:+	CTTCAaGc_TCCcTTCtgCTC-AGGA	ASIP_sgRNA-1	5
3:93700934-93700957:-	CTcCAGGa_TCCTTcCcTCTg-GGGA	ASIP_sgRNA-1	5
3:95278083-95278106:-	CTTCctGT_TCCTTcCATtTt-TGGC	ASIP_sgRNA-1	5
3:100588458-100588481:-	aTTtAGGT_TgCTTcCATgTC-TGGC	ASIP_sgRNA-1	5
3:102086854-102086877:-	CTTCtGcT_TCtTTTCATgcC-TGGT	ASIP_sgRNA-1	5
3:102634368-102634391:-	CTcCAGcT_TCCTTgCgTtTC-TGGG	ASIP_sgRNA-1	5
3:104341324-104341347:+	gTTCAGaT_TCCTTTgAgCcC-TGGT	ASIP_sgRNA-1	5
3:106583571-106583594:-	CcTgAGGT_cCCTTTCATaaC-TGGA	ASIP_sgRNA-1	5
3:109679886-109679909:-	gTTCAGtT_TCtTTTCtTtTC-TGGT	ASIP_sgRNA-1	5
3:112624557-112624580:+	CTgCAGGg_TCtTTTCATtTa-GGGA	ASIP_sgRNA-1	5
3:117979108-117979131:-	CaTCAGGg_TttTTTCATCTa-GGGC	ASIP_sgRNA-1	5
3:132197811-132197834:+	CTTCAccT_TCCTTcCgTCTg-TGGT	ASIP_sgRNA-1	5
3:137837139-137837162:+	CTTCAttT_TCtTTTCAcgTC-TGGG	ASIP_sgRNA-1	5
3:144788402-144788425:+	tTTCAGGa_ggCTTTCATtTC-AGGG	ASIP_sgRNA-1	5
3:149374919-149374942:+	tTTCAGGc_TtCTTTgtTCTC-AGGG	ASIP_sgRNA-1	5
3:150152689-150152712:-	CTaCAaGT_TCCTgTCAaCaC-TGGT	ASIP_sgRNA-1	5
3:152317278-152317301:-	tTTCAGtT_TCCTTTCAatTa-TGGC	ASIP_sgRNA-1	5
3:156637244-156637267:-	CTTCAGtg_TCCTTcCATggC-AGGA	ASIP_sgRNA-1	5
3:156723485-156723508:-	CTTCtGGc_TgCTcTCcTCTC-TGGT	ASIP_sgRNA-1	5
3:158953401-158953424:+	tgTCAGGT_TCCTTgCActTC-AGGC	ASIP_sgRNA-1	5
3:160135960-160135983:-	CacCAGGT_TaaTTTCATCTt-CGGC	ASIP_sgRNA-1	5
3:160329587-160329610:+	CaTCAGGg_TCtTTTCAaaTC-AGGT	ASIP_sgRNA-1	5
3:161247558-161247581:-	tTTCtGGT_TCtTTgCATaTC-TGGT	ASIP_sgRNA-1	5
3:163832358-163832381:-	gTTCAtGT_TCaTTgCATCgC-TGGT	ASIP_sgRNA-1	5
3:165241549-165241572:-	CTTCAatT_TCCTTTgATtcC-AGGT	ASIP_sgRNA-1	5
3:165927713-165927736:+	gTTCAaGT_TgCTTTgATtTC-TGGC	ASIP_sgRNA-1	5
3:166209749-166209772:-	CTTCAacT_TCCTcTCcTCTg-CGGA	ASIP_sgRNA-1	5
3:167864283-167864306:+	CcTCAGcT_TgCTTTCtTCTg-CGGT	ASIP_sgRNA-1	5
3:169960046-169960069:+	CcTCAtGT_TCCTTTCcTtTg-TGGT	ASIP_sgRNA-1	5
3:174338506-174338529:-	aTTCAGGc_TCCTTcCAgCTt-GGGA	ASIP_sgRNA-1	5
3:174774861-174774884:+	CTTCAGcc_cCCaTTCcTCTC-TGGC	ASIP_sgRNA-1	5
3:179209060-179209083:-	CcTCgGGT_cCCTTTCtTtTC-AGGG	ASIP_sgRNA-1	5
3:179905949-179905972:+	CacCAGGT_cCCTTcCcTCTC-TGGG	ASIP_sgRNA-1	5
3:184666914-184666937:-	aTTCAGtT_TCaTTTCATgTa-CGGA	ASIP_sgRNA-1	5
3:192229156-192229179:+	CTTCgaGT_TttgTTCATCTC-TGGT	ASIP_sgRNA-1	5
3:192705889-192705912:-	CcTCAGaT_TCtTTTCATtaC-AGGT	ASIP_sgRNA-1	5
3:198165825-198165848:-	CTcCAGGc_TCCccTCATCTa-GGGC	ASIP_sgRNA-1	5
3:200645359-200645382:+	CTcCAGGa_TCtTcTCAaCTC-AGGG	ASIP_sgRNA-1	5
3:201048212-201048235:-	CTTCtGGa_ctCTTTCATCTg-GGGT	ASIP_sgRNA-1	5
3:201170884-201170907:+	aTTCAaGT_TaCTTaCcTCTC-TGGG	ASIP_sgRNA-1	5
3:203907294-203907317:-	gTcCAGGT_TCaaTcCATCTC-TGGT	ASIP_sgRNA-1	5
3:204363920-204363943:-	tTTCAGcT_TCCaTTtATCTt-TGGT	ASIP_sgRNA-1	5
3:208385404-208385427:-	CcTCAaGT_TgCTTaaATCTC-AGGC	ASIP_sgRNA-1	5
3:210293173-210293196:+	CTcCAGGc_TCCTccCcTCTC-AGGG	ASIP_sgRNA-1	5
3:216252628-216252651:-	tTTCAGGa_TaCTTTCgTCTa-TGGG	ASIP_sgRNA-1	5
3:216319979-216320002:-	aTcCAGGT_TCaTTTaATCTt-TGGC	ASIP_sgRNA-1	5
3:220337453-220337476:+	CTTCAcaT_TCCTTTaggCTC-TGGT	ASIP_sgRNA-1	5
3:221402852-221402875:-	CcTCAGtT_TCCTccCgTCTC-CGGC	ASIP_sgRNA-1	5
3:222379007-222379030:-	gcTCAGGT_TgCTTTCAgaTC-GGGG	ASIP_sgRNA-1	5
4:2113711-2113734:+	tTTCAtGT_TaCTTTCATaaC-TGGC	ASIP_sgRNA-1	5
4:7842732-7842755:-	aTTCAaGT_cCCTTTCtTCTg-AGGT	ASIP_sgRNA-1	5
4:23112406-23112429:-	gTTaAGGT_aCtTTTCATCTt-GGGT	ASIP_sgRNA-1	5
4:23237381-23237404:-	CTTaAtGT_gCCTcTgATCTC-TGGA	ASIP_sgRNA-1	5
4:31260569-31260592:-	CTTCAGtg_TCCTgTgAgCTC-AGGC	ASIP_sgRNA-1	5
4:34912053-34912076:+	CaTCAtGT_TtgTTTCATaTC-AGGA	ASIP_sgRNA-1	5
4:34978461-34978484:+	tTTaAGGT_TCCTTTatTCTg-GGGG	ASIP_sgRNA-1	5
4:36218725-36218748:+	CTTCAGtg_aaCTTTCATCTt-GGGC	ASIP_sgRNA-1	5
4:42837266-42837289:-	CTTCAatT_TCtcTTgATCTC-AGGG	ASIP_sgRNA-1	5
4:43745009-43745032:+	CaTCAGaT_TCCTTTCATgaa-AGGG	ASIP_sgRNA-1	5
4:44048220-44048243:+	CTTCctGT_cCCcTcCATCTC-AGGT	ASIP_sgRNA-1	5
4:44642193-44642216:+	CcTCAGGg_aCCTgTCATCTa-GGGT	ASIP_sgRNA-1	5
4:44852926-44852949:+	CTcCAGtT_TCCTTTtAcaTC-AGGT	ASIP_sgRNA-1	5
4:47087909-47087932:+	CTTgAaGT_aCCTTTtATCTg-AGGG	ASIP_sgRNA-1	5
4:47164614-47164637:+	CaTCAGGc_TCtTTTgATCcC-TGGG	ASIP_sgRNA-1	5
4:49296701-49296724:+	CTTCAaaT_aCCTTcCATCaC-TGGG	ASIP_sgRNA-1	5
4:53996694-53996717:+	CTTaAGaT_TtCTgTgATCTC-AGGG	ASIP_sgRNA-1	5
4:60266366-60266389:-	gTTCAGcT_TCCTTcCtcCTC-TGGT	ASIP_sgRNA-1	5
4:60891118-60891141:-	CTTCAccT_TtCTTTCATtTt-TGGG	ASIP_sgRNA-1	5
4:66004602-66004625:+	CaTCtGGT_TCCcTaaATCTC-AGGA	ASIP_sgRNA-1	5
4:71333924-71333947:+	CTTCActT_cCCTaTCcTCTC-TGGT	ASIP_sgRNA-1	5
4:78648499-78648522:-	CTcCAGGc_TCaTTcCAgCTC-TGGG	ASIP_sgRNA-1	5
4:87505353-87505376:-	CTTCctGT_TtCaTTCATgTC-TGGT	ASIP_sgRNA-1	5
4:90103312-90103335:-	aTTtAGGT_TgCTTTCATtTg-GGGG	ASIP_sgRNA-1	5
4:92254571-92254594:-	gTTCAGGc_TCCTgTCActTC-TGGC	ASIP_sgRNA-1	5
4:92383622-92383645:-	CaaCAGGT_TCCcTTagTCTC-TGGC	ASIP_sgRNA-1	5
4:93191821-93191844:+	aTTtAGGT_TgCTTcCATgTC-TGGC	ASIP_sgRNA-1	5
4:97683256-97683279:-	CaTCAGGc_TCCcccCATCTC-TGGG	ASIP_sgRNA-1	5
4:99143282-99143305:+	CTTCAaaT_TtCTTcCAcCTC-TGGT	ASIP_sgRNA-1	5
4:100691737-100691760:-	tcTCAGGT_TtCTTTCATgcC-TGGC	ASIP_sgRNA-1	5
4:110810595-110810618:-	CTTtAGcT_TCCTcTCcTCTt-AGGA	ASIP_sgRNA-1	5
4:110818231-110818254:+	CTTCtGcT_TCCTTTtcTCTa-CGGA	ASIP_sgRNA-1	5
4:115366247-115366270:+	CagCAGGT_TCCTgaCAgCTC-TGGG	ASIP_sgRNA-1	5
4:115563401-115563424:-	tTTCgGGT_TgCTTcCATgTC-CGGG	ASIP_sgRNA-1	5
5:1837851-1837874:+	CcTCAGGc_TCCTTTacTCgC-TGGG	ASIP_sgRNA-1	5
5:1907152-1907175:+	gTTCtGGT_TtCTTTCtTCcC-TGGA	ASIP_sgRNA-1	5
5:2680174-2680197:+	CTTCAaGc_TCCTTcCAcCcC-TGGA	ASIP_sgRNA-1	5
5:3856412-3856435:+	CTTCActT_TCCTgTCcTCTa-AGGT	ASIP_sgRNA-1	5
5:6780945-6780968:+	CTTgAGGa_TCCcTTCAgCTg-AGGG	ASIP_sgRNA-1	5
5:7828603-7828626:-	CTTCAaGa_TCCcTTCtgCTC-AGGG	ASIP_sgRNA-1	5
5:8277468-8277491:-	CTcaAGGT_TtCTTTCAaCTt-GGGA	ASIP_sgRNA-1	5
5:9794171-9794194:+	CTTCAaaT_cCCTTTCcTCgC-TGGT	ASIP_sgRNA-1	5
5:16750429-16750452:-	tTTCAtGT_TCCTTTCcaCTg-TGGC	ASIP_sgRNA-1	5
5:16888166-16888189:+	CTTCAtGg_aaCTTTCATCTt-GGGG	ASIP_sgRNA-1	5
5:18325370-18325393:+	CaTCAGGa_TCCcTcCAaCTC-TGGG	ASIP_sgRNA-1	5
5:20843003-20843026:+	CTTCAtGa_TtCTTTCtTCTt-TGGG	ASIP_sgRNA-1	5
5:23649993-23650016:+	CTcCAGtT_cCCTTgtATCTC-TGGT	ASIP_sgRNA-1	5
5:24726140-24726163:-	CaTCAGGg_TCtTTTCAcaTC-AGGT	ASIP_sgRNA-1	5
5:25735320-25735343:+	CTTCAttT_TCtTTTCtTCTa-AGGA	ASIP_sgRNA-1	5
5:28058221-28058244:-	CTTCAttT_caCTTTCAgCTC-TGGG	ASIP_sgRNA-1	5
5:28774506-28774529:-	CcTCAGGg_TtCaTTCAcCTC-AGGT	ASIP_sgRNA-1	5
5:34746163-34746186:-	aTTtAGGT_TgCTTcCATgTC-CGGG	ASIP_sgRNA-1	5
5:37885877-37885900:+	CTTCAtGc_TCCTTTgAcCcC-AGGC	ASIP_sgRNA-1	5
5:42850827-42850850:-	CTTCttGT_cCCTTTCAgCcC-TGGT	ASIP_sgRNA-1	5
5:51326606-51326629:+	CTTCctGT_TCCcTTaAgCTC-TGGC	ASIP_sgRNA-1	5
5:55036566-55036589:+	CTTCAtcT_TggTTTtATCTC-TGGT	ASIP_sgRNA-1	5
5:55885851-55885874:-	aTcCAGGT_TtCTTgCATCTg-TGGA	ASIP_sgRNA-1	5
5:67151034-67151057:+	CTTCcaGT_TCCcaTCATCcC-AGGG	ASIP_sgRNA-1	5
5:80611026-80611049:-	CTTCtGGc_TaCTcTCATtTC-TGGT	ASIP_sgRNA-1	5
5:84846618-84846641:-	CcTCAtGT_cCCTTaCATCTt-GGGG	ASIP_sgRNA-1	5
5:88530657-88530680:-	tTTCAGaT_TCCTTTCATtat-AGGT	ASIP_sgRNA-1	5
5:89598597-89598620:+	acTCAGGT_TCCTTTgtTCaC-AGGA	ASIP_sgRNA-1	5
5:90736048-90736071:-	CTTCAGtc_TgCTTTCtTCTt-GGGC	ASIP_sgRNA-1	5
5:99153809-99153832:-	CTTCgGtT_TtCTTTCATtcC-TGGT	ASIP_sgRNA-1	5
5:101388994-101389017:-	acTCAGGT_TtCTTgCATtTC-AGGC	ASIP_sgRNA-1	5
5:104893526-104893549:-	CTTCAtGc_TCtTTcCATCTt-AGGA	ASIP_sgRNA-1	5
5:105546673-105546696:-	CaTCAGaT_aCgTTTCtTCTC-GGGC	ASIP_sgRNA-1	5
6:1562885-1562908:-	aTTCAGaT_TCCTTTCAcCat-AGGT	ASIP_sgRNA-1	5
6:2358927-2358950:+	CTTCcaGT_TCCaTTCtTCTt-AGGA	ASIP_sgRNA-1	5
6:2620648-2620671:-	tTTCAtGT_TCCTTTCcatTC-TGGT	ASIP_sgRNA-1	5
6:9029076-9029099:+	tTTCAGaT_TCCTTTCtTtTa-TGGA	ASIP_sgRNA-1	5
6:9109488-9109511:+	tTcCAGGT_aCCTTTCATCca-AGGC	ASIP_sgRNA-1	5
6:14599012-14599035:-	CTTCAGag_TtCTTcCgTCTC-AGGG	ASIP_sgRNA-1	5
6:17245972-17245995:-	CTTaAGtT_TCCccTCAgCTC-AGGT	ASIP_sgRNA-1	5
6:17762270-17762293:+	aTTtAGGT_TgCTTcCATgTC-TGGC	ASIP_sgRNA-1	5
6:20719112-20719135:-	aTTtAGGT_TgCTTcCATgTC-TGGA	ASIP_sgRNA-1	5
6:25879979-25880002:-	aTaCAGGT_TgCTTTCAcCTt-TGGC	ASIP_sgRNA-1	5
6:26237095-26237118:-	CTTCctGT_TgCTTaCAgCTC-TGGA	ASIP_sgRNA-1	5
6:26519959-26519982:-	CcTCAGGc_TCtTTTCAcCaC-TGGC	ASIP_sgRNA-1	5
6:28082594-28082617:-	CcTCAaGT_TCtTTTCATtTt-GGGA	ASIP_sgRNA-1	5
6:35075099-35075122:+	CTcCAGaT_cCCTTcCATCcC-AGGG	ASIP_sgRNA-1	5
6:43794872-43794895:-	CTTCAGca_TCCTTTCAaCag-AGGC	ASIP_sgRNA-1	5
6:43950552-43950575:-	tTTCAGaT_TCtTTTCATCag-AGGT	ASIP_sgRNA-1	5
6:46075598-46075621:-	ggTCAGGT_TCCTTcCATtTa-AGGC	ASIP_sgRNA-1	5
6:54093468-54093491:+	aTcCAGGT_TgCTTTCAgCTt-TGGC	ASIP_sgRNA-1	5
6:56550228-56550251:-	CTTgtGGT_TCaTTTCATCaa-TGGG	ASIP_sgRNA-1	5
6:56555204-56555227:-	CTgaAGGT_TCtTTTCtTCcC-AGGT	ASIP_sgRNA-1	5
6:58227841-58227864:-	CTTaAtGT_TgCTTTCtTCcC-TGGA	ASIP_sgRNA-1	5
6:59189456-59189479:+	CTTCttGT_TCtcTaCATCTC-AGGA	ASIP_sgRNA-1	5
6:95409619-95409642:+	tTTCAGcT_TCaTgTCATCTt-AGGT	ASIP_sgRNA-1	5
6:103344343-103344366:+	CTTCcaGT_caCTTTCATCTg-GGGC	ASIP_sgRNA-1	5
6:115502824-115502847:+	CTTaAGcT_caCTTTCAgCTC-CGGG	ASIP_sgRNA-1	5
7:647174-647197:+	CTTaAGtT_TCacTTCATtTC-TGGA	ASIP_sgRNA-1	5
7:6340711-6340734:+	aTTtAGGT_TgCTTcCATgTC-TGGG	ASIP_sgRNA-1	5
7:13497167-13497190:+	aTTtAGGT_TaCTTcCATgTC-TGGG	ASIP_sgRNA-1	5
7:16401463-16401486:+	aTTtAGGT_TgCTTcCATgTC-TGGC	ASIP_sgRNA-1	5
7:17180454-17180477:-	CTTaAGGg_gCtTTTCATCcC-CGGC	ASIP_sgRNA-1	5
7:20539030-20539053:+	CTcCtGGT_cCCTTggATCTC-CGGC	ASIP_sgRNA-1	5
7:28762132-28762155:-	tTTCAaGT_TtCTTTCAagTC-AGGT	ASIP_sgRNA-1	5
7:30097770-30097793:-	CTaCAaGT_TtCaTcCATCTC-TGGA	ASIP_sgRNA-1	5
7:32320110-32320133:-	CTcCAGGc_TCCTcTtATCTa-TGGA	ASIP_sgRNA-1	5
7:37672163-37672186:+	CTTCcaGT_TCCcTTCATtTt-AGGT	ASIP_sgRNA-1	5
7:44242950-44242973:+	CcTCAGcT_TCCTcaCcTCTC-AGGG	ASIP_sgRNA-1	5
7:48172997-48173020:-	CTTCcaGT_TggaTTCATCTC-TGGA	ASIP_sgRNA-1	5
7:48712192-48712215:-	CTTCccGT_TgCTTTCcTCTt-AGGG	ASIP_sgRNA-1	5
7:48816116-48816139:+	CTTtAGGc_TCtTTaaATCTC-AGGC	ASIP_sgRNA-1	5
7:48922272-48922295:-	CaTCAGcT_TCCcTTCtgCTC-TGGG	ASIP_sgRNA-1	5
7:59269907-59269930:-	CTTCAGaa_TCCTTTCATgag-TGGC	ASIP_sgRNA-1	5
7:68871225-68871248:+	CTcCAGGc_TCCTTTgtTCaC-TGGA	ASIP_sgRNA-1	5
7:74365087-74365110:+	CaTCAGGg_TCtTTTCAaCTt-AGGA	ASIP_sgRNA-1	5
7:83361199-83361222:-	CccCAGGT_cCCTTTCcTtTC-AGGG	ASIP_sgRNA-1	5
7:84080517-84080540:+	CTTtAGaT_TtgTTTCAcCTC-TGGC	ASIP_sgRNA-1	5
7:86061597-86061620:+	aTTtAGGT_TgCTTcCATgTC-TGGG	ASIP_sgRNA-1	5
7:86317277-86317300:-	CTTCAaGa_TCCTTgCcTCTt-GGGA	ASIP_sgRNA-1	5
7:86487613-86487636:-	CTTCttGT_TCCTTcCATCaa-AGGA	ASIP_sgRNA-1	5
7:86704796-86704819:+	CTTCAaGa_ctCTcTCATCTC-TGGC	ASIP_sgRNA-1	5
7:89441784-89441807:+	acTCAGGT_TtCTTTCAcCaC-AGGC	ASIP_sgRNA-1	5
7:96552628-96552651:-	CTcCAGGg_TCgTTTCtcCTC-CGGC	ASIP_sgRNA-1	5
7:96925301-96925324:-	CTTttGGT_TgCTTcCATaTC-TGGC	ASIP_sgRNA-1	5
8:1851286-1851309:+	CTgCAtGT_TaCTTTtAcCTC-TGGG	ASIP_sgRNA-1	5
8:8819206-8819229:-	tTTCAGtT_TgtTTTCtTCTC-TGGT	ASIP_sgRNA-1	5
8:10241555-10241578:-	agTCAGGT_TCCTTTCgcaTC-TGGA	ASIP_sgRNA-1	5
8:12582639-12582662:-	CaTCAGGg_TCCTTTCgaCTg-AGGC	ASIP_sgRNA-1	5
8:12604521-12604544:+	CcTgAGGT_TCCTTgtAgCTC-GGGG	ASIP_sgRNA-1	5
8:15370676-15370699:+	CcTCtGGT_TtgTTTCATCTg-AGGT	ASIP_sgRNA-1	5
8:18430950-18430973:+	tTgCAGGT_TtCTTTtgTCTC-AGGG	ASIP_sgRNA-1	5
8:21346847-21346870:+	CTTCttGT_TCCTaTtcTCTC-TGGC	ASIP_sgRNA-1	5
8:27193491-27193514:+	CTTCAtaT_TtCTTTgATCTt-TGGA	ASIP_sgRNA-1	5
8:31946234-31946257:+	tTTaAGGT_TCtTTcCtTCTC-TGGG	ASIP_sgRNA-1	5
8:38898042-38898065:+	CTTCAatT_TCCTTTaATtTt-TGGA	ASIP_sgRNA-1	5
8:57463847-57463870:-	CaTCAGGc_TCCTTgCATCca-TGGG	ASIP_sgRNA-1	5
8:67290355-67290378:-	ggTCAGGT_TgCTTTttTCTC-TGGC	ASIP_sgRNA-1	5
8:71789731-71789754:+	aaTCAGGT_TaCTTTtATaTC-CGGA	ASIP_sgRNA-1	5
8:75181302-75181325:+	aTTtAGGT_TgCTTcCATgTC-TGGG	ASIP_sgRNA-1	5
8:79456830-79456853:+	CaTCAGGc_TCCTTTgtcCTC-GGGA	ASIP_sgRNA-1	5
8:85157901-85157924:-	CTcCAGtT_TgCTTTCtTCTg-AGGG	ASIP_sgRNA-1	5
9:10512906-10512929:+	tTTCAGcT_TCaTTTttTCTC-AGGC	ASIP_sgRNA-1	5
9:10881077-10881100:-	CTTCAacT_TCtTTTttTCTC-TGGA	ASIP_sgRNA-1	5
9:13405261-13405284:-	CTTatGGT_TtCTgTCATgTC-AGGA	ASIP_sgRNA-1	5
9:15908384-15908407:+	tTTtAGGT_TCtTTTCccCTC-TGGG	ASIP_sgRNA-1	5
9:16688416-16688439:+	CTaCtGGT_TtCTTcCATgTC-TGGT	ASIP_sgRNA-1	5
9:23212635-23212658:+	CcaCAGGT_TggTTTCATCTg-AGGC	ASIP_sgRNA-1	5
9:27452431-27452454:+	CTTCcaGT_TCCTTTCcTtcC-AGGG	ASIP_sgRNA-1	5
9:30770732-30770755:+	CaTCAGGg_TCtTTTCAcaTC-AGGT	ASIP_sgRNA-1	5
9:30913205-30913228:-	CacCAGGT_TCCTcTCcTCaC-GGGA	ASIP_sgRNA-1	5
9:33714093-33714116:-	CTTCActT_TCCTcTCAaCTg-TGGG	ASIP_sgRNA-1	5
9:33781277-33781300:-	CTTCAGtg_TgtaTTCATCTC-AGGA	ASIP_sgRNA-1	5
9:34015902-34015925:-	CaTCAGcT_TCCTcTCATggC-TGGA	ASIP_sgRNA-1	5
9:35266716-35266739:+	CaTCAGGg_cCCTgaCATCTC-GGGT	ASIP_sgRNA-1	5
9:37700335-37700358:+	gTTCtGGT_TCtcaTCATCTC-TGGT	ASIP_sgRNA-1	5
9:38011533-38011556:+	CaTCAGcT_TCCTTctgTCTC-AGGA	ASIP_sgRNA-1	5
9:39338615-39338638:+	CTTCtGtT_TaCTTcCtTCTC-TGGC	ASIP_sgRNA-1	5
9:40355801-40355824:-	aTTCAGGc_TtCTTTgATgTC-TGGA	ASIP_sgRNA-1	5
9:42841134-42841157:+	CTTCAttT_TtgTaTCATCTC-TGGC	ASIP_sgRNA-1	5
9:51430888-51430911:+	CTTCAttT_TCCTTTCtaCaC-AGGG	ASIP_sgRNA-1	5
9:57320938-57320961:+	CTTCctGT_TCCTTTtcTCTt-AGGC	ASIP_sgRNA-1	5
9:71412366-71412389:-	CTTCActT_TtCTgTCATtTC-TGGC	ASIP_sgRNA-1	5
9:77252131-77252154:-	tTTCAGaT_TCtTTTCATtTt-AGGT	ASIP_sgRNA-1	5
9:77964477-77964500:-	CcTCtGGT_TCCTTctATtTC-TGGA	ASIP_sgRNA-1	5
9:80081622-80081645:-	CTTCAGag_TtCTTTtATtTC-TGGC	ASIP_sgRNA-1	5
9:89863491-89863514:+	CaTCAaGT_TCCTTcCtTtTC-TGGC	ASIP_sgRNA-1	5
9:89863634-89863657:+	CaTCAaGT_TCCTTcCtTtTC-TGGC	ASIP_sgRNA-1	5
X:6739182-6739205:+	CTTtcGGT_TCCagTCtTCTC-AGGG	ASIP_sgRNA-1	5
X:15348292-15348315:-	gTTCAGcT_aCCTTgCATCcC-AGGG	ASIP_sgRNA-1	5
X:16081778-16081801:-	CTTCAaaT_TCaTTTCtTCTt-TGGC	ASIP_sgRNA-1	5
X:16383475-16383498:-	tTTCAGcT_TtCTTTCcTCTg-TGGG	ASIP_sgRNA-1	5
X:17083024-17083047:-	CTTCttGT_TCCTTTCAgCcg-AGGA	ASIP_sgRNA-1	5
X:19193801-19193824:+	tTTCAtGT_cCaTTTCATCcC-TGGG	ASIP_sgRNA-1	5
X:19447848-19447871:+	CTTCAGca_caaTTTCATCTC-AGGG	ASIP_sgRNA-1	5
X:22118070-22118093:-	CTaCAGGc_cCCTTTCAcCTg-GGGA	ASIP_sgRNA-1	5
X:22457749-22457772:+	CTTCActT_TCCTTaCATgTa-TGGA	ASIP_sgRNA-1	5
X:31255553-31255576:-	CTTtAGtT_TgCaTTCATCgC-TGGT	ASIP_sgRNA-1	5
X:36091688-36091711:-	CaTCtGGT_TtCTgaCATCTC-TGGT	ASIP_sgRNA-1	5
X:43578406-43578429:-	CaTCAGGg_TCtTTTCAcaTC-AGGT	ASIP_sgRNA-1	5
X:46218838-46218861:-	aTTCtGGT_TCtcaTCATCTC-TGGC	ASIP_sgRNA-1	5
X:46445099-46445122:-	CaTCAGGg_TCCTTTCccaTC-AGGG	ASIP_sgRNA-1	5
X:46693268-46693291:-	aTTtAGGT_TgCTTaCATaTC-AGGA	ASIP_sgRNA-1	5
X:52260417-52260440:+	aTcCAGGT_TCtTTcCAcCTC-AGGG	ASIP_sgRNA-1	5
X:54181892-54181915:-	CTcCAGaT_cCCTTcCATCcC-AGGG	ASIP_sgRNA-1	5
X:69917584-69917607:+	aTTCAGGa_TCtTTTCAgaTC-AGGG	ASIP_sgRNA-1	5
X:71406042-71406065:+	CTcCtGGT_TCCTTTgtTaTC-TGGC	ASIP_sgRNA-1	5
X:71713596-71713619:+	CTTgAGGa_TttTTTCATCTa-TGGT	ASIP_sgRNA-1	5
X:77022211-77022234:+	gTTCAtGT_TCaTTgCATCcC-TGGT	ASIP_sgRNA-1	5
X:77928827-77928850:+	aTTCAGtT_TtCTTTCcTCTt-GGGC	ASIP_sgRNA-1	5
X:77998384-77998407:+	CcTCAGcT_gtCTTgCATCTC-AGGC	ASIP_sgRNA-1	5
X:83442863-83442886:-	CTTCcaGT_TCtgTcCATCTC-TGGA	ASIP_sgRNA-1	5
X:87457752-87457775:+	CcTgAGGT_TgCTTTCcTCaC-TGGG	ASIP_sgRNA-1	5
X:88954121-88954144:-	aTTtAGGT_TgtTTTCATgTC-TGGC	ASIP_sgRNA-1	5
X:89813657-89813680:-	aTTtAGGT_TgCTTcCATgTC-AGGG	ASIP_sgRNA-1	5
X:90593847-90593870:+	CTTCttGT_TCaTTTCAgCaC-TGGC	ASIP_sgRNA-1	5
X:100126231-100126254:+	CTTCtGcT_TtCaaTCATCTC-GGGA	ASIP_sgRNA-1	5
X:101018234-101018257:-	CTTCActT_TCCTTTtcTtTC-TGGG	ASIP_sgRNA-1	5
X:103908694-103908717:-	tTTCAtGT_TCCTTTatTCcC-TGGC	ASIP_sgRNA-1	5
X:103941431-103941454:+	tTTCAtGT_TCCTTTatTCcC-TGGC	ASIP_sgRNA-1	5
X:103955682-103955705:+	tTTCAtGT_TCCTTTatTCcC-TGGC	ASIP_sgRNA-1	5
X:112253018-112253041:+	CTcCAGGa_TCtTcTCAaCTC-AGGG	ASIP_sgRNA-1	5
X:120865645-120865668:+	CTTCtGGc_TCaTaTCAgCTC-TGGT	ASIP_sgRNA-1	5
X:130131760-130131783:-	aTTtAGGT_TgCTTcCATgTC-TGGC	ASIP_sgRNA-1	5
1:243055257-243055280:-	CTTCAGGT_gCtTTTgATaTC-AGGT	ASIP_sgRNA-1	4
10:30917435-30917458:-	CTTCAGGT_cCagTTCtTCTC-AGGG	ASIP_sgRNA-1	4
15:39877712-39877735:+	CTTCAGGT_TCtTaTCccCTC-GGGT	ASIP_sgRNA-1	4
15:71488809-71488832:+	CTTCAGGT_TCtTTgagTCTC-CGGC	ASIP_sgRNA-1	4
17:14450926-14450949:-	CTTCAGGT_TCCaTTacTCaC-TGGT	ASIP_sgRNA-1	4
19:26901064-26901087:-	CTTCAGGT_TCtagTCAgCTC-AGGA	ASIP_sgRNA-1	4
3:15468477-15468500:-	CTTCAGGT_TCCcTaagTCTC-AGGG	ASIP_sgRNA-1	4
5:17022713-17022736:+	CTTCAGGT_TtCaTTtATCcC-TGGG	ASIP_sgRNA-1	4
6:18741424-18741447:-	CTTCAGGT_TgCTTgCtTtTC-AGGT	ASIP_sgRNA-1	4
6:109039248-109039271:+	CTTCAGGT_TtCTTgCATCca-GGGA	ASIP_sgRNA-1	4
7:97237946-97237969:-	CTTCAGGT_caCcaTCATCTC-TGGA	ASIP_sgRNA-1	4
7:99736175-99736198:+	CTTCAGGT_TtgTTTCATgTa-CGGA	ASIP_sgRNA-1	4
9:94722463-94722486:-	CTTCAGGT_atCTTTCtTCTt-TGGA	ASIP_sgRNA-1	4
X:110828519-110828542:+	CTTCAGGT_TgCTTcttTCTC-AGGC	ASIP_sgRNA-1	4
1:3266593-3266616:-	CcTCAGGT_cttTTTtATCTC-TGGC	ASIP_sgRNA-1	5
1:3804403-3804426:-	CTTCAGGc_TCCTTTtgTCca-TGGG	ASIP_sgRNA-1	5
1:4706187-4706210:+	CTcCAGGT_TgtTTTCcTtTC-AGGA	ASIP_sgRNA-1	5
1:6975456-6975479:+	CTgCAGGT_ggCTTcCtTCTC-AGGT	ASIP_sgRNA-1	5
1:6992272-6992295:+	CTgCAGGT_ggCTTcCtTCTC-AGGT	ASIP_sgRNA-1	5
1:8740436-8740459:+	CTTCAaGT_gtCTTTtATCTg-GGGG	ASIP_sgRNA-1	5
1:9718314-9718337:-	CTTCAtGT_TCCcTgCcTCcC-AGGT	ASIP_sgRNA-1	5
1:11277893-11277916:-	tTTCAGGT_TgaTTTCcTtTC-GGGT	ASIP_sgRNA-1	5
1:13889629-13889652:-	CTTCAaGT_gCgTcTCcTCTC-TGGA	ASIP_sgRNA-1	5
1:29790288-29790311:+	CTTgAGGT_TCCTgcCcTCaC-GGGG	ASIP_sgRNA-1	5
1:30242063-30242086:-	CTTCAGcT_TCCacTCAcCaC-TGGG	ASIP_sgRNA-1	5
1:30511150-30511173:+	CTTCAGGg_gaCTTTCATCgt-TGGG	ASIP_sgRNA-1	5
1:58698848-58698871:-	CTTCAGaT_TCagTTgATCTa-GGGT	ASIP_sgRNA-1	5
1:68911587-68911610:-	gTTCAGGT_TCCTgcCtTCaC-AGGT	ASIP_sgRNA-1	5
1:69383690-69383713:-	tTTCAGGT_TCtTTTCATtat-AGGT	ASIP_sgRNA-1	5
1:74042299-74042322:+	aTTCAGGT_TtCcTgCATtTC-AGGC	ASIP_sgRNA-1	5
1:78558805-78558828:-	CaTCAGGT_TCCTTTgcTCcg-AGGG	ASIP_sgRNA-1	5
1:89675881-89675904:+	CTTCAGcT_cCCTTTtAgCcC-TGGG	ASIP_sgRNA-1	5
1:91853202-91853225:+	CTTCAGGg_TtCcTgCtTCTC-TGGG	ASIP_sgRNA-1	5
1:97459231-97459254:-	aTTCAGGT_TCagTTCAgtTC-AGGT	ASIP_sgRNA-1	5
1:99178082-99178105:+	CTTCAGGg_TtCcTTCcTCcC-AGGA	ASIP_sgRNA-1	5
1:107846856-107846879:+	aTTCAGGT_TgCTTcCATgcC-AGGG	ASIP_sgRNA-1	5
1:109405243-109405266:-	CTcCAGGT_gCCcaTCtTCTC-TGGT	ASIP_sgRNA-1	5
1:120359134-120359157:+	CTTCAGGa_TCCTTcCATgga-TGGG	ASIP_sgRNA-1	5
1:131326997-131327020:+	CTcCAGGT_TCCTTTgtcCTt-AGGA	ASIP_sgRNA-1	5
1:134038299-134038322:-	CTTCAGtT_TgCTTTCtTgTg-TGGG	ASIP_sgRNA-1	5
1:135123756-135123779:+	gTTCAGGT_TgCTTTCAcaTt-TGGC	ASIP_sgRNA-1	5
1:136539313-136539336:-	CTTCAGcT_TCtTTgCATCag-AGGT	ASIP_sgRNA-1	5
1:139488995-139489018:-	CTTCAGtT_TCtTTTCActTg-AGGA	ASIP_sgRNA-1	5
1:152927314-152927337:+	CTcCAGGT_TCCTgTggTCaC-TGGG	ASIP_sgRNA-1	5
1:162476347-162476370:-	CTTCAGGc_TtCTTTCtTtcC-TGGA	ASIP_sgRNA-1	5
1:165250102-165250125:+	CTTCAtGT_TtCTTTCtTaTt-TGGT	ASIP_sgRNA-1	5
1:169977492-169977515:-	tTTCAGGT_TCtcTTCtTtTC-AGGT	ASIP_sgRNA-1	5
1:175424260-175424283:+	CTaCAGGT_TaCTTagtTCTC-AGGA	ASIP_sgRNA-1	5
1:184601830-184601853:-	CTTCAGtT_TtCTaaCATCTt-GGGG	ASIP_sgRNA-1	5
1:189215055-189215078:-	CTcCAGGT_atCTTTCAaCcC-AGGG	ASIP_sgRNA-1	5
1:193513531-193513554:-	aTTCAGGT_ctCTTgCATtTC-AGGT	ASIP_sgRNA-1	5
1:197105322-197105345:-	gTTCAGGT_gCCTgaCATtTC-TGGG	ASIP_sgRNA-1	5
1:197313784-197313807:-	CTTCAaGT_TgCcTgCcTCTC-TGGA	ASIP_sgRNA-1	5
1:197518778-197518801:+	CTTCAGGc_TCCTTTgtcCTt-GGGA	ASIP_sgRNA-1	5
1:198279351-198279374:+	CTTCAGaT_TCCaTTCccCcC-GGGA	ASIP_sgRNA-1	5
1:243741227-243741250:+	CTTCAGcT_caCTTTCtTCTa-GGGC	ASIP_sgRNA-1	5
1:244736291-244736314:+	CTTCAGGa_aCtTTTCcTCTa-TGGA	ASIP_sgRNA-1	5
1:256519232-256519255:+	CTTCAGaT_TCaTTagATCTg-GGGA	ASIP_sgRNA-1	5
1:267102436-267102459:-	CTTCAtGT_TttTTTCATtTt-TGGT	ASIP_sgRNA-1	5
1:267724343-267724366:+	aTTCAGGT_TgCTTcCgTgTC-TGGG	ASIP_sgRNA-1	5
1:270274749-270274772:-	CaTCAGGT_cCCcTgCtTCTC-AGGC	ASIP_sgRNA-1	5
1:274624970-274624993:+	CaTCAGGT_TCCTcTgtTCaC-GGGA	ASIP_sgRNA-1	5
10:8317771-8317794:+	CTgCAGGT_ctCcTTCATCaC-AGGC	ASIP_sgRNA-1	5
10:11078264-11078287:+	CTTCAcGT_TCaTTTgAatTC-AGGA	ASIP_sgRNA-1	5
10:25511078-25511101:-	CTTCAtGT_aCCTTaCATtcC-AGGT	ASIP_sgRNA-1	5
10:31657409-31657432:+	CTTCAGcT_cCCTTTgcTCTa-GGGA	ASIP_sgRNA-1	5
10:33935423-33935446:+	CTTCAGGa_gCCTTTCAaCct-GGGT	ASIP_sgRNA-1	5
10:59540299-59540322:-	CaTCAGGT_TCCTcTgtTCTt-GGGA	ASIP_sgRNA-1	5
10:81141363-81141386:-	tTTCAGGT_TCCTgctgTCTC-CGGG	ASIP_sgRNA-1	5
11:618779-618802:-	CTTCgGGT_TCtTTaCAaCaC-TGGC	ASIP_sgRNA-1	5
11:9704102-9704125:-	CTTCAGaT_TCtTTTCATtag-AGGT	ASIP_sgRNA-1	5
11:16435464-16435487:-	tTTCAGGT_TgCTcTtATtTC-AGGG	ASIP_sgRNA-1	5
11:18492287-18492310:-	CTTCAtGT_gCtTgTCAcCTC-AGGT	ASIP_sgRNA-1	5
11:19228154-19228177:-	aTTCAGGT_TCCTTTttatTC-AGGA	ASIP_sgRNA-1	5
11:21337232-21337255:+	CTTCAGGg_TCCTTTggTCca-AGGA	ASIP_sgRNA-1	5
11:39434841-39434864:-	CTgCAGGT_TCCcTgCgTCcC-GGGA	ASIP_sgRNA-1	5
11:43003565-43003588:+	CTTCAGGg_TgCTgaCtTCTC-TGGT	ASIP_sgRNA-1	5
11:43362930-43362953:-	CTTCtGGT_TgCTTTCAgCgt-GGGT	ASIP_sgRNA-1	5
11:54370108-54370131:+	tTTCAGGT_TCtTTTCcgtTC-TGGT	ASIP_sgRNA-1	5
11:54797081-54797104:-	CTTCAGtT_cCtcTTCAcCTC-AGGT	ASIP_sgRNA-1	5
11:58273146-58273169:-	gTTCAGGT_TCCTTTtATact-TGGC	ASIP_sgRNA-1	5
11:61023500-61023523:-	aTTCAGGT_TttTTcCgTCTC-TGGG	ASIP_sgRNA-1	5
12:7004229-7004252:-	CTTaAGGT_TCCTccCtTCcC-GGGA	ASIP_sgRNA-1	5
12:7086263-7086286:+	CTcCAGGT_TCCTcTgtTCTt-GGGA	ASIP_sgRNA-1	5
12:23301524-23301547:-	CTTCAGGg_TCCaTaaATgTC-AGGA	ASIP_sgRNA-1	5
12:27208942-27208965:+	gTTCAGGT_TCCTTctAatTC-AGGC	ASIP_sgRNA-1	5
12:43277096-43277119:+	CTcCAGGT_TCCTcTgtTCcC-GGGA	ASIP_sgRNA-1	5
12:45112307-45112330:+	CTcCAGGT_TCCTcTgtTCaC-GGGG	ASIP_sgRNA-1	5
12:45836362-45836385:-	CTTCAGGa_TgCTgTtAgCTC-AGGG	ASIP_sgRNA-1	5
12:46971613-46971636:-	CTTCAtGT_TgCTTcCATtTt-GGGG	ASIP_sgRNA-1	5
12:49292523-49292546:+	aTTCAGGT_aCCTaTgATCcC-GGGC	ASIP_sgRNA-1	5
12:50674761-50674784:+	CTTCAGGg_cCCTTgCcTCaC-AGGG	ASIP_sgRNA-1	5
12:52717802-52717825:+	CTTCAGaT_TCCTgaCtTCaC-AGGC	ASIP_sgRNA-1	5
12:54606182-54606205:+	CTTCtGGT_atCTTTgtTCTC-TGGA	ASIP_sgRNA-1	5
12:56575064-56575087:+	CTTCAGGa_TCaTTgCcTCTt-TGGG	ASIP_sgRNA-1	5
12:67877043-67877066:-	CcTCAGGT_TCCTcTCtTCat-GGGA	ASIP_sgRNA-1	5
12:73440516-73440539:-	CTgCAGGT_TgCTgTCcaCTC-GGGC	ASIP_sgRNA-1	5
13:23889821-23889844:+	CTTCAGaT_attTTTgATCTC-TGGT	ASIP_sgRNA-1	5
13:29023839-29023862:+	CTTCAGGg_cCtTTTgATtTC-AGGT	ASIP_sgRNA-1	5
13:33227936-33227959:+	tTTCAGGT_TCtTTTCAggTt-GGGG	ASIP_sgRNA-1	5
13:38957006-38957029:+	CTTCtGGT_TCCTggCATacC-TGGG	ASIP_sgRNA-1	5
13:39580193-39580216:-	CTgCAGGT_TCCTTTacTgTt-TGGT	ASIP_sgRNA-1	5
13:40668874-40668897:+	CcTCAGGT_TtCcTTtAgCTC-AGGC	ASIP_sgRNA-1	5
13:43649667-43649690:-	CTTCAtGT_TCCTgTtATaTa-TGGT	ASIP_sgRNA-1	5
13:44968847-44968870:+	CTTCAaGT_TCCTTgaATaTt-TGGA	ASIP_sgRNA-1	5
13:46553655-46553678:+	CTTtAGGT_TCtTTaCAaCaC-CGGA	ASIP_sgRNA-1	5
13:46842853-46842876:-	CTTCAGGc_ctCcTTCATCTt-TGGA	ASIP_sgRNA-1	5
13:52335093-52335116:-	CTTCAGtT_gCCTTgCtTCTg-AGGA	ASIP_sgRNA-1	5
13:55635844-55635867:+	CaTCAGGT_cCgTgTCcTCTC-TGGA	ASIP_sgRNA-1	5
13:56104774-56104797:-	CTgCAGGT_cCCTTcCtcCTC-TGGT	ASIP_sgRNA-1	5
13:62552816-62552839:-	CTTCtGGT_TgCTTTCAcaTa-GGGT	ASIP_sgRNA-1	5
13:63461222-63461245:-	CTTCAaGT_gtgTTTgATCTC-AGGA	ASIP_sgRNA-1	5
13:67561697-67561720:-	CTTaAGGT_TCCTTctcTCTt-GGGA	ASIP_sgRNA-1	5
13:74576257-74576280:+	CTTCAGGa_TCtTcTCATCca-GGGC	ASIP_sgRNA-1	5
14:445784-445807:+	CTTCAGGa_TgCTTggAgCTC-TGGT	ASIP_sgRNA-1	5
14:1208668-1208691:-	CTTCtGGT_TCCaTcCActTC-TGGT	ASIP_sgRNA-1	5
14:1715927-1715950:-	tTTCAGGT_ctCTTTtATCTt-AGGG	ASIP_sgRNA-1	5
14:1921706-1921729:-	CTTCAGcT_TCtTTTCcctTC-TGGT	ASIP_sgRNA-1	5
14:5994146-5994169:+	CTTCAGGg_TCCTcTgtTCaC-AGGG	ASIP_sgRNA-1	5
14:7276497-7276520:+	CaTCAGGT_ggCTTTgATgTC-AGGT	ASIP_sgRNA-1	5
14:10661884-10661907:-	CaTCAGGT_TgtTccCATCTC-TGGG	ASIP_sgRNA-1	5
14:17809220-17809243:-	CTcCAGGT_aCCcTTaAaCTC-AGGA	ASIP_sgRNA-1	5
14:36022611-36022634:-	aTTCAGGT_TCtTagCATaTC-CGGC	ASIP_sgRNA-1	5
14:36315214-36315237:+	CcTCAGGT_cCaTggCATCTC-TGGT	ASIP_sgRNA-1	5
14:38196687-38196710:+	CTTCAGGg_aCCTTTCtTaaC-AGGG	ASIP_sgRNA-1	5
14:61311873-61311896:+	CTTtAGGT_aCagTTCATCTt-CGGT	ASIP_sgRNA-1	5
15:10460979-10461002:+	tTTCAGGT_TtaTTTCATCat-GGGA	ASIP_sgRNA-1	5
15:11327400-11327423:-	aTTCAGGT_TtCTTgCATtgC-AGGT	ASIP_sgRNA-1	5
15:11347311-11347334:+	CTTCAGaT_TCCTTgaAaCTa-AGGT	ASIP_sgRNA-1	5
15:21665012-21665035:+	aTTCAGGT_TagTTTCtcCTC-TGGT	ASIP_sgRNA-1	5
15:22517000-22517023:+	CTgCAGGT_ctCTcTCAgCTC-TGGT	ASIP_sgRNA-1	5
15:29034233-29034256:+	CTgCAGGT_ctCTacCATCTC-TGGC	ASIP_sgRNA-1	5
15:32772506-32772529:-	aTTCAGGT_TCagTTaATCTt-CGGT	ASIP_sgRNA-1	5
15:36388706-36388729:+	CTcCAGGT_TgCcTTCtTCcC-AGGA	ASIP_sgRNA-1	5
15:39177760-39177783:-	CTTCAGaT_cCCcTTCtTCcC-TGGA	ASIP_sgRNA-1	5
15:43384708-43384731:+	aTTCAGGT_TtCTTTgActTC-TGGG	ASIP_sgRNA-1	5
15:44752501-44752524:-	CTTCAGcT_TCtTTaCATtaC-TGGG	ASIP_sgRNA-1	5
15:57109268-57109291:+	CTTCAtGT_TaaTTTtcTCTC-TGGA	ASIP_sgRNA-1	5
15:63163185-63163208:+	CTTCtGGT_TCgTgTgAcCTC-GGGC	ASIP_sgRNA-1	5
15:68236454-68236477:+	CTcCAGGT_TaCTaTCtTCTg-TGGA	ASIP_sgRNA-1	5
15:72137510-72137533:+	CTTCAGtT_TCtTcTaATCTt-TGGA	ASIP_sgRNA-1	5
15:77960608-77960631:+	CTTCAGGg_cCCTTTtcTCcC-AGGG	ASIP_sgRNA-1	5
16:18140341-18140364:+	CTTCAGtT_cCCTTgatTCTC-AGGC	ASIP_sgRNA-1	5
16:26411073-26411096:-	CTTCAtGT_cCaTTTaAgCTC-TGGG	ASIP_sgRNA-1	5
16:30742783-30742806:-	aTTCAGGT_TCtTTTtATacC-TGGT	ASIP_sgRNA-1	5
16:33597192-33597215:-	CTcCAGGT_TCCTcTgtaCTC-CGGC	ASIP_sgRNA-1	5
16:34278191-34278214:+	CTTCAGGg_TCtcTTtATCTg-AGGC	ASIP_sgRNA-1	5
16:39926831-39926854:-	CTTCAGGg_TCagaTCgTCTC-TGGC	ASIP_sgRNA-1	5
16:49736102-49736125:+	aTTCAGGT_cCtTTTCAgtTC-TGGG	ASIP_sgRNA-1	5
16:53295205-53295228:+	CTTCAGGc_TCtTaTCtTCcC-AGGC	ASIP_sgRNA-1	5
16:55645591-55645614:-	CTTCAGcT_ggCTTTCATtTt-GGGG	ASIP_sgRNA-1	5
16:61956411-61956434:-	CTTCAGcT_gttTgTCATCTC-TGGC	ASIP_sgRNA-1	5
16:62405163-62405186:+	CTgCAGGT_gaCTaTCATCcC-CGGC	ASIP_sgRNA-1	5
16:67669413-67669436:-	CTTgAGGT_TCCTcTggTgTC-GGGC	ASIP_sgRNA-1	5
17:6861928-6861951:+	tTTCAGGT_TCCTTTgcctTC-CGGT	ASIP_sgRNA-1	5
17:11989266-11989289:+	CTTCtGGT_TCaTTTgcTCTg-TGGT	ASIP_sgRNA-1	5
17:26070987-26071010:-	CTTtAGGT_TCCTTTgtTtgC-TGGA	ASIP_sgRNA-1	5
17:31417595-31417618:-	aTTCAGGT_TCCTcTagTCTt-AGGT	ASIP_sgRNA-1	5
17:34092693-34092716:+	CTTCtGGT_TgCcTTtATgTC-TGGA	ASIP_sgRNA-1	5
17:46626612-46626635:-	CaTCAGGT_TCCTTTgtTCat-AGGA	ASIP_sgRNA-1	5
17:50725508-50725531:+	CTTCAGtT_TtCTTTtcTCTg-AGGC	ASIP_sgRNA-1	5
17:52652342-52652365:-	CTTCtGGT_gCgTTTCtTCcC-GGGC	ASIP_sgRNA-1	5
17:59456579-59456602:+	CaTCAGGT_TCCTTTggTtTg-TGGT	ASIP_sgRNA-1	5
18:6683359-6683382:-	CTTCAGaT_TtCTgcCtTCTC-TGGA	ASIP_sgRNA-1	5
18:9532763-9532786:-	CTcCAGGT_cCCaaTtATCTC-CGGT	ASIP_sgRNA-1	5
18:11434652-11434675:-	tTTCAGGT_TCtTTTCtcCTa-TGGG	ASIP_sgRNA-1	5
18:13548538-13548561:-	CTTCAaGT_TCCaTTCAgagC-TGGC	ASIP_sgRNA-1	5
18:13998908-13998931:+	tTTCAGGT_TCCTcTgcTCcC-TGGC	ASIP_sgRNA-1	5
18:18349351-18349374:+	CTTCAGGg_agCTTTCAgCcC-AGGA	ASIP_sgRNA-1	5
18:19095387-19095410:+	CTcCAGGT_TCCcTgCcaCTC-TGGC	ASIP_sgRNA-1	5
18:19322202-19322225:+	CTcCAGGT_TCCcTgCcaCTC-TGGC	ASIP_sgRNA-1	5
18:19953606-19953629:+	CTcCAGGT_caCTTTCcTCcC-TGGC	ASIP_sgRNA-1	5
18:22314939-22314962:+	CTTCAGGa_TCCTTTtAggTt-GGGC	ASIP_sgRNA-1	5
18:28016018-28016041:+	CTTCAGcT_TCCTgaCcTCcC-TGGA	ASIP_sgRNA-1	5
18:28977481-28977504:-	CTgCAGGT_ctCcTTCATgTC-TGGG	ASIP_sgRNA-1	5
18:32952975-32952998:-	CTTCAcGT_TgCcaTCATCgC-CGGC	ASIP_sgRNA-1	5
18:33267854-33267877:+	CTTCAGaT_gCCTcTCcTgTC-CGGT	ASIP_sgRNA-1	5
18:33340157-33340180:-	CcTCAGGT_TtaTTTCcTgTC-AGGA	ASIP_sgRNA-1	5
18:51172737-51172760:+	CTTtAGGT_aaCTTTCATgTt-TGGA	ASIP_sgRNA-1	5
18:52968765-52968788:+	CTcCAGGT_TCCTcTgAcCaC-GGGA	ASIP_sgRNA-1	5
18:59326286-59326309:+	CTTCtGGT_TtCTTcCAgCaC-TGGG	ASIP_sgRNA-1	5
18:61131653-61131676:-	CTTCAaGT_TCCcTTCActgC-AGGG	ASIP_sgRNA-1	5
18:63738498-63738521:-	CTTCAaGT_TtCTcTCtgCTC-AGGA	ASIP_sgRNA-1	5
18:64389395-64389418:+	CcTCAGGT_TCCTTTCActgg-GGGG	ASIP_sgRNA-1	5
18:68173806-68173829:-	CTcCAGGT_caCTTTCcgCTC-TGGG	ASIP_sgRNA-1	5
19:4362171-4362194:-	CTTCtGGT_TtaTTTtATCTa-TGGT	ASIP_sgRNA-1	5
19:8628777-8628800:-	CTcCAGGT_TCCTgTgtTCaC-GGGT	ASIP_sgRNA-1	5
19:10372722-10372745:-	CTTCAGGg_TCtTTcCAcCaC-AGGG	ASIP_sgRNA-1	5
19:10770818-10770841:-	CTTCAGcT_aCCTagCATaTC-AGGG	ASIP_sgRNA-1	5
19:13978129-13978152:+	CTTCAGtT_caCTTTCtcCTC-TGGA	ASIP_sgRNA-1	5
19:16644974-16644997:-	CTTaAGGT_TaCTTTgcTCTt-GGGC	ASIP_sgRNA-1	5
19:21791755-21791778:-	CTTCAGGg_TCtTccCATaTC-AGGG	ASIP_sgRNA-1	5
19:23933053-23933076:-	CTTCAGGg_TCtTTTCcaaTC-AGGT	ASIP_sgRNA-1	5
19:26262307-26262330:+	CTTCtGGT_ggtTTTCAgCTC-TGGC	ASIP_sgRNA-1	5
19:30747405-30747428:+	tTTCAGGT_TCCaTTttaCTC-TGGG	ASIP_sgRNA-1	5
19:36243692-36243715:-	CTcCAGGT_TCCTcaCATtTt-TGGT	ASIP_sgRNA-1	5
19:43500825-43500848:+	CTTCAGaT_TCCTTTgAcaaC-AGGC	ASIP_sgRNA-1	5
19:46756316-46756339:+	CTTCAtGT_TaCacTCATtTC-TGGA	ASIP_sgRNA-1	5
19:49253626-49253649:-	CTcCAGGT_TCCcTTCtTCag-GGGA	ASIP_sgRNA-1	5
19:51672631-51672654:-	CcTCAGGT_TCCTcatcTCTC-AGGG	ASIP_sgRNA-1	5
19:57913657-57913680:-	aTTCAGGT_caCTgTCAcCTC-TGGG	ASIP_sgRNA-1	5
2:10704773-10704796:-	CcTCAGGT_TCtacTCAcCTC-TGGC	ASIP_sgRNA-1	5
2:13836255-13836278:+	CTgCAGGT_ggCccTCATCTC-GGGG	ASIP_sgRNA-1	5
2:23636394-23636417:+	CTTCAGGc_TCCagTCAagTC-AGGT	ASIP_sgRNA-1	5
2:23984730-23984753:-	CcTCAGGT_TCaaTTCATgTg-GGGA	ASIP_sgRNA-1	5
2:27208665-27208688:-	CTTCAGcT_TCtTgcCAgCTC-TGGT	ASIP_sgRNA-1	5
2:32696440-32696463:-	CTTCAGGc_TtgTTcCtTCTC-AGGG	ASIP_sgRNA-1	5
2:32886415-32886438:-	CTTCAGtT_TtCTgTgATgTC-TGGG	ASIP_sgRNA-1	5
2:33291136-33291159:+	aTTCAGGT_TgCTTcCATgTt-TGGC	ASIP_sgRNA-1	5
2:40520923-40520946:+	CaTCAGGT_TgCTTgCAaCaC-AGGT	ASIP_sgRNA-1	5
2:44137333-44137356:-	CTTCAtGT_TtCTTTCcTCag-GGGG	ASIP_sgRNA-1	5
2:47724614-47724637:-	aTTCAGGT_TCtTTcCAgCTt-GGGA	ASIP_sgRNA-1	5
2:64052980-64053003:+	CTcCAGGT_TtCTTTgAagTC-TGGA	ASIP_sgRNA-1	5
2:66557225-66557248:-	CTTCAGtT_cCCTTTtATCca-AGGG	ASIP_sgRNA-1	5
2:77476486-77476509:+	CTTCAGGc_TCCTTTgtTCat-GGGA	ASIP_sgRNA-1	5
2:97767112-97767135:+	CTcCAGGT_atCTTTtATtTC-TGGG	ASIP_sgRNA-1	5
2:101065590-101065613:+	CTTCAaGT_TCCTgTacgCTC-TGGC	ASIP_sgRNA-1	5
2:102003339-102003362:+	tTTCAGGT_TCCaTTCcTtcC-GGGA	ASIP_sgRNA-1	5
2:108837523-108837546:+	CTcCAGGT_TCCTTcCAggTg-AGGT	ASIP_sgRNA-1	5
2:110803070-110803093:-	CTgCAGGT_cCCTgTCAgCTg-TGGA	ASIP_sgRNA-1	5
2:111178426-111178449:-	CTTaAGGT_TCtTTTCATacg-GGGT	ASIP_sgRNA-1	5
2:113110931-113110954:-	CTTgAGGT_TCCTTcttTtTC-TGGG	ASIP_sgRNA-1	5
2:114659021-114659044:+	tTTCAGGT_ggCTTTgATCTt-TGGC	ASIP_sgRNA-1	5
2:117394239-117394262:-	aTTCAGGT_TgCTTcCATgcC-AGGG	ASIP_sgRNA-1	5
2:125097073-125097096:+	CTTaAGGT_TCCaTcCcTtTC-TGGG	ASIP_sgRNA-1	5
2:127028986-127029009:-	CTcCAGGT_agaTcTCATCTC-TGGG	ASIP_sgRNA-1	5
2:129347597-129347620:+	CTTCtGGT_TtCcTcCATCcC-TGGC	ASIP_sgRNA-1	5
2:130423870-130423893:-	CTTaAGGT_TgaTaTCATCTt-TGGT	ASIP_sgRNA-1	5
2:136523159-136523182:-	CTTCAGtT_TCtcaTCATCaC-TGGC	ASIP_sgRNA-1	5
2:137889356-137889379:+	CTTCtGGT_TttcTTCATgTC-AGGC	ASIP_sgRNA-1	5
2:145101881-145101904:-	gTTCAGGT_ggCTTcCATtTC-AGGT	ASIP_sgRNA-1	5
2:151259767-151259790:-	CTTCtGGT_TCCTTaatTCTg-GGGT	ASIP_sgRNA-1	5
2:160433813-160433836:-	CaTCAGGT_TCCTcTgAcCaC-GGGA	ASIP_sgRNA-1	5
2:160593981-160594004:+	CTTCAGcT_TCCaagaATCTC-AGGC	ASIP_sgRNA-1	5
2:174521088-174521111:+	CTTCAGtT_TCagTTCAgtTC-AGGT	ASIP_sgRNA-1	5
2:175137992-175138015:+	aTTCAGGT_TgaTTTCATtTa-GGGT	ASIP_sgRNA-1	5
2:177871943-177871966:+	CTTCAGGa_TCacTTCtTCTg-TGGA	ASIP_sgRNA-1	5
2:180640189-180640212:-	CTTCAGaT_TCCTTTgtcCTt-GGGA	ASIP_sgRNA-1	5
2:181783496-181783519:-	tTTCAGGT_gagTTTCATtTC-AGGT	ASIP_sgRNA-1	5
2:188858811-188858834:-	tTTCAGGT_TCtTTTCAatTa-TGGG	ASIP_sgRNA-1	5
2:189213508-189213531:+	aTTCAGGT_TgCTTcCATgcC-TGGC	ASIP_sgRNA-1	5
2:190587169-190587192:-	CTTCAGGg_TCtTTTCAaaTa-AGGC	ASIP_sgRNA-1	5
2:202257057-202257080:-	CTTCtGGT_TaCTaTatTCTC-TGGA	ASIP_sgRNA-1	5
2:204498833-204498856:-	CTcCAGGT_TtCTcTCtTCTa-CGGG	ASIP_sgRNA-1	5
2:205160407-205160430:+	tTTCAGGT_TtCccTCAaCTC-AGGC	ASIP_sgRNA-1	5
2:213819141-213819164:-	aTTCAGGT_TCCTcTtATacC-AGGA	ASIP_sgRNA-1	5
2:220557557-220557580:+	CcTCAGGT_TCCTTTggTCag-TGGA	ASIP_sgRNA-1	5
2:235891363-235891386:-	CTTtAGGT_aCCTcTCggCTC-TGGT	ASIP_sgRNA-1	5
2:238769677-238769700:+	CTTCAGtT_cttTTTCtTCTC-AGGC	ASIP_sgRNA-1	5
2:247380414-247380437:+	CTgCAGGT_caCTTgCATCcC-TGGT	ASIP_sgRNA-1	5
20:6682815-6682838:-	CTTtAGGT_TgCTTcCATgaC-TGGG	ASIP_sgRNA-1	5
20:8338117-8338140:+	CTcCAGGT_TgCTgcCATtTC-AGGC	ASIP_sgRNA-1	5
20:11573237-11573260:-	CTTCAGGc_TCCTcTgtTCaC-GGGA	ASIP_sgRNA-1	5
20:15606652-15606675:-	CTTCAGGc_cCCgTTCcTgTC-TGGG	ASIP_sgRNA-1	5
20:21789852-21789875:+	CTTCAGcT_TCaTTTaAagTC-AGGT	ASIP_sgRNA-1	5
20:22091965-22091988:-	CTTCAGcT_TCtgTTCATgaC-AGGG	ASIP_sgRNA-1	5
20:22895681-22895704:+	CTTCAGGc_TaaTTgtATCTC-TGGT	ASIP_sgRNA-1	5
20:36396327-36396350:+	CTTCAGtT_TCtcTTaAcCTC-TGGA	ASIP_sgRNA-1	5
20:38526835-38526858:+	CTcCAGGT_TtCTTTCtTtaC-TGGG	ASIP_sgRNA-1	5
20:44770096-44770119:-	CTTCAGcT_TCCTTTCtTgct-GGGG	ASIP_sgRNA-1	5
20:46909511-46909534:-	CTTCtGGT_TtCTTgCcTCcC-TGGC	ASIP_sgRNA-1	5
21:1198565-1198588:+	tTTCAGGT_TgaTTTCAggTC-AGGA	ASIP_sgRNA-1	5
21:7003470-7003493:+	CTTCAGcT_TCCTcaCccCTC-AGGG	ASIP_sgRNA-1	5
21:9752503-9752526:+	CTTCtGGT_TCCaggCATCaC-AGGA	ASIP_sgRNA-1	5
21:23061881-23061904:+	CTaCAGGT_TCCaTTtATgTg-AGGA	ASIP_sgRNA-1	5
21:29863244-29863267:+	CTcCAGGT_TCCcTTgtcCTC-TGGC	ASIP_sgRNA-1	5
21:32072297-32072320:+	CTcCAGGT_TCaTTcCATacC-TGGA	ASIP_sgRNA-1	5
21:36542556-36542579:-	CTcCAGGT_TCCTcTgtTCaC-GGGG	ASIP_sgRNA-1	5
21:40471315-40471338:+	CTTgAGGT_TCtTTTCAcacC-GGGA	ASIP_sgRNA-1	5
21:43392418-43392441:-	CTTCAGGc_TCCaTgaATtTC-AGGG	ASIP_sgRNA-1	5
21:44718314-44718337:+	tTTCAGGT_gaCTTTtAgCTC-AGGT	ASIP_sgRNA-1	5
21:45362317-45362340:+	aTTCAGGT_TgCTTcCATgcC-AGGG	ASIP_sgRNA-1	5
22:22367701-22367724:+	CTTCAGcT_cCCTgTtAcCTC-AGGA	ASIP_sgRNA-1	5
22:29659442-29659465:-	CcTCAGGT_TCCcTTCAgtgC-AGGA	ASIP_sgRNA-1	5
22:39530730-39530753:+	CaTCAGGT_TCtTTTtcTCaC-GGGT	ASIP_sgRNA-1	5
22:44826349-44826372:-	CTTCAGGc_TCCaTcCATggC-TGGA	ASIP_sgRNA-1	5
23:7809408-7809431:-	CTTCAGcT_TCaTcTttTCTC-TGGC	ASIP_sgRNA-1	5
23:9317220-9317243:-	tTTCAGGT_TtCTgTgATgTC-TGGA	ASIP_sgRNA-1	5
23:12220724-12220747:-	CTTCAaGT_TCCTTgaATtTa-GGGA	ASIP_sgRNA-1	5
23:18044584-18044607:+	CTcCAGGT_TCCTcTgtTCTt-GGGA	ASIP_sgRNA-1	5
23:26739184-26739207:-	CTTCAGtT_TCtTTTCAgaTa-TGGG	ASIP_sgRNA-1	5
23:29805432-29805455:-	CTTCAGGg_aCCTgTagTCTC-TGGA	ASIP_sgRNA-1	5
23:33727872-33727895:-	CTTCAGcT_TCCcTTCcctTC-TGGC	ASIP_sgRNA-1	5
23:36360887-36360910:+	CTcCAGGT_TCCTTTgtcCTt-GGGG	ASIP_sgRNA-1	5
23:38512916-38512939:+	CTTCAtGT_TaCaTTtATCTt-TGGA	ASIP_sgRNA-1	5
23:45017590-45017613:-	CTTgAGGT_gCCTTcCAcCTa-TGGG	ASIP_sgRNA-1	5
23:45700072-45700095:+	CTTCAtGT_TtCTcTCtTaTC-AGGG	ASIP_sgRNA-1	5
23:56468692-56468715:+	CTcCAGGT_TCCTcTCtgCTt-GGGA	ASIP_sgRNA-1	5
23:61581408-61581431:+	gTTCAGGT_TgCTTTCgTtTt-GGGC	ASIP_sgRNA-1	5
23:61720709-61720732:-	CTTCAGtT_TttcTTCATtTC-CGGA	ASIP_sgRNA-1	5
23:61734179-61734202:-	CaTCAGGT_catTTTaATCTC-TGGA	ASIP_sgRNA-1	5
24:2101321-2101344:+	CcTCAGGT_gCtTTTCAgCTg-CGGG	ASIP_sgRNA-1	5
24:3044125-3044148:-	gTTCAGGT_TCgTgTgATtTC-TGGT	ASIP_sgRNA-1	5
24:3648820-3648843:-	CTTgAGGT_TtCTTgCATtaC-CGGA	ASIP_sgRNA-1	5
24:10697441-10697464:+	CTTCAaGT_TCacTTCtTgTC-TGGG	ASIP_sgRNA-1	5
24:15310107-15310130:+	CTgCAGGT_cCCaTTCcTCaC-TGGC	ASIP_sgRNA-1	5
24:20211225-20211248:+	CTcCAGGT_TCtcaTCATCaC-TGGG	ASIP_sgRNA-1	5
24:36390527-36390550:-	CTTCAGGa_TCCaTaCATCag-GGGC	ASIP_sgRNA-1	5
24:41761468-41761491:+	CTTCAGcT_TtCcTcgATCTC-AGGG	ASIP_sgRNA-1	5
25:822654-822677:+	CaTCAGGT_TCCTcTgtTCaC-GGGA	ASIP_sgRNA-1	5
25:6988049-6988072:-	CTTCAGGc_TtCTTgaATCTg-AGGC	ASIP_sgRNA-1	5
25:14071961-14071984:-	tTTCAGGT_TCtTTTCcaCTa-TGGT	ASIP_sgRNA-1	5
25:14229571-14229594:+	CTTCAGcT_TCtTggCATCTg-TGGT	ASIP_sgRNA-1	5
25:25890583-25890606:+	CTTCAGGa_attTTcCATCTC-TGGA	ASIP_sgRNA-1	5
25:26277065-26277088:-	CTTCAaGT_TCCTaTCtcCTt-GGGA	ASIP_sgRNA-1	5
25:31236861-31236884:+	CTTtAGGT_cCCaTTCtTCaC-TGGG	ASIP_sgRNA-1	5
25:37049119-37049142:+	CgTCAGGT_TtCTgTtATaTC-AGGG	ASIP_sgRNA-1	5
25:42031292-42031315:-	CTTCAGGg_ggCTTTCcTCcC-CGGC	ASIP_sgRNA-1	5
26:2638294-2638317:+	CTTCAtGT_TCCgcTCATaaC-TGGG	ASIP_sgRNA-1	5
26:3266485-3266508:-	CTcCAGGT_TCaTTTgcTCTt-GGGA	ASIP_sgRNA-1	5
26:15649873-15649896:+	CTTCAGGg_TCtTTTCAaaTg-AGGC	ASIP_sgRNA-1	5
26:18741426-18741449:-	CTTCAGtT_caCTTTCtgCTC-AGGT	ASIP_sgRNA-1	5
26:20886788-20886811:+	CTTCAGtT_TCCcTgCccCTC-AGGA	ASIP_sgRNA-1	5
26:33678607-33678630:+	CaTCAGGT_TCCTTctgTCTa-TGGA	ASIP_sgRNA-1	5
[truncated: 5,416 more rows]

## Sheet: Off-targets by Cas-OFFinder
Chr.	Position	Sequence	Direction	Mismatches	Target
1	187470784	CTcCctGTTgCTTTCtTCTCTGG	+	5	ASIP_sg1
1	20782943	gcTCAGaTTCCTTcCtTCTCTGG	-	5	ASIP_sg1
1	29421100	tTTtctGTTCCTTTaATCTCTGG	+	5	ASIP_sg1
1	165250101	CTTCAtGTTtCTTTCtTaTtTGG	+	5	ASIP_sg1
1	68288654	CTTCtGaTTCCcTTCcTCTCTGG	-	4	ASIP_sg1
1	223339967	aTTCtatTTCCTTTCAcCTCTGG	+	5	ASIP_sg1
1	48697837	gTTCAGGaTCCTTTtATCTagGG	-	5	ASIP_sg1
1	163981746	aTcCAttTTCCTTTCtTCTCTGG	-	5	ASIP_sg1
1	99378342	CTgCAGaTcCCTTTaATaTCTGG	+	5	ASIP_sg1
1	180035393	CTgCAGtTTCtTTTCATagCTGG	+	5	ASIP_sg1
1	155624544	CTTCctGgTCaTTTCAgCTCTGG	+	5	ASIP_sg1
1	232407335	CTTCttGTTttTTTCcTCTCTGG	+	5	ASIP_sg1
1	66057662	tTgtAGGTTgCTTTCcTCTCTGG	-	5	ASIP_sg1
1	245498253	CTTttGGTTCCTTTgccCTCTGG	-	5	ASIP_sg1
1	243055257	CTTCAGGTgCtTTTgATaTCaGG	-	5	ASIP_sg1
1	110442274	tTgCAaGTTCCTTgCATCcCTGG	-	5	ASIP_sg1
1	89675880	CTTCAGcTcCCTTTtAgCcCTGG	+	5	ASIP_sg1
1	110470671	tTgCAaGTTCCTTgCATCcCTGG	-	5	ASIP_sg1
1	63747232	CTggtGGTTtCTTTCATCaCTGG	-	5	ASIP_sg1
1	139787368	aTTCtGaTTCCTTgCtTCTCTGG	-	5	ASIP_sg1
1	175388557	taTCAGGaTgtTTTCATCTCTGG	-	5	ASIP_sg1
1	267102436	CTTCAtGTTttTTTCATtTtTGG	-	5	ASIP_sg1
1	3804403	CTTCAGGcTCCTTTtgTCcaTGG	-	5	ASIP_sg1
1	23130927	CcaCAGGTTCCTTTtAcCTtTGG	+	5	ASIP_sg1
1	23164012	aTaCAGtgTCCcTTCATCTCTGG	+	5	ASIP_sg1
1	240439903	CTTtAttTTCCTTcCATCTCgGG	-	5	ASIP_sg1
1	167390152	tTTCAtGTTCCTTTCATgTtTGG	-	4	ASIP_sg1
1	172812910	CTggAGaTTCaTTTCATCTaTGG	-	5	ASIP_sg1
1	245836332	CTTgAGGcgtCTTTCATCTgTGG	-	5	ASIP_sg1
1	58870661	CTTtAGGcTCCTTcCATCcaTGG	-	5	ASIP_sg1
1	140073183	gTTCAGcaTCCTTTCAgCTgTGG	+	5	ASIP_sg1
1	125156519	CcTCtGGTTCtTTcCATCTgTGG	-	5	ASIP_sg1
1	64035070	CTTgAaGTTCCTgaCATCTCTGG	+	4	ASIP_sg1
1	123901009	aTgCAGGTTCtTTTgATCTCTGG	-	4	ASIP_sg1
1	30242063	CTTCAGcTTCCacTCAcCaCTGG	-	5	ASIP_sg1
1	21516930	gggaAGaTTCCTTTCATCTCTGG	+	5	ASIP_sg1
1	104382669	gTTtAGGTTgCTTcCATgTCTGG	-	5	ASIP_sg1
1	274164695	tTTagGGTTCCTgTgATCTCTGG	-	5	ASIP_sg1
1	26120614	CTctAGaTTCtTTTCATgTCTGG	+	5	ASIP_sg1
1	23595968	tcTCAGtTTCCTTTCAaCaCTGG	-	5	ASIP_sg1
1	30511149	CTTCAGGggaCTTTCATCgtTGG	+	5	ASIP_sg1
1	267724342	aTTCAGGTTgCTTcCgTgTCTGG	+	5	ASIP_sg1
1	23816633	CTTCActTTCCTTTCcTtTgTGG	-	5	ASIP_sg1
1	39582829	tTTCAGtTTCaTTcCAgCTCTGG	-	5	ASIP_sg1
1	104724569	tcTCAGcTTCCTTcCAgCTCTGG	+	5	ASIP_sg1
1	260369246	CaTCtGGTTCCgTTCAgtTCTGG	+	5	ASIP_sg1
1	69751639	CTTaAGaTTCaTgTCATCTaTGG	-	5	ASIP_sg1
1	198756867	aTgCAGcTTCCTTaCtTCTCTGG	+	5	ASIP_sg1
1	201396548	CTTCActaaCCTTTCtTCTCTGG	+	5	ASIP_sg1
1	13889629	CTTCAaGTgCgTcTCcTCTCTGG	-	5	ASIP_sg1
1	104848797	CgTCAccTTCCTTTCAaCcCTGG	+	5	ASIP_sg1
1	54258487	acTtAGGTTgCTTTCATgTCTGG	+	5	ASIP_sg1
1	19720989	CaTaAGcTTCCTgTCATCTCTGG	-	4	ASIP_sg1
1	9094660	CTTCttcTTCtTTTtATCTCTGG	-	5	ASIP_sg1
1	248850639	CTTtgGGTTCCTTTttcCTCTGG	-	5	ASIP_sg1
1	87649844	tTTaAGaTTttTTTCATCTCTGG	+	5	ASIP_sg1
1	13996414	CaTCAGGgTCtTTTCATaTCaGG	-	5	ASIP_sg1
1	134038299	CTTCAGtTTgCTTTCtTgTgTGG	-	5	ASIP_sg1
1	226128733	aTTtAGGTTgCTTTCATtTaTGG	-	5	ASIP_sg1
1	270413403	CcTCtGGcTCCTTTggTCTCTGG	-	5	ASIP_sg1
1	10427820	CTTCAGGTgggTTcCATtTCTGG	-	5	ASIP_sg1
1	197105322	gTTCAGGTgCCTgaCATtTCTGG	-	5	ASIP_sg1
1	120359133	CTTCAGGaTCCTTcCATggaTGG	+	5	ASIP_sg1
1	91120490	CaTCAGtTTgCTTTCtcCTCTGG	-	5	ASIP_sg1
1	96217991	CTaCtGGgTCtTTTCtTCTCTGG	-	5	ASIP_sg1
1	272925955	CTTCAGaTctCTTTCcTCTCTGG	+	4	ASIP_sg1
1	91199082	CTTCAGtgTCCTTaCtTaTCTGG	-	5	ASIP_sg1
1	10556538	CTTCtacTTCCTTTCtTtTCTGG	-	5	ASIP_sg1
1	260128517	aTTtAGGTTgCTTcCATgTCTGG	-	5	ASIP_sg1
1	29163134	CaTCAGGcTCCaTTCAgCTCaGG	-	5	ASIP_sg1
1	197313784	CTTCAaGTTgCcTgCcTCTCTGG	-	5	ASIP_sg1
1	244736290	CTTCAGGaaCtTTTCcTCTaTGG	+	5	ASIP_sg1
1	27172656	CTTCtGGaTtCaTTCATCTtTGG	+	5	ASIP_sg1
1	107430376	CTTCAGGagaCTaTCATCTCaGG	-	5	ASIP_sg1
1	262646312	gcTCAGGTTCCTggCcTCTCTGG	-	5	ASIP_sg1
1	202020591	aTTCAGaTTtCTcTCAcCTCTGG	-	5	ASIP_sg1
1	107465633	tTTCAGtgTCCcTTtATCTCTGG	+	5	ASIP_sg1
1	75444163	tTcCAGGTTCCTTTtATacCTGG	+	5	ASIP_sg1
1	45584767	CTTagaaTTCCTTTtATCTCTGG	-	5	ASIP_sg1
1	262716101	CTTCAtGTTCCcTTCAgCgCTGG	-	4	ASIP_sg1
1	213568372	CTTCAttTTttTTTCcTCTCTGG	+	5	ASIP_sg1
1	249409019	tTTCAGaTTCCTTcCcTCTaTGG	+	5	ASIP_sg1
1	242012474	CTTCAGGTTCCaggaATgTCTGG	-	5	ASIP_sg1
1	87137893	CTTCAGtTTCaTTTCcTCcCaGG	+	5	ASIP_sg1
1	221592778	tTcCAGaTTgCTTTCATtTCTGG	+	5	ASIP_sg1
1	162476347	CTTCAGGcTtCTTTCtTtcCTGG	-	5	ASIP_sg1
1	32883147	CTTCAGGaTCCTTTaATCaCTGG	+	3	ASIP_sg1
1	120885966	agTCAGGTTCaTcTCATCTCaGG	-	5	ASIP_sg1
1	62022606	CTTCtcaTTCCcTTaATCTCTGG	+	5	ASIP_sg1
1	15811120	CTcCAaGcTCCTTTCATCcCTGG	-	4	ASIP_sg1
1	91853201	CTTCAGGgTtCcTgCtTCTCTGG	+	5	ASIP_sg1
1	98730034	CTcCgGGTTCCTTTCAaCggTGG	+	5	ASIP_sg1
1	135123755	gTTCAGGTTgCTTTCAcaTtTGG	+	5	ASIP_sg1
1	214048577	tTTCAGaTTgCTTTgATtTCTGG	+	5	ASIP_sg1
1	152927313	CTcCAGGTTCCTgTggTCaCTGG	+	5	ASIP_sg1
1	2000953	CTTCAGGTgCaaaTCATCgCTGG	-	5	ASIP_sg1
1	109405243	CTcCAGGTgCCcaTCtTCTCTGG	-	5	ASIP_sg1
1	2075694	CTTCActTTCCTTTCAgaTgTGG	+	5	ASIP_sg1
1	63092486	CTgaAGaaTCCTTgCATCTCTGG	-	5	ASIP_sg1
1	177585780	tTTCAGGTTCCTgTaATtTCaGG	+	5	ASIP_sg1
1	214502547	CTgCtGcTTCCcTTCATCaCTGG	+	5	ASIP_sg1
1	235255087	CTTCtGcTcCCcTTCATtTCTGG	-	5	ASIP_sg1
1	230444592	aTTtAGGTTCCTTTCATgcCTGG	+	4	ASIP_sg1
1	235179800	CTgtAGGTcaCTTTCcTCTCTGG	-	5	ASIP_sg1
1	153654759	tTTCAGGgTCCTccCATtTCTGG	-	5	ASIP_sg1
1	15494702	CTgaAGGaTCCTTgCATCcCTGG	+	5	ASIP_sg1
1	122865345	CTTCtGGcTCtTaTgATCTCTGG	-	5	ASIP_sg1
1	3266593	CcTCAGGTcttTTTtATCTCTGG	-	5	ASIP_sg1
1	61624762	aTTCAGtgTCCTTTgAaCTCTGG	-	5	ASIP_sg1
1	61417772	aTTCtGtTTCtcTTCATCTCTGG	-	5	ASIP_sg1
2	33291135	aTTCAGGTTgCTTcCATgTtTGG	+	5	ASIP_sg1
2	77253470	tTTCAttTTtCTTTCATCTCTGG	-	4	ASIP_sg1
2	132682811	CTTgctGTTCCTcTCATtTCTGG	-	5	ASIP_sg1
2	212840075	tTTCAGtTTCCTTTCATtTaaGG	+	5	ASIP_sg1
2	51398537	CTTCctGggCCTTTgATCTCTGG	+	5	ASIP_sg1
2	200721593	CTTCAGGTTCCTTTCATaTtgGG	+	3	ASIP_sg1
2	35949867	CTTCAGGcTaCTTcCcTCTCTGG	+	4	ASIP_sg1
2	49895448	CTTCAttTcCtTTTCATtTCTGG	+	5	ASIP_sg1
2	109434637	CaTCAGcgTCCTTTtATCTtTGG	+	5	ASIP_sg1
2	168031108	tcTCtGtTaCCTTTCATCTCTGG	-	5	ASIP_sg1
2	6189209	tTTCAaGTTgCTTTtATCTCTGG	+	4	ASIP_sg1
2	100807696	CTTCtGtaTCCaTTCATCTgTGG	+	5	ASIP_sg1
2	217929464	tTTCAGGgTCCTaTgAcCTCTGG	-	5	ASIP_sg1
2	181540511	CTctgGGgTCCTTTCAcCTCTGG	+	5	ASIP_sg1
2	6385463	tTcCAGGTTCCTgTtATCaCTGG	+	5	ASIP_sg1
2	100941994	CaTCAaGTaaCTTcCATCTCTGG	+	5	ASIP_sg1
2	104631174	tTTCtGcaTCCaTTCATCTCTGG	-	5	ASIP_sg1
2	127028986	CTcCAGGTagaTcTCATCTCTGG	-	5	ASIP_sg1
2	109834144	aTTtAGGTTgCTTTaATgTCTGG	+	5	ASIP_sg1
2	66252907	aaTgAGGTTCCTTTCcTgTCTGG	+	5	ASIP_sg1
2	101065589	CTTCAaGTTCCTgTacgCTCTGG	+	5	ASIP_sg1
2	22198478	CTTCAGGTTCaTcTCgTCTgTGG	+	4	ASIP_sg1
2	114659020	tTTCAGGTggCTTTgATCTtTGG	+	5	ASIP_sg1
2	27208665	CTTCAGcTTCtTgcCAgCTCTGG	-	5	ASIP_sg1
2	75502768	aTTCctcTTCCTTTCtTCTCTGG	-	5	ASIP_sg1
2	64052979	CTcCAGGTTtCTTTgAagTCTGG	+	5	ASIP_sg1
2	235891363	CTTtAGGTaCCTcTCggCTCTGG	-	5	ASIP_sg1
2	201748042	CTTaAGtTTCCTTaaATCTCTGG	-	4	ASIP_sg1
2	9186547	CTTCAGGTTgaTcTCATCTCaGG	+	4	ASIP_sg1
2	19425514	CaTCAtGTTCCTTTCtgtTCTGG	-	5	ASIP_sg1
2	28374942	CagCAGcTTCCTcTgATCTCTGG	-	5	ASIP_sg1
2	220495054	CTTCcGcTTCCTcTttTCTCTGG	+	5	ASIP_sg1
2	218740149	aTTtAGGTTCCTTcCAcCTCTGG	+	4	ASIP_sg1
2	12356823	aTTCAGaTTtCTTTCATCatTGG	+	5	ASIP_sg1
2	144025417	aTTCAtGcTCCTTTCAcCTCTGG	+	4	ASIP_sg1
2	115380239	CTaCAGtTTCCcaTCAaCTCTGG	-	5	ASIP_sg1
2	237050053	CTcCAaGTTCCcTTCATCTtTGG	-	4	ASIP_sg1
2	218778745	CTTCAGGTTCtTgTtActTCTGG	-	5	ASIP_sg1
2	237059082	aagCAGGgTCCTTTCATgTCTGG	-	5	ASIP_sg1
2	130423870	CTTaAGGTTgaTaTCATCTtTGG	-	5	ASIP_sg1
2	136523159	CTTCAGtTTCtcaTCATCaCTGG	-	5	ASIP_sg1
2	32308439	aTTaAGGTTCtTTcCATCTtTGG	+	5	ASIP_sg1
2	220557556	CcTCAGGTTCCTTTggTCagTGG	+	5	ASIP_sg1
2	42399524	CTgCAccaTgCTTTCATCTCTGG	+	5	ASIP_sg1
2	50768777	gTTCttGaTCCcTTCATCTCTGG	+	5	ASIP_sg1
2	101552848	CccCAGGcTCCTTTCtcCTCTGG	-	5	ASIP_sg1
2	1305046	CTcCAGGTTCCggTgATCTCTGG	+	4	ASIP_sg1
2	247380413	CTgCAGGTcaCTTgCATCcCTGG	+	5	ASIP_sg1
2	110803070	CTgCAGGTcCCTgTCAgCTgTGG	-	5	ASIP_sg1
2	159958678	CTTCtaaaTCCTTTCATCTtTGG	-	5	ASIP_sg1
2	235759641	CTgCAGGTTCCTgTCAgCTgTGG	+	4	ASIP_sg1
2	226139373	CTcCAtcTTCCTacCATCTCTGG	-	5	ASIP_sg1
2	48496067	aTgCAGGTTCagTTCATCcCTGG	+	5	ASIP_sg1
2	157868263	CTTaAGaaTtCTTTCcTCTCTGG	-	5	ASIP_sg1
2	202257057	CTTCtGGTTaCTaTatTCTCTGG	-	5	ASIP_sg1
2	101720586	CTTCAcaTTCaTTTCATCctTGG	+	5	ASIP_sg1
2	92897930	CTTaAaGTTtCTTTCcTCTCaGG	+	5	ASIP_sg1
2	1484009	CTTCAtaTTCCTTTCcaCTgTGG	+	5	ASIP_sg1
2	182690140	CacaAGGTTCCTTTCcTCTgTGG	-	5	ASIP_sg1
2	244069194	CTTttGGTTaCcTTCcTCTCTGG	+	5	ASIP_sg1
2	45882878	CTgCtGGTTtCTTcCcTCTCTGG	+	5	ASIP_sg1
2	177871942	CTTCAGGaTCacTTCtTCTgTGG	+	5	ASIP_sg1
2	242278027	CTTgAGaTaaCTTTCATgTCTGG	-	5	ASIP_sg1
2	118105975	CTTCtGtTaCCTcTCcTCTCTGG	-	5	ASIP_sg1
2	60214693	tTTCAGtTTCCTTTgtTCaCTGG	+	5	ASIP_sg1
2	17382976	tTTtAcaTTtCTTTCATCTCTGG	-	5	ASIP_sg1
2	42832718	CTTCAGGTgCtgcTCATCTtTGG	+	5	ASIP_sg1
2	14125944	CTggAaGTcCCTTcCATCTCTGG	+	5	ASIP_sg1
2	182843405	CTTCAGGTgtgTTaCATtTCTGG	-	5	ASIP_sg1
2	169674925	tTTgAGaTTCtTgTCATCTCTGG	+	5	ASIP_sg1
2	97192693	CTTCAGcaTaagTTCATCTCTGG	+	5	ASIP_sg1
2	29124159	CTTCtttaTCCTTTCATCTgTGG	-	5	ASIP_sg1
2	32886415	CTTCAGtTTtCTgTgATgTCTGG	-	5	ASIP_sg1
2	77064382	CTTCAttTaCCTaTCATCTaTGG	-	5	ASIP_sg1
2	17664357	tTaaAGaTcCCTTTCATCTCTGG	+	5	ASIP_sg1
2	224227273	CTcCAGGcTgCTTTCtaCTCTGG	-	5	ASIP_sg1
2	187477504	CTTCtGaTTCCTTTCtTtTCaGG	+	5	ASIP_sg1
2	72312004	CTgCAGcTTCCTTTCcTtgCTGG	+	5	ASIP_sg1
2	121179911	tTTCAGGgTatTTTCATgTCTGG	-	5	ASIP_sg1
2	189796988	CTaaAGcTTCCTTTCATCcCaGG	-	5	ASIP_sg1
2	188858811	tTTCAGGTTCtTTTCAatTaTGG	-	5	ASIP_sg1
2	238466913	CgcCAGGTTCCTcTtgTCTCTGG	+	5	ASIP_sg1
2	125097072	CTTaAGGTTCCaTcCcTtTCTGG	+	5	ASIP_sg1
2	203522700	CcTCAGGgTCCTaTgATtTCTGG	+	5	ASIP_sg1
2	29230718	aTTCAcGTTCCTTatATtTCTGG	-	5	ASIP_sg1
2	165432156	taTCAGGaTCaTTTCcTCTCTGG	+	5	ASIP_sg1
2	231962067	tTTCAtGTTCtTTTaATCTCTGG	+	4	ASIP_sg1
2	38107974	aTTtAGGTTgCTTcCATgTCTGG	-	5	ASIP_sg1
2	231974309	CTatAtGTTtaTTTCATCTCTGG	+	5	ASIP_sg1
2	38738900	CgTCAGGgTgCTcTCATCTCaGG	-	5	ASIP_sg1
2	129347596	CTTCtGGTTtCcTcCATCcCTGG	+	5	ASIP_sg1
2	68955174	CccCAGcTTCCTTcCAcCTCTGG	-	5	ASIP_sg1
2	216950588	gTTCAGGaTgCTTTCATgTaTGG	-	5	ASIP_sg1
2	165575441	aTTCAGGTTCCTTTCATgTagGG	+	4	ASIP_sg1
2	97767111	CTcCAGGTatCTTTtATtTCTGG	+	5	ASIP_sg1
2	147116869	aTTtAGGTTgCTTTCATgTCTGG	-	4	ASIP_sg1
2	29430744	tTTCtGGTTCCTTgCATgcCTGG	+	5	ASIP_sg1
2	113110931	CTTgAGGTTCCTTcttTtTCTGG	-	5	ASIP_sg1
2	25852604	CggCActTTCCTTTCATgTCTGG	-	5	ASIP_sg1
2	14925197	CTTtAGtTTagTTTCATaTCTGG	+	5	ASIP_sg1
2	227291910	CTcCtGGTaCCaTcCATCTCTGG	-	5	ASIP_sg1
2	199581630	ggTCAGaTaCCTTTCATtTCTGG	+	5	ASIP_sg1
2	99712498	CTgaAGaaTCCTTgCATCTCTGG	+	5	ASIP_sg1
2	38944234	aTTtAGGTTgCTTcCATgTCTGG	-	5	ASIP_sg1
2	99759835	tTTtgGGTTaCTTTCATaTCTGG	-	5	ASIP_sg1
2	124133877	CTTCAGGTTtCcTTCtTCTgaGG	-	5	ASIP_sg1
2	198446272	CaTCAGGTTCCTTcCATCcacGG	+	5	ASIP_sg1
2	189213507	aTTCAGGTTgCTTcCATgcCTGG	+	5	ASIP_sg1
2	170344854	CTTCtGaTTCCTTTCATtTtgGG	+	5	ASIP_sg1
2	195802124	CTgCAGGTTttTTTCcTCTCaGG	+	5	ASIP_sg1
2	174446126	CTTaAGtTTCCTTTtATgTCTGG	+	4	ASIP_sg1
2	248328935	CTTaAaaTTCCTTcCATaTCTGG	+	5	ASIP_sg1
2	39088315	CTTgAGGaTgCTTTCAaCTtTGG	-	5	ASIP_sg1
2	228775991	CTTgtGGTTCCTTaCtaCTCTGG	-	5	ASIP_sg1
2	148145972	CTTCtGcTTtCTTTCtTCTCTGG	+	4	ASIP_sg1
2	191144113	tTTaAtGaTCCTTgCATCTCTGG	-	5	ASIP_sg1
2	10704773	CcTCAGGTTCtacTCAcCTCTGG	-	5	ASIP_sg1
2	204720586	CTTCAGaTTCCcTTtAaCTCTGG	+	4	ASIP_sg1
2	55587881	aTTtAGGTTgCTTcCATgTCTGG	+	5	ASIP_sg1
2	98589930	CTcCAGGcTCCTTcCATCagTGG	-	5	ASIP_sg1
2	102905261	CTTgAGaTTCCTTTgAatTCTGG	+	5	ASIP_sg1
2	154479911	CTgCAGGTTaCacTCATCTCaGG	-	5	ASIP_sg1
3	14013360	CTctgGGgTCtTTTCATCTCTGG	+	5	ASIP_sg1
3	36445597	CTTCAGGcTtCTTTCAcCaaTGG	-	5	ASIP_sg1
3	56587295	CTTCAGGcTCCaTgCATtcCTGG	+	5	ASIP_sg1
3	19245743	gTaCAtGTTCCcTTCATCTgTGG	+	5	ASIP_sg1
3	73785195	aTcCAGcTTgCTTTCAcCTCTGG	+	5	ASIP_sg1
3	70798913	tcTCAGcTTCCTgTCATgTCTGG	+	5	ASIP_sg1
3	15468477	CTTCAGGTTCCcTaagTCTCaGG	-	5	ASIP_sg1
3	61264634	gTgCAtGTTtCTTTgATCTCTGG	-	5	ASIP_sg1
3	16461757	CaTtAGGgTCCTgTCATaTCTGG	+	5	ASIP_sg1
3	66133998	CTTaAGGTTCCTTcttTCTCTGG	-	4	ASIP_sg1
3	49361546	CTgtAaGTTCCTTTCATgTCaGG	-	5	ASIP_sg1
3	37159990	CcTtAGGTTgCTTcCATgTCTGG	-	5	ASIP_sg1
3	44007064	CTcgcGtTTCCTTTCATCTCTGG	+	4	ASIP_sg1
3	27178650	CTTCAGcccCCTTgCATtTCTGG	-	5	ASIP_sg1
3	9382985	CgTCAcGTcCCTTTCtTCcCTGG	+	5	ASIP_sg1
3	63933312	CTTCAGGcTCCTcTCATtTtgGG	+	5	ASIP_sg1
3	11087741	CcaCAGGTTCgTTTgATCcCTGG	+	5	ASIP_sg1
3	20879627	CTgCAGGgTCCTTcCAggTCTGG	+	5	ASIP_sg1
3	60201659	CTTgAGGTcCCTTTtccCTCTGG	-	5	ASIP_sg1
3	57642258	CccaAGGTTCCTcTCtTCTCTGG	+	5	ASIP_sg1
3	84371021	CcTCtGGTTCCTgTttTCTCTGG	-	5	ASIP_sg1
3	77178574	CTTCAGcTTCCTTTgAcgTCTGG	+	4	ASIP_sg1
3	44823364	CaTCAGcTTtCTTTCActTCTGG	+	5	ASIP_sg1
3	23665380	CgctAGGTTCtTTTCATCTCTGG	-	4	ASIP_sg1
3	69735317	CTcCAGGTaCCTgaCAaCTCTGG	-	5	ASIP_sg1
3	11584692	CTTCttGTgtCTTTtATCTCTGG	-	5	ASIP_sg1
3	6242311	CTTCAGGTTCtgagCATCTtTGG	-	5	ASIP_sg1
3	69821171	CcTCAGGTTCCTaTtgcCTCTGG	-	5	ASIP_sg1
3	57987056	CcTCAGGTcCCTcTtAaCTCTGG	-	5	ASIP_sg1
3	58059947	CTcCAttTTCCTTTaATgTCTGG	+	5	ASIP_sg1
3	45389369	CTTCtGtTTtCTTcCATCcCTGG	-	5	ASIP_sg1
3	58348822	tTcCtGGTTCCTTgCATgTCTGG	-	5	ASIP_sg1
3	45701555	tTTaAGtTTCCTTTaATCTCTGG	+	4	ASIP_sg1
3	25267982	CcTgAGGTTtCTTTCtaCTCTGG	+	5	ASIP_sg1
3	25268121	CcTgAGGTTtCTTTCtaCTCTGG	+	5	ASIP_sg1
3	25444052	CTTCtGGTTaagTgCATCTCTGG	-	5	ASIP_sg1
3	81907639	CcTgAGGTcCCTTTCAaCcCTGG	-	5	ASIP_sg1
3	13416110	CTTCAGGacCgaTTCATCaCTGG	+	5	ASIP_sg1
3	1113581	CTgCAGGTTCCTcgtAcCTCTGG	+	5	ASIP_sg1
3	4664553	CTTacaGTTCtTTTCcTCTCTGG	+	5	ASIP_sg1
3	55998312	CTTCAGGccaCTaTCATCTCTGG	-	4	ASIP_sg1
3	39237441	CTTCtctaTCCTTTCATCTgTGG	-	5	ASIP_sg1
3	24546089	CTgCcacTTCCTTTCATCTCaGG	+	5	ASIP_sg1
3	58778770	CaTCAtcTgCCTTTCATCTCTGG	+	4	ASIP_sg1
3	13942612	CcTCAcGaTgCTTTCcTCTCTGG	+	5	ASIP_sg1
3	25061685	CTTCAaGTTCCTcTatTCTgTGG	+	5	ASIP_sg1
3	109679886	gTTCAGtTTCtTTTCtTtTCTGG	-	5	ASIP_sg1
3	100292682	CTgCtGaTTCCTTgCtTCTCTGG	+	5	ASIP_sg1
3	108548946	CTTCAtGTTCaTTTCATCagTGG	+	4	ASIP_sg1
3	216319979	aTcCAGGTTCaTTTaATCTtTGG	-	5	ASIP_sg1
3	203907294	gTcCAGGTTCaaTcCATCTCTGG	-	5	ASIP_sg1
3	169960045	CcTCAtGTTCCTTTCcTtTgTGG	+	5	ASIP_sg1
3	132197810	CTTCAccTTCCTTcCgTCTgTGG	+	5	ASIP_sg1
3	174774860	CTTCAGcccCCaTTCcTCTCTGG	+	5	ASIP_sg1
3	116466626	CTaCAttTTCCcTTCATaTCTGG	+	5	ASIP_sg1
3	137837138	CTTCAttTTCtTTTCAcgTCTGG	+	5	ASIP_sg1
3	163832358	gTTCAtGTTCaTTgCATCgCTGG	-	5	ASIP_sg1
3	201170883	aTTCAaGTTaCTTaCcTCTCTGG	+	5	ASIP_sg1
3	135363304	CTTCAGGTTttcTTCATCggTGG	+	5	ASIP_sg1
3	218774615	CcaCcGGTTtCTTTCAcCTCTGG	-	5	ASIP_sg1
3	132566997	CcTCAGtaTCCTTcCgTCTCTGG	+	5	ASIP_sg1
3	163979725	CTaCAGGTTCCTTgaATaTCaGG	+	5	ASIP_sg1
3	100588458	aTTtAGGTTgCTTcCATgTCTGG	-	5	ASIP_sg1
3	139097083	aTTCAGGgTCCTTTaATCTtTGG	+	4	ASIP_sg1
3	106583571	CcTgAGGTcCCTTTCATaaCTGG	-	5	ASIP_sg1
3	133342560	agTCAGtTTCCTTTCtTgTCTGG	+	5	ASIP_sg1
3	194365473	tTTCAGGTTCtTTTCcTaTgTGG	-	5	ASIP_sg1
3	194366365	tTTCAGGTTCtTTTCcTaTgTGG	-	5	ASIP_sg1
3	204363920	tTTCAGcTTCCaTTtATCTtTGG	-	5	ASIP_sg1
3	104341323	gTTCAGaTTCCTTTgAgCcCTGG	+	5	ASIP_sg1
3	102086854	CTTCtGcTTCtTTTCATgcCTGG	-	5	ASIP_sg1
3	163024450	CccCAGcTTCCTccCATCTCTGG	-	5	ASIP_sg1
3	100845040	CTTCAGGTaCCTTTCAaggtTGG	-	5	ASIP_sg1
3	95014718	CTTCAGtTTCCTTTaATgTggGG	-	5	ASIP_sg1
3	210425008	CTTtAccTTCtTTcCATCTCTGG	+	5	ASIP_sg1
3	95049331	CTTCAGtTTCCcTTttTCTgTGG	-	5	ASIP_sg1
3	219119625	tTTCAaaTTtCTTTCATgTCTGG	-	5	ASIP_sg1
3	155319752	CTTCAtGTTCaTTTCtaCTCTGG	+	4	ASIP_sg1
3	213818864	CTTCAGGgTCCccTCtTCcCTGG	+	5	ASIP_sg1
3	220337452	CTTCAcaTTCCTTTaggCTCTGG	+	5	ASIP_sg1
3	90045930	aTTCAGtTTCCTgTCtTCTCTGG	+	4	ASIP_sg1
3	216252628	tTTCAGGaTaCTTTCgTCTaTGG	-	5	ASIP_sg1
3	156723485	CTTCtGGcTgCTcTCcTCTCTGG	-	5	ASIP_sg1
3	95278083	CTTCctGTTCCTTcCATtTtTGG	-	5	ASIP_sg1
3	192229155	CTTCgaGTTttgTTCATCTCTGG	+	5	ASIP_sg1
3	133687958	CTTgAGGTTatTTaCATCTaTGG	-	5	ASIP_sg1
3	107024558	CaTCAGtTTCCTTTCtTCcCTGG	-	4	ASIP_sg1
3	165927712	gTTCAaGTTgCTTTgATtTCTGG	+	5	ASIP_sg1
3	161247558	tTTCtGGTTCtTTgCATaTCTGG	-	5	ASIP_sg1
3	102634368	CTcCAGcTTCCTTgCgTtTCTGG	-	5	ASIP_sg1
3	154856696	taaCAGGTTgCTTTCATaTCTGG	-	5	ASIP_sg1
3	180076250	aaTtAGGTTgCTTTCATaTCTGG	-	5	ASIP_sg1
3	208574976	tTTCAGGTTCCTTgCAagcCTGG	-	5	ASIP_sg1
3	150152689	CTaCAaGTTCCTgTCAaCaCTGG	-	5	ASIP_sg1
3	179905948	CacCAGGTcCCTTcCcTCTCTGG	+	5	ASIP_sg1
3	209211116	gTTCtGGTTgCTTTCATCTtTGG	-	4	ASIP_sg1
3	208995739	tcTCAttTTCCTTcCATCTCTGG	+	5	ASIP_sg1
3	125907609	CTTCAGtTTtCTTaCAgtTCTGG	+	5	ASIP_sg1
3	149078548	CTTCAGaTaaCTTTCAgCTCaGG	+	5	ASIP_sg1
3	107572640	tTTgAGGTTtaTTTCATCTCTGG	-	4	ASIP_sg1
3	149831314	CTTCAGcTTCCTaTaATaTCTGG	+	4	ASIP_sg1
3	209909228	CTgCAGGTcCCTTTCtTCcCTGG	-	4	ASIP_sg1
3	152317278	tTTCAGtTTCCTTTCAatTaTGG	-	5	ASIP_sg1
4	116023751	CTTCAcGTTCaTTTCtcCaCTGG	-	5	ASIP_sg1
4	107465933	tTTCtGtgTCCTTcCATCTCTGG	-	5	ASIP_sg1
4	2113710	tTTCAtGTTaCTTTCATaaCTGG	+	5	ASIP_sg1
4	119001166	CcTCctGTTCCTTTCcTCTaTGG	-	5	ASIP_sg1
4	2267319	aTTCAGGTTgCTTcCATgTCTGG	+	4	ASIP_sg1
4	109608081	CTTaAGGTTgCTTTCAgCTaaGG	+	5	ASIP_sg1
4	98474883	CTTCAaGTTatTTaCATCTtTGG	+	5	ASIP_sg1
4	92254571	gTTCAGGcTCCTgTCActTCTGG	-	5	ASIP_sg1
4	72391889	tcTCAGGaTCCTTTCATgTgTGG	+	5	ASIP_sg1
4	8797121	CTTCcGGTTgtgTTCATCcCTGG	-	5	ASIP_sg1
4	72433099	gTTtAcaTTCCTTTCATCTtTGG	-	5	ASIP_sg1
4	79846018	tTTgAGcTggCTTTCATCTCTGG	-	5	ASIP_sg1
4	47164613	CaTCAGGcTCtTTTgATCcCTGG	+	5	ASIP_sg1
4	71536759	CaTgAGtTTCCTTTCAgCaCTGG	-	5	ASIP_sg1
4	92383622	CaaCAGGTTCCcTTagTCTCTGG	-	5	ASIP_sg1
4	9883784	tcTCActTcCCTTTCATCTCTGG	+	5	ASIP_sg1
4	34242158	gTTCAGGTctCTTgCcTCTCTGG	-	5	ASIP_sg1
4	96059224	CTTaAGGTTCCcaTCAgCgCTGG	+	5	ASIP_sg1
4	23237381	CTTaAtGTgCCTcTgATCTCTGG	-	5	ASIP_sg1
4	94614691	gagaAGGTTCCTTTaATCTCTGG	+	5	ASIP_sg1
4	63464529	CTTataGTTCCTTTacTCTCTGG	-	5	ASIP_sg1
4	93191820	aTTtAGGTTgCTTcCATgTCTGG	+	5	ASIP_sg1
4	28700974	CTTCActgTCCTcTCAgCTCTGG	+	5	ASIP_sg1
4	111515299	tTTatGGTTCCTTTCATtTaTGG	-	5	ASIP_sg1
4	82327247	CTTggGcTTtCTTTCAaCTCTGG	-	5	ASIP_sg1
4	62397694	gTTCAGGTTCaTTTCtgCTtTGG	+	5	ASIP_sg1
4	87505353	CTTCctGTTtCaTTCATgTCTGG	-	5	ASIP_sg1
4	99143281	CTTCAaaTTtCTTcCAcCTCTGG	+	5	ASIP_sg1
4	60266366	gTTCAGcTTCCTTcCtcCTCTGG	-	5	ASIP_sg1
4	80603996	CTTCAGGgcCCcTTCcTCTCgGG	-	5	ASIP_sg1
4	71333923	CTTCActTcCCTaTCcTCTCTGG	+	5	ASIP_sg1
4	67590694	tTTCAGGTTCCTccCAgtTCTGG	-	5	ASIP_sg1
4	99334008	CcTgAGGcTCCTTTCATCcCTGG	-	4	ASIP_sg1
4	96518022	tTTCAGagTCCTTcCATCTCcGG	+	5	ASIP_sg1
4	88935422	CTTCtttTTCCgTTCATCTCTGG	-	4	ASIP_sg1
4	97683256	CaTCAGGcTCCcccCATCTCTGG	-	5	ASIP_sg1
4	53545765	CTaCtGGTTgCcTTCATCTCaGG	+	5	ASIP_sg1
4	95404915	CTTCtGGTTtCcaTCATtTCTGG	-	5	ASIP_sg1
4	99382192	CcTCctGcTCCTcTCATCTCTGG	+	5	ASIP_sg1
4	100691737	tcTCAGGTTtCTTTCATgcCTGG	-	5	ASIP_sg1
4	79657046	CTgCAGGTTgCTTcCATCTCaGG	-	4	ASIP_sg1
4	95794221	CTTCAtGTTCCTTggAgtTCTGG	+	5	ASIP_sg1
4	49296700	CTTCAaaTaCCTTcCATCaCTGG	+	5	ASIP_sg1
4	78648499	CTcCAGGcTCaTTcCAgCTCTGG	-	5	ASIP_sg1
4	60891118	CTTCAccTTtCTTTCATtTtTGG	-	5	ASIP_sg1
4	100747405	CTTtAGGTTtCTTcCATCagTGG	+	5	ASIP_sg1
4	115366246	CagCAGGTTCCTgaCAgCTCTGG	+	5	ASIP_sg1
5	71010832	CTTCAaGgTCCTTTatTCTCaGG	+	5	ASIP_sg1
5	5813422	CaTCAGGTTCtTTgCAcCTtTGG	+	5	ASIP_sg1
5	55036565	CTTCAtcTTggTTTtATCTCTGG	+	5	ASIP_sg1
5	726237	CTTCAGGggCCTTgCAcCTtTGG	-	5	ASIP_sg1
5	71238390	CTTCAGtTTCCccaCATCTCgGG	-	5	ASIP_sg1
5	1837850	CcTCAGGcTCCTTTacTCgCTGG	+	5	ASIP_sg1
5	42748833	CTTCAcaTTCCTTTCtTtTCTGG	+	4	ASIP_sg1
5	1056532	CTTgAGGTTCCcTTCgTCTtaGG	+	5	ASIP_sg1
5	1907151	gTTCtGGTTtCTTTCtTCcCTGG	+	5	ASIP_sg1
5	55373697	aTTCtGGcTCCaTTCcTCTCTGG	-	5	ASIP_sg1
5	42850827	CTTCttGTcCCTTTCAgCcCTGG	-	5	ASIP_sg1
5	2680173	CTTCAaGcTCCTTcCAcCcCTGG	+	5	ASIP_sg1
5	49767367	aTTCAGGTTCtTTcCATgTtTGG	-	5	ASIP_sg1
5	24840717	aTTCAGtTTCCTTTCAaaTCTGG	-	4	ASIP_sg1
5	3085399	aTTCAGGTTCaTTTgtgCTCTGG	+	5	ASIP_sg1
5	46966049	CcTCAtGgTCCTTcCtTCTCTGG	+	5	ASIP_sg1
5	55885851	aTcCAGGTTtCTTgCATCTgTGG	-	5	ASIP_sg1
5	63391854	CTTCAGaTaaCTTTCATCTgaGG	+	5	ASIP_sg1
5	58960696	aaaCAGcTTCCTcTCATCTCTGG	-	5	ASIP_sg1
5	39695602	CTaCtGGTTgCcTTCATCTCaGG	+	5	ASIP_sg1
5	28058221	CTTCAttTcaCTTTCAgCTCTGG	-	5	ASIP_sg1
5	50293461	CccCAGGTgCCTTTCATCcCTGG	+	4	ASIP_sg1
5	33994826	CTTgAGGTTCCaTaacTCTCTGG	-	5	ASIP_sg1
5	7848533	CTTCAGGaTCCcTTCtgCTCTGG	-	4	ASIP_sg1
5	18325369	CaTCAGGaTCCcTcCAaCTCTGG	+	5	ASIP_sg1
5	82804062	tTTaAGGagCCTTTtATCTCTGG	-	5	ASIP_sg1
5	9794170	CTTCAaaTcCCTTTCcTCgCTGG	+	5	ASIP_sg1
5	9799840	tTcCAGGcTCaaTTCATCTCTGG	+	5	ASIP_sg1
5	28238540	tTTCAGGaTtCTTTCtTCTCaGG	+	5	ASIP_sg1
5	17022712	CTTCAGGTTtCaTTtATCcCTGG	+	4	ASIP_sg1
5	30104069	CacCAGGaTCCTcTtATCTCTGG	-	5	ASIP_sg1
5	91435782	CTTCAttcaCCTTTCATCTCaGG	-	5	ASIP_sg1
5	85881284	CTTtAacTTCCTTTCATtTaTGG	-	5	ASIP_sg1
5	98585851	CTgaAGaaTCCTTgCATCTCTGG	-	5	ASIP_sg1
5	85734890	CTTCAGGTTtgTTgCcTCcCTGG	-	5	ASIP_sg1
5	97084851	CTTCAaGTTCagTTCcTCTtTGG	-	5	ASIP_sg1
5	54512046	tTaCAGtTTCCTTTCAgtTCTGG	-	5	ASIP_sg1
5	80611026	CTTCtGGcTaCTcTCATtTCTGG	-	5	ASIP_sg1
5	21245564	CcTCcaGTcCCTTTCcTCTCTGG	-	5	ASIP_sg1
5	62187035	CccCAGcTTCCTTgCcTCTCTGG	-	5	ASIP_sg1
5	26225882	tTgCAtaaTCCTTTCATCTCTGG	+	5	ASIP_sg1
5	23649992	CTcCAGtTcCCTTgtATCTCTGG	+	5	ASIP_sg1
5	20843002	CTTCAtGaTtCTTTCtTCTtTGG	+	5	ASIP_sg1
5	15829776	gaTCAtGTgaCTTTCATCTCTGG	+	5	ASIP_sg1
5	16750429	tTTCAtGTTCCTTTCcaCTgTGG	-	5	ASIP_sg1
5	94004048	CcTCttGTTCCTTTCtTtTCTGG	-	5	ASIP_sg1
5	98715365	CTTCAGaTgtCTTTgATCTgTGG	+	5	ASIP_sg1
5	51326605	CTTCctGTTCCcTTaAgCTCTGG	+	5	ASIP_sg1
5	13947371	CTaaAGtTTCCTTgCATCTCTGG	-	4	ASIP_sg1
5	64933641	CccCAGtcTCCTTTgATCTCTGG	+	5	ASIP_sg1
5	65629727	CTTCAGaTgtCaTTCATCaCTGG	+	5	ASIP_sg1
5	44842977	CTgCcGGgTCCTTcCATCTCgGG	-	5	ASIP_sg1
5	19732988	aTcCAGtTaCCTgTCATCTCTGG	+	5	ASIP_sg1
5	28743375	CTTCAGGggtCaTTCATCaCTGG	+	5	ASIP_sg1
5	80814405	CTTCAGcTcCCTTagcTCTCTGG	-	5	ASIP_sg1
5	99153809	CTTCgGtTTtCTTTCATtcCTGG	-	5	ASIP_sg1
6	26237095	CTTCctGTTgCTTaCAgCTCTGG	-	5	ASIP_sg1
6	54093467	aTcCAGGTTgCTTTCAgCTtTGG	+	5	ASIP_sg1
6	55148037	CTaCAaGcTCtTTTCAaCTCTGG	+	5	ASIP_sg1
6	65353540	CTcCAGGTaCCTTTttgCTCTGG	-	5	ASIP_sg1
6	52289447	CTTtAGcTTtCTTTCATCTtgGG	-	5	ASIP_sg1
6	8855155	CTTtAGGTTgCTTcCATgTCTGG	-	4	ASIP_sg1
6	18741424	CTTCAGGTTgCTTgCtTtTCaGG	-	5	ASIP_sg1
6	21906744	CTTCAGtTTCCTcTCAagTtTGG	+	5	ASIP_sg1
6	51628958	ggTCAccTgCCTTTCATCTCTGG	-	5	ASIP_sg1
6	25605709	CTTCAaagTCCTTTCtcCTCTGG	+	5	ASIP_sg1
6	11115579	CTgCAtGaTCCTTTCATaTtTGG	+	5	ASIP_sg1
6	78449148	tTTCAcaTTCCTTTCcTCTaTGG	+	5	ASIP_sg1
6	9029075	tTTCAGaTTCCTTTCtTtTaTGG	+	5	ASIP_sg1
6	56550228	CTTgtGGTTCaTTTCATCaaTGG	-	5	ASIP_sg1
6	26519959	CcTCAGGcTCtTTTCAcCaCTGG	-	5	ASIP_sg1
6	24624324	CTTCAttaTCCaTTCATCTgTGG	+	5	ASIP_sg1
6	91271171	aTTCAGGTTtgTTTCtTCTtTGG	+	5	ASIP_sg1
6	112709084	CTTCAGGTTtCTTgaAgCTgTGG	+	5	ASIP_sg1
6	25879979	aTaCAGGTTgCTTTCAcCTtTGG	-	5	ASIP_sg1
6	69245801	CTTtAGGTgtCTTTCATCTaTGG	-	4	ASIP_sg1
6	82155852	CTctAGGTTCCTTTCATtTCTGG	-	3	ASIP_sg1
6	110725006	aTTCAGGTTgCTTcCATgTCTGG	-	4	ASIP_sg1
6	17762269	aTTtAGGTTgCTTcCATgTCTGG	+	5	ASIP_sg1
6	44899294	aTTtgGGTTgtTTTCATCTCTGG	+	5	ASIP_sg1
6	113097707	CTgCAGGTTgCccTCcTCTCTGG	-	5	ASIP_sg1
6	84634951	CTTCAGcTcCCTTTtAgCcCTGG	+	5	ASIP_sg1
6	84635475	CTTCAtGTTaaTTTtcTCTCTGG	-	5	ASIP_sg1
6	109039247	CTTCAGGTTtCTTgCATCcagGG	+	5	ASIP_sg1
6	83335117	tTTCAGGTTCCcTTagTtTCTGG	-	5	ASIP_sg1
6	58227841	CTTaAtGTTgCTTTCtTCcCTGG	-	5	ASIP_sg1
6	70304144	CTcCtGGaTgCcTTCATCTCTGG	-	5	ASIP_sg1
6	69612933	CTTCAGGTTtaTTTCAgtgCTGG	-	5	ASIP_sg1
6	42318477	tTTCAGGTTCCTTTCcctTaTGG	+	5	ASIP_sg1
6	81536674	CTgCAGaaTCCTTgCATCcCTGG	-	5	ASIP_sg1
6	33391500	CTTgAGGTatCTgTCATCTaTGG	+	5	ASIP_sg1
6	2620648	tTTCAtGTTCCTTTCcatTCTGG	-	5	ASIP_sg1
6	70576281	tTcgAtGTTCCTgTCATCTCTGG	-	5	ASIP_sg1
6	97821698	CaagAGcTTCCTTTCATCgCTGG	+	5	ASIP_sg1
6	985330	CTggAGaaTCCTTTCATCcCTGG	-	5	ASIP_sg1
6	86260374	tTTgAatTTCCTTTCAcCTCTGG	+	5	ASIP_sg1
6	13911448	CTTCAGaTTtCTTTCcatTCTGG	-	5	ASIP_sg1
6	73405842	tTTCAGGTTCaTTgtATCTCgGG	+	5	ASIP_sg1
6	42949620	CTTaAGGTcCtTgTCAgCTCTGG	+	5	ASIP_sg1
6	20719112	aTTtAGGTTgCTTcCATgTCTGG	-	5	ASIP_sg1
7	37609438	CTTaAatTTCaTTgCATCTCTGG	+	5	ASIP_sg1
7	6340710	aTTtAGGTTgCTTcCATgTCTGG	+	5	ASIP_sg1
7	97237946	CTTCAGGTcaCcaTCATCTCTGG	-	4	ASIP_sg1
7	13497166	aTTtAGGTTaCTTcCATgTCTGG	+	5	ASIP_sg1
7	76767622	CTTCAGtTTtaTTaaATCTCTGG	+	5	ASIP_sg1
7	86704795	CTTCAaGactCTcTCATCTCTGG	+	5	ASIP_sg1
7	86061596	aTTtAGGTTgCTTcCATgTCTGG	+	5	ASIP_sg1
7	66249067	gTTCAaGaTCCaTTCATgTCTGG	+	5	ASIP_sg1
7	66291733	CTcCActTcCCTTTCATCcCTGG	+	5	ASIP_sg1
7	76856051	CTTtgGtgTCCTTTCATCTCTGG	+	4	ASIP_sg1
7	56434836	CTTCAGcTgtCTTTCATCagTGG	-	5	ASIP_sg1
7	86275984	CTcCtGcTgCCgTTCATCTCTGG	-	5	ASIP_sg1
7	84080516	CTTtAGaTTtgTTTCAcCTCTGG	+	5	ASIP_sg1
7	56972736	CTTCAGcTTCtTTgCATCagTGG	-	5	ASIP_sg1
7	60409889	CTTCAaGTaCaTcTtATCTCTGG	-	5	ASIP_sg1
7	94027515	CTTCtatTTCCcTTCATtTCTGG	-	5	ASIP_sg1
7	21783844	CTctctGTTtCTTTCATCTCTGG	+	5	ASIP_sg1
7	16401462	aTTtAGGTTgCTTcCATgTCTGG	+	5	ASIP_sg1
7	51352192	tTTCAGagTtgTTTCATCTCTGG	+	5	ASIP_sg1
7	53972828	CTTCAGGcTCtTacCcTCTCTGG	+	5	ASIP_sg1
7	99736174	CTTCAGGTTtgTTTCATgTacGG	+	5	ASIP_sg1
7	68871224	CTcCAGGcTCCTTTgtTCaCTGG	+	5	ASIP_sg1
7	27838171	CTcCAtaTTCCcTTCAcCTCTGG	+	5	ASIP_sg1
7	97861138	gTTCctGTTCCTTTCtTCTCTGG	-	4	ASIP_sg1
7	44453237	CacCAGtaTCCTTTtATCTCTGG	+	5	ASIP_sg1
7	96925301	CTTttGGTTgCTTcCATaTCTGG	-	5	ASIP_sg1
7	52964263	aTcCAGGagCCTaTCATCTCTGG	+	5	ASIP_sg1
7	59269907	CTTCAGaaTCCTTTCATgagTGG	-	5	ASIP_sg1
7	47257313	CTTCAGtTTggaTTCATCTCTGG	+	4	ASIP_sg1
7	30097770	CTaCAaGTTtCaTcCATCTCTGG	-	5	ASIP_sg1
7	32320110	CTcCAGGcTCCTcTtATCTaTGG	-	5	ASIP_sg1
7	18157643	CTTCtttaTCCTTTCATCTgTGG	+	5	ASIP_sg1
7	48172997	CTTCcaGTTggaTTCATCTCTGG	-	5	ASIP_sg1
7	647173	CTTaAGtTTCacTTCATtTCTGG	+	5	ASIP_sg1
7	19386238	CTTCtGGTTtCTcTCATCTagGG	-	5	ASIP_sg1
7	39341099	CTTtAtcTTCCcTTCATCTCTGG	+	4	ASIP_sg1
7	17908090	tcTCAGGcTCCTTTCATCgtTGG	-	5	ASIP_sg1
7	48915839	CTgaAGaaTCCTTgCATCTCTGG	-	5	ASIP_sg1
7	48922272	CaTCAGcTTCCcTTCtgCTCTGG	-	5	ASIP_sg1
7	49041266	CTcCAGGTTCCTTTttgCTtTGG	+	5	ASIP_sg1
8	76248141	aTTCAGGTTgCTTcCgTgTCTGG	-	5	ASIP_sg1
8	54207434	CTcCAGGTTCCTTTtgTCcaTGG	+	5	ASIP_sg1
8	14641969	aTTCcGtTTCCTgTtATCTCTGG	+	5	ASIP_sg1
8	46642708	CTTgAGGagCCTTTCAgCTCaGG	-	5	ASIP_sg1
8	1851285	CTgCAtGTTaCTTTtAcCTCTGG	+	5	ASIP_sg1
8	14725635	CTTCAcGTTCCTcTCATCcCaGG	-	4	ASIP_sg1
8	2467012	gaTCAatTTCtTTTCATCTCTGG	-	5	ASIP_sg1
8	57463847	CaTCAGGcTCCTTgCATCcaTGG	-	5	ASIP_sg1
8	23959563	CTTgAGGgTCtTTTCATCaCaGG	+	5	ASIP_sg1
8	29657693	CTTCAGaTTCCTTTaATgaCaGG	-	5	ASIP_sg1
8	8697161	CaTaAGGTTCCgTTCATCTtTGG	+	4	ASIP_sg1
8	38298077	CTTCAGaTctCTTTaATgTCTGG	+	5	ASIP_sg1
8	28365239	gTTCAGGTTtCTTgCATtTtTGG	-	5	ASIP_sg1
8	39587566	CTTCAGtgTCCTTTaATCTtgGG	+	5	ASIP_sg1
8	24047391	aTTtAGGTTgCTTTCATgTCcGG	+	5	ASIP_sg1
8	67290355	ggTCAGGTTgCTTTttTCTCTGG	-	5	ASIP_sg1
8	52648868	CTTCAGccTCCTcTgATCTCaGG	-	5	ASIP_sg1
8	8552379	aTTCAGGTTgCTTcCATgcCTGG	-	5	ASIP_sg1
8	8819206	tTTCAGtTTgtTTTCtTCTCTGG	-	5	ASIP_sg1
8	30814950	acTgAGGTTCaTTTCATCTtTGG	+	5	ASIP_sg1
8	9190007	CaTCAttTTCCTTcCATCTtTGG	-	5	ASIP_sg1
8	10241555	agTCAGGTTCCTTTCgcaTCTGG	-	5	ASIP_sg1
8	38898041	CTTCAatTTCCTTTaATtTtTGG	+	5	ASIP_sg1
8	27193490	CTTCAtaTTtCTTTgATCTtTGG	+	5	ASIP_sg1
8	33270042	CTTCAGtTTCtTTgCcTCTCTGG	+	4	ASIP_sg1
8	68763740	CTTCAGaTTtCcTcCATCcCTGG	+	5	ASIP_sg1
8	31946233	tTTaAGGTTCtTTcCtTCTCTGG	+	5	ASIP_sg1
8	21346846	CTTCttGTTCCTaTtcTCTCTGG	+	5	ASIP_sg1
8	69492790	gTTCAGGTTgCTTTaAcCTtTGG	+	5	ASIP_sg1
8	48796221	CTgCtGtTTCCcTTCtTCTCTGG	+	5	ASIP_sg1
8	21569515	CTaCtaGTTCCTTcCATCTCTGG	-	4	ASIP_sg1
8	64559655	CTTtAaGaTCCTTgCcTCTCTGG	-	5	ASIP_sg1
8	75181301	aTTtAGGTTgCTTcCATgTCTGG	+	5	ASIP_sg1
8	5340869	CTTgAatgTCCTTTtATCTCTGG	-	5	ASIP_sg1
8	19387113	tTaCAGcTTCCcTcCATCTCTGG	-	5	ASIP_sg1
8	80883274	CTTCAGcTTttTTgCATCTgTGG	-	5	ASIP_sg1
8	51180617	CTTtActTTCCaTTCtTCTCTGG	+	5	ASIP_sg1
9	41408673	acTCAGGTTCCTTTCATtTgcGG	+	5	ASIP_sg1
9	51998743	acaCAGGTTCCTTTCAgCTCTGG	+	4	ASIP_sg1
9	38861348	CTTCtcGTcCCTTTCATCTggGG	-	5	ASIP_sg1
9	10284328	CTTCAacTTCCTTTCcTCTgTGG	+	4	ASIP_sg1
9	33714093	CTTCActTTCCTcTCAaCTgTGG	-	5	ASIP_sg1
9	76164503	CTTCtttaTCCaTTCATCTCTGG	-	5	ASIP_sg1
9	71412366	CTTCActTTtCTgTCATtTCTGG	-	5	ASIP_sg1
9	40355801	aTTCAGGcTtCTTTgATgTCTGG	-	5	ASIP_sg1
9	25379057	CTTCgGGTTCCaTTgATCTCgGG	-	4	ASIP_sg1
9	94722463	CTTCAGGTatCTTTCtTCTtTGG	-	4	ASIP_sg1
9	34015902	CaTCAGcTTCCTcTCATggCTGG	-	5	ASIP_sg1
9	39338614	CTTCtGtTTaCTTcCtTCTCTGG	+	5	ASIP_sg1
9	37700334	gTTCtGGTTCtcaTCATCTCTGG	+	5	ASIP_sg1
9	19789363	CTTCcaGTTCCTTggATCTCaGG	+	5	ASIP_sg1
9	10881077	CTTCAacTTCtTTTttTCTCTGG	-	5	ASIP_sg1
9	5724630	CTTCAGGgcCCTaTtATgTCTGG	-	5	ASIP_sg1
9	6440838	CTTCAttaTCCaTTCATCTgTGG	-	5	ASIP_sg1
9	74273281	CTcCAGGgTgCTTTCtTCTCTGG	+	4	ASIP_sg1
9	9260822	CaTCAGGcTCCTTTCATCatTGG	-	4	ASIP_sg1
9	6921842	CaTCAGGaTCCTTaCcTCTCcGG	-	5	ASIP_sg1
9	57367199	CTTCccaTTCCTTTCtTaTCTGG	-	5	ASIP_sg1
9	80742657	CTTCAGGaTgCTTTCtctTCTGG	+	5	ASIP_sg1
9	65201500	CTcCAGtTTCCTTaaATCTCTGG	-	4	ASIP_sg1
9	85292195	CTgaAGaaTCCTTgCATCTCTGG	+	5	ASIP_sg1
9	94488446	tcTagGGTTCCTTTCATCTgTGG	-	5	ASIP_sg1
9	42841133	CTTCAttTTtgTaTCATCTCTGG	+	5	ASIP_sg1
9	75372930	tTTCAGaaaaCTTTCATCTCTGG	+	5	ASIP_sg1
9	80081622	CTTCAGagTtCTTTtATtTCTGG	-	5	ASIP_sg1
9	28023269	CgTCAccTTtCTTcCATCTCTGG	+	5	ASIP_sg1
9	23394769	CTTgAGGTaCaTaTCATtTCTGG	+	5	ASIP_sg1
9	79079100	aTgtcGGTTCCTTTCATCTCaGG	-	5	ASIP_sg1
9	28429369	CTTCAGGccCtTaTCATCTaTGG	-	5	ASIP_sg1
9	15908383	tTTtAGGTTCtTTTCccCTCTGG	+	5	ASIP_sg1
9	88466860	CTTCttcaTCCTTTCATCTgTGG	+	5	ASIP_sg1
9	16688415	CTaCtGGTTtCTTcCATgTCTGG	+	5	ASIP_sg1
9	3578727	aaTtAGGTTCCTcTCATgTCTGG	+	5	ASIP_sg1
9	89863490	CaTCAaGTTCCTTcCtTtTCTGG	+	5	ASIP_sg1
9	89863633	CaTCAaGTTCCTTcCtTtTCTGG	+	5	ASIP_sg1
9	77964477	CcTCtGGTTCCTTctATtTCTGG	-	5	ASIP_sg1
9	15647426	CTTCttcgTCCTTTCATCTgTGG	-	5	ASIP_sg1
9	47854172	CTTacGaTTaCTaTCATCTCTGG	-	5	ASIP_sg1
10	25965625	CTgCctGTgCCTTTCATCTtTGG	-	5	ASIP_sg1
10	62228431	aTaCAGGTTCtaTcCATCTCTGG	-	5	ASIP_sg1
10	62321971	CacCAGGcTCCTcTCATCTgTGG	+	5	ASIP_sg1
10	3171003	CcTttGGTTCCTTTCtTCTCaGG	-	5	ASIP_sg1
10	47012868	aaTCAGtTTCCTTTCAaCTaTGG	-	5	ASIP_sg1
10	70921624	CTTtAGGcTgCTTaCATCTCaGG	-	5	ASIP_sg1
10	83001192	CTTCAGtTTCaTTTCtTCTCTGG	-	3	ASIP_sg1
10	30417589	CTTCtGccaCCTTTCATCaCTGG	+	5	ASIP_sg1
10	78566623	CTTCAGaTTtCTcTCcTCTCaGG	-	5	ASIP_sg1
10	81146077	CaTgAGGTTgCTTcCATgTCTGG	+	5	ASIP_sg1
10	22667504	CTgCAGtTgCCTTgCATtTCTGG	-	5	ASIP_sg1
10	57272448	CTTCAGGcTCCTcTCtTCaCaGG	-	5	ASIP_sg1
10	62821017	CcTCAGGcTCaTTTCATtTCTGG	-	4	ASIP_sg1
10	26699060	CTTCtGtgTCtTTTCATCTgTGG	-	5	ASIP_sg1
10	14634529	CTTCActTTCCTTTCAatTtTGG	-	5	ASIP_sg1
10	23013725	aTTCctGaTCCTTTCAgCTCTGG	-	5	ASIP_sg1
10	53676899	CTTCAGcTTCCTTaaATCTCaGG	-	4	ASIP_sg1
10	20569391	CTTCAcGgTaCTTTCcTCTCaGG	-	5	ASIP_sg1
10	19622932	CTTCAGGTTtCTTTCcagTtTGG	-	5	ASIP_sg1
10	30917435	CTTCAGGTcCagTTCtTCTCaGG	-	5	ASIP_sg1
10	20610652	aTTCAtaTTCCcTTCAcCTCTGG	+	5	ASIP_sg1
10	42292257	aTTtAGGTTgCTTTCATgTtTGG	+	5	ASIP_sg1
10	34344817	tTcCAGGaTtCTTTCATCaCTGG	-	5	ASIP_sg1
10	1385971	tTcCAGGTTCCTTcCATCcaTGG	+	5	ASIP_sg1
10	81889270	CTTCtttTTCCaTcCATCTCTGG	-	5	ASIP_sg1
10	81893306	CTTCtttTTCCaTcCATCTCTGG	-	5	ASIP_sg1
10	31308246	CaTCAGGgTCtTaTCATCTgTGG	-	5	ASIP_sg1
10	58818582	CTTCtttaTCCaTTCATCTCTGG	+	5	ASIP_sg1
10	58818794	CTTCtttaTCCaTTCATCTCTGG	+	5	ASIP_sg1
10	25621328	CTcCAcGgTgCTTTCtTCTCTGG	+	5	ASIP_sg1
10	68157621	CTTCctcTTtCTTTCATCaCTGG	+	5	ASIP_sg1
10	20450953	CacCAGGTTCCTcTtATCTaTGG	+	5	ASIP_sg1
10	86013816	CcTCAGGTTCaaTTaATCTCaGG	+	5	ASIP_sg1
10	21433587	gTTCcaGTTCCTTcCAgCTCTGG	-	5	ASIP_sg1
10	31918885	aaTCAGGTTCtTTTCAgCcCTGG	+	5	ASIP_sg1
10	68579755	gTTtgtGTTtCTTTCATCTCTGG	-	5	ASIP_sg1
10	59547905	CTTCtttaTCCTTTCATCTgTGG	-	5	ASIP_sg1
10	22039696	aTTCAaGTTCtTTcCATgTCTGG	-	5	ASIP_sg1
10	6300906	tTTCAaGTcCtTTTtATCTCTGG	-	5	ASIP_sg1
10	74247237	tTTCAGGTcCCTTcCAaCTCaGG	+	5	ASIP_sg1
10	33444171	CTTgAGGTTtCTTTCAaCTCTGG	+	3	ASIP_sg1
10	18271218	aaTCAGtTTCCTTTCAaCTaTGG	-	5	ASIP_sg1
11	4381177	CTcCAGGTTCCTTTCcTCTggGG	-	4	ASIP_sg1
11	25409566	CTTCtGaTTCCTTgCAatTCTGG	-	5	ASIP_sg1
11	25419106	CTTCctGTTatTTTCtTCTCTGG	-	5	ASIP_sg1
11	21704301	CTaCAGcTggCTTTCtTCTCTGG	+	5	ASIP_sg1
11	16351795	CTTCAcGaTCtTTTCtTCcCTGG	-	5	ASIP_sg1
11	23822359	aaTgAGcTTCCcTTCATCTCTGG	-	5	ASIP_sg1
11	13155852	CTTCActTTCtTTTCtTtTCTGG	+	5	ASIP_sg1
11	25622063	tTaCAGGTTgCTTTCcTCTtTGG	-	5	ASIP_sg1
11	41265520	CTggAGGaTCCTTcCATCTCaGG	-	5	ASIP_sg1
11	45109172	tTTggGGTTCCTTTCAgCTCTGG	-	4	ASIP_sg1
11	60504950	CTaaAGGTTCCTTcCAcCTCaGG	+	5	ASIP_sg1
11	60591398	CccCAGGTcCCTTTCATCTggGG	-	5	ASIP_sg1
11	35189017	CTTaAGaaTCCTTgCATCTCTGG	-	4	ASIP_sg1
11	24161238	CccCAGGTgCCaTcCATCTCTGG	-	5	ASIP_sg1
11	45393773	CaTCcccTTCCaTTCATCTCTGG	-	5	ASIP_sg1
11	45549501	CTTCttGaaCCTTTtATCTCTGG	+	5	ASIP_sg1
11	60941136	CTgCAGGgagCTTTCATCTCgGG	+	5	ASIP_sg1
11	3041953	CTgaAGaaTCCTTgCATCTCTGG	+	5	ASIP_sg1
11	61023500	aTTCAGGTTttTTcCgTCTCTGG	-	5	ASIP_sg1
11	24719502	CcTCAGGTcCCTTgtATCTCaGG	-	5	ASIP_sg1
11	28489067	CcTCAGtTTCCaTgCAgCTCTGG	+	5	ASIP_sg1
11	26766454	CTcCAGGacCCTgTCATCTCgGG	-	5	ASIP_sg1
11	26369695	tTTCAGGacCtTTTCATCTgTGG	-	5	ASIP_sg1
11	28516452	CcaaAGGaTgCTTTCATCTCTGG	+	5	ASIP_sg1
11	43003564	CTTCAGGgTgCTgaCtTCTCTGG	+	5	ASIP_sg1
11	54200048	CacaAGGaTCCTTaCATCTCTGG	+	5	ASIP_sg1
11	618779	CTTCgGGTTCtTTaCAaCaCTGG	-	5	ASIP_sg1
11	20939158	gTcCAGtTTCtTTgCATCTCTGG	+	5	ASIP_sg1
11	54370107	tTTCAGGTTCtTTTCcgtTCTGG	+	5	ASIP_sg1
11	9990629	CTTaAGGTTtCTTcCATCTCTGG	+	3	ASIP_sg1
11	58273146	gTTCAGGTTCCTTTtATactTGG	-	5	ASIP_sg1
11	14352233	CTTCAGGcTCCTTTgtTCaCgGG	+	5	ASIP_sg1
11	57811600	gTTggGGTTtCTTTCtTCTCTGG	+	5	ASIP_sg1
11	51502666	CccCAcGTTCCTTTCtTCcCTGG	-	5	ASIP_sg1
11	58239602	CcTCAGGTaCCcTcCATCTCTGG	-	4	ASIP_sg1
11	55661068	CTTCAGagTCCTcTCtTCTgTGG	+	5	ASIP_sg1
11	37468567	CTTgtGGTTaCTcTCAaCTCTGG	+	5	ASIP_sg1
11	33566786	tTcCAcGTTCCTTTCtTtTCTGG	+	5	ASIP_sg1
11	34534491	gaTCAGGTTCCcTTCATCTCTGG	+	3	ASIP_sg1
12	47656246	CcaCAGGTTgCTTTtcTCTCTGG	+	5	ASIP_sg1
12	47656727	CcaCAGGTTgCTTTtcTCTCTGG	+	5	ASIP_sg1
12	56575063	CTTCAGGaTCaTTgCcTCTtTGG	+	5	ASIP_sg1
12	56608083	CaTgAtGTgCCTTTCATCTgTGG	-	5	ASIP_sg1
12	70434625	CTTCAGGcTCCTcTCtTCaCgGG	+	5	ASIP_sg1
12	25472965	tTTCAGcTTCCcagCATCTCTGG	+	5	ASIP_sg1
12	35299106	CTTgAGtTgaCTTTCATCTgTGG	-	5	ASIP_sg1
12	61538042	tTTCAGGTTCCTgTgATCTgaGG	-	5	ASIP_sg1
12	1693871	CTTCtGtTTCCTgaCATCTCTGG	-	4	ASIP_sg1
12	25817360	tTaatGGTTCCTTTaATCTCTGG	+	5	ASIP_sg1
12	78398569	tTgCgGGTTCCcaTCATCTCTGG	+	5	ASIP_sg1
12	61920290	aTgCAGGTTCCTTTCATCctgGG	+	5	ASIP_sg1
12	62034708	CTTgAGaTTaCTcTtATCTCTGG	-	5	ASIP_sg1
12	45210346	gaTCAGcTcCCTTTCcTCTCTGG	+	5	ASIP_sg1
12	62111107	CTTCAGagTCCTTTCATtaCTGG	-	4	ASIP_sg1
12	48374541	tTcCAtGTTCCaTTCATCcCTGG	-	5	ASIP_sg1
12	75154046	tcTCAGGTgCCTTTCAgCcCTGG	-	5	ASIP_sg1
12	8099894	CacCAGGcTCCTTTCATCcaTGG	+	5	ASIP_sg1
12	63685167	CaTCtttTTCCTTTCATtTCTGG	+	5	ASIP_sg1
12	17005544	aTTCAGGTTgCTTcCATgTCTGG	-	4	ASIP_sg1
12	38312702	CTggAGGgcCCTTgCATCTCTGG	-	5	ASIP_sg1
12	49615601	CTcCActTcCCTTTCATCTgTGG	+	5	ASIP_sg1
12	34084879	CcTCAGGccCCTTTCcTCaCTGG	-	5	ASIP_sg1
12	49734347	tTcCcaGTTgCTTTCATCTCTGG	-	5	ASIP_sg1
12	29710918	CTTCAtGaTgCTTaCATCaCTGG	-	5	ASIP_sg1
12	41555509	CTgCAaGTTCtTTTCtTCTaTGG	+	5	ASIP_sg1
12	45926761	CTagAGGTTgCTTgCATtTCTGG	+	5	ASIP_sg1
12	27622289	tTTCAttTTCtTTTCtTCTCTGG	-	5	ASIP_sg1
12	59097479	CcTCAGGcTCCTTcCAcCTCaGG	-	5	ASIP_sg1
12	55477238	aTTtAGGTTgCTTcCATgTCTGG	+	5	ASIP_sg1
12	54606181	CTTCtGGTatCTTTgtTCTCTGG	+	5	ASIP_sg1
12	42117890	tgTCAGGgTCaTTTCAgCTCTGG	+	5	ASIP_sg1
12	51082068	acTCAtGTTCCcTTCtTCTCTGG	-	5	ASIP_sg1
12	51442242	CTTtgGGTTCCTTcCcTCTCcGG	+	5	ASIP_sg1
12	46618085	CTTCtaGTTgtTgTCATCTCTGG	+	5	ASIP_sg1
12	60980811	gTTCtGGTTCaTTTCtgCTCTGG	+	5	ASIP_sg1
12	51656286	gcTCAGGcTtCTTTCATCTaTGG	-	5	ASIP_sg1
12	18361860	CTgCAGGTTCCTcTCATCTggGG	+	4	ASIP_sg1
12	51698922	aTTtAGGTTgCTTcCATgTCTGG	+	5	ASIP_sg1
12	42709379	CTTCttGTTtCcTTCATCcCTGG	-	5	ASIP_sg1
13	58579714	CTaCAaGcTtCTTTCATCTgTGG	-	5	ASIP_sg1
13	23889820	CTTCAGaTattTTTgATCTCTGG	+	5	ASIP_sg1
13	58713154	CTcCtGGTTCCTTcCtTCgCTGG	-	5	ASIP_sg1
13	39580193	CTgCAGGTTCCTTTacTgTtTGG	-	5	ASIP_sg1
13	57762786	CcTCAGGagCCTTTCAgCTtTGG	+	5	ASIP_sg1
13	80651958	CTTCAttTTtCTTTCtTtTCTGG	-	5	ASIP_sg1
13	55045149	aTTCAGGaTCCaTTtATCTCaGG	+	5	ASIP_sg1
13	55059366	CTaCAGGgTCCTTgCATCatTGG	+	5	ASIP_sg1
13	46230954	CTTCAttaTCCaTTCATCTaTGG	+	5	ASIP_sg1
13	34491604	aTTCAGGcTCCTcTacTCTCTGG	-	5	ASIP_sg1
13	9953970	CTgaAtGTTCCTTcCAcCTCTGG	+	5	ASIP_sg1
13	70531235	CTTCAGGTcatTTTCATCaaTGG	-	5	ASIP_sg1
13	56104774	CTgCAGGTcCCTTcCtcCTCTGG	-	5	ASIP_sg1
13	76135283	CTTCAtcTTtCTTTCAcCTCTGG	+	4	ASIP_sg1
13	65467221	CTcCAGGgTCtgTcCATCTCTGG	+	5	ASIP_sg1
13	32784792	acTCtGGTTCaTTTCAaCTCTGG	-	5	ASIP_sg1
13	56243272	CTTCAcacTCCTTTCtTCTgTGG	-	5	ASIP_sg1
13	56297713	CcTCcctTTCCaTTCATCTCTGG	+	5	ASIP_sg1
13	72537257	CTTCAGcaTCCaTTagTCTCTGG	-	5	ASIP_sg1
13	55353739	CTTCAttTTtCTTTCtTCTCTGG	-	4	ASIP_sg1
13	36878391	CTcCAaGcaCCTTTCATCcCTGG	-	5	ASIP_sg1
13	36878545	CTcCAaGcaCCTTTCATCcCTGG	-	5	ASIP_sg1
13	69195491	CTTgAtcTTCCTTTgAcCTCTGG	+	5	ASIP_sg1
13	49351146	CTgaAGacTCCTTgCATCTCTGG	-	5	ASIP_sg1
13	46842853	CTTCAGGcctCcTTCATCTtTGG	-	5	ASIP_sg1
13	81275404	aTTtAGGTTCCTTcCATgTCTGG	-	4	ASIP_sg1
13	55635843	CaTCAGGTcCgTgTCcTCTCTGG	+	5	ASIP_sg1
13	72879374	aTTCcGtTTCCTTTCATtTtTGG	+	5	ASIP_sg1
13	59477213	CTTCtGGaTtCTTcCATCTCTGG	-	4	ASIP_sg1
13	60775999	CTTCctGTcCgTTcCATCTCTGG	+	5	ASIP_sg1
13	69775840	CTTCActTTCCTTTCcTtTCgGG	-	5	ASIP_sg1
13	71388277	tTTCAGcTTCCaTTttTCTCTGG	+	5	ASIP_sg1
13	63047411	CTTCAGGTTCCTTTCATCTCTGG	-	0	ASIP_sg1
13	54221	CTTCAcaTTCaTTTCATCctTGG	+	5	ASIP_sg1
13	63237518	CTTCAGGTTCCTTTCATCTCTGG	-	0	ASIP_sg1
13	57390845	CTgCAGGcTgCTaTCtTCTCTGG	-	5	ASIP_sg1
13	70108066	CcTCAccTTCCTTTCATCTgaGG	+	5	ASIP_sg1
13	25911287	aTTCcaGTTCCTTcCATCcCTGG	-	5	ASIP_sg1
13	17523174	aTaCAGtTaCCaTTCATCTCTGG	-	5	ASIP_sg1
13	43649667	CTTCAtGTTCCTgTtATaTaTGG	-	5	ASIP_sg1
13	61466654	CTgCAGtTTCtTTTCATCagTGG	+	5	ASIP_sg1
13	15262255	tTTCtGtTTCCTTTaATCcCTGG	-	5	ASIP_sg1
13	67521110	tTTCAGGgaCCTTTCAgCcCTGG	+	5	ASIP_sg1
13	44968846	CTTCAaGTTCCTTgaATaTtTGG	+	5	ASIP_sg1
13	79544059	CTTCAGcTgCCTTTCtTCTtcGG	+	5	ASIP_sg1
13	14341990	CgTCAGcTTCCTTaCATgTaTGG	-	5	ASIP_sg1
13	67843923	CTTCtGtagCCTTTCATgTCTGG	+	5	ASIP_sg1
13	1128266	CTcCAGtTcCCTgTCAaCTCTGG	+	5	ASIP_sg1
13	38957005	CTTCtGGTTCCTggCATacCTGG	+	5	ASIP_sg1
13	79080351	CacCAGGTTCCTTTCATCcaTGG	-	4	ASIP_sg1
13	79283566	aTaCAtGTcCCTTTCATCaCTGG	+	5	ASIP_sg1
13	15065310	CTcCAGcTcCCTTcCATCTCaGG	-	5	ASIP_sg1
13	38444767	CTTCtttTTCCTTTCcTCcCTGG	-	5	ASIP_sg1
13	38393491	CTTgAGGcTCtTTgCATCTCTGG	+	4	ASIP_sg1
13	39319006	CTcCAGGTTCCcTcCATCTggGG	+	5	ASIP_sg1
13	64862586	CTTCcaGTTCCTcTCATCTgTGG	+	4	ASIP_sg1
13	80094085	CTTCAcaTgCCTTTCATtTCcGG	-	5	ASIP_sg1
14	12992432	tTTCAaGTggCTTTCcTCTCTGG	+	5	ASIP_sg1
14	61543680	CTTCAcGcTggTTgCATCTCTGG	-	5	ASIP_sg1
14	61623775	tTTCtGtTTCCTTTCATCatTGG	-	5	ASIP_sg1
14	55308426	gcTCAGtTcCtTTTCATCTCTGG	-	5	ASIP_sg1
14	55314598	CTTCAGGTgagTgTCgTCTCTGG	+	5	ASIP_sg1
14	4036520	aTTtAGGTTgCTTcCATtTCTGG	-	5	ASIP_sg1
14	13368467	CTgCctGcTCCTTTCATgTCTGG	+	5	ASIP_sg1
14	57812458	CTTCtGtaTCCaTTCATCTgTGG	+	5	ASIP_sg1
14	1904943	CTTCAGtgTgCaTTCATCTgTGG	-	5	ASIP_sg1
14	1921706	CTTCAGcTTCtTTTCcctTCTGG	-	5	ASIP_sg1
14	38736870	CTcCAGGcTCCTgTCtgCTCTGG	-	5	ASIP_sg1
14	55719910	gTTCgGcTTCCTTcCcTCTCTGG	-	5	ASIP_sg1
14	38835958	CTTCAGtTTCCTgTtcTCTCTGG	-	4	ASIP_sg1
14	3183538	CTcCtGGTTCaTTTCtcCTCTGG	-	5	ASIP_sg1
14	6480231	CTTCAGtTcCCTTgCcTCTCTGG	+	4	ASIP_sg1
14	445783	CTTCAGGaTgCTTggAgCTCTGG	+	5	ASIP_sg1
14	10661884	CaTCAGGTTgtTccCATCTCTGG	-	5	ASIP_sg1
14	52762559	tTTtAGaTTgCcTTCATCTCTGG	-	5	ASIP_sg1
14	45102787	CacCAGGTcCCTcTCtTCTCTGG	+	5	ASIP_sg1
14	21750143	CTTttGGTTCCTTTCtgaTCTGG	-	5	ASIP_sg1
14	1208668	CTTCtGGTTCCaTcCActTCTGG	-	5	ASIP_sg1
14	21802378	CTTCtGtTTCCTTaCcTCTaTGG	-	5	ASIP_sg1
14	56937674	CTTatGGcTCCTTTCcTCTgTGG	+	5	ASIP_sg1
14	48327869	gTTCAGGcTCCTTTCtggTCTGG	+	5	ASIP_sg1
14	41386935	CTTCAGcTcCtTTTCATCTagGG	-	5	ASIP_sg1
14	27334723	aTcCAGGTaCCTagCATCTCTGG	-	5	ASIP_sg1
14	59509534	CTTCAGGcgCCTTcCAgCTCaGG	-	5	ASIP_sg1
14	60546657	CTTCtGGcTCCTTTacgCTCTGG	-	5	ASIP_sg1
14	12766104	CcTCAGGccCCTTTCAcCTgTGG	-	5	ASIP_sg1
14	31372170	CaTCAGGcTCCTTTaATCcaTGG	-	5	ASIP_sg1
14	36315213	CcTCAGGTcCaTggCATCTCTGG	+	5	ASIP_sg1
14	60199178	CcTCAGGgTCCTTaCATCagTGG	+	5	ASIP_sg1
14	12055668	CagCAtaTTCCTTTCATgTCTGG	+	5	ASIP_sg1
15	17886668	CTTaAGGaTCCTgaCATCcCTGG	-	5	ASIP_sg1
15	68236453	CTcCAGGTTaCTaTCtTCTgTGG	+	5	ASIP_sg1
15	10105481	CTaCAtcTTCCTaTCcTCTCTGG	-	5	ASIP_sg1
15	73908023	CTgCcGGTTCtTTTCATCaCaGG	-	5	ASIP_sg1
15	20997945	CgcCAGGTTCCcaTCATCTtTGG	-	5	ASIP_sg1
15	56884206	tTTCttGTTCtTTTCtTCTCTGG	-	5	ASIP_sg1
15	72137509	CTTCAGtTTCtTcTaATCTtTGG	+	5	ASIP_sg1
15	44752501	CTTCAGcTTCtTTaCATtaCTGG	-	5	ASIP_sg1
15	15648751	gTaCAtGTaCCTTTgATCTCTGG	-	5	ASIP_sg1
15	57109267	CTTCAtGTTaaTTTtcTCTCTGG	+	5	ASIP_sg1
15	13251737	CTTCAtaTTCaTTTtATCTtTGG	+	5	ASIP_sg1
15	47259243	CTgCAGtgTtCTTTCcTCTCTGG	-	5	ASIP_sg1
15	7600246	CTctctGTTCCTTTCtTCTCTGG	-	5	ASIP_sg1
15	29921880	CTTCtGcTTCCTTgCATCagTGG	+	5	ASIP_sg1
15	76922959	CcTCAGcTgCCTTTCATtTgTGG	-	5	ASIP_sg1
15	43384707	aTTCAGGTTtCTTTgActTCTGG	+	5	ASIP_sg1
15	34441843	CTTCtGtTTCCTTaCcTgTCTGG	+	5	ASIP_sg1
15	21665011	aTTCAGGTTagTTTCtcCTCTGG	+	5	ASIP_sg1
15	70532765	aTTCAGGaTtCaTTCAaCTCTGG	-	5	ASIP_sg1
15	73494816	CTTCAGagTCCTaTCATCTtaGG	-	5	ASIP_sg1
15	6010854	aTTCAtcTTCaTaTCATCTCTGG	-	5	ASIP_sg1
15	43981242	tTgCAGtTTtCTTTCATCTCaGG	-	5	ASIP_sg1
15	14524153	CaaCAGGTTaCcTTCATCTtTGG	+	5	ASIP_sg1
15	22516999	CTgCAGGTctCTcTCAgCTCTGG	+	5	ASIP_sg1
15	71488808	CTTCAGGTTCtTTgagTCTCcGG	+	5	ASIP_sg1
15	632968	CacCAGGcTCCcTcCATCTCTGG	-	5	ASIP_sg1
15	6680432	aTTCtGGTcCCTgTCATCTCTGG	+	4	ASIP_sg1
15	6747013	CaTCAtGccCCTTcCATCTCTGG	+	5	ASIP_sg1
15	64619660	CTTttGaTTCaTTcCATCTCTGG	-	5	ASIP_sg1
15	78318364	CTTCAttTTCCaTTtcTCTCTGG	+	5	ASIP_sg1
15	24820293	gTcCtGcTTCCTTTCATgTCTGG	-	5	ASIP_sg1
15	31448863	accCAGGcTCCTTcCATCTCTGG	+	5	ASIP_sg1
15	32614081	aTTtAGGTTgCTTcCATgTCTGG	-	5	ASIP_sg1
15	39877711	CTTCAGGTTCtTaTCccCTCgGG	+	5	ASIP_sg1
15	52116222	CTaCAGaTTtCTTTCATtcCTGG	+	5	ASIP_sg1
15	29034232	CTgCAGGTctCTacCATCTCTGG	+	5	ASIP_sg1
15	39177760	CTTCAGaTcCCcTTCtTCcCTGG	-	5	ASIP_sg1
16	23222903	gTTtAGGTTgCTTcCATgTCTGG	+	5	ASIP_sg1
16	23389388	CTTtAGtcTCCTTTCATgTCaGG	-	5	ASIP_sg1
16	357384	CTcCtGcTTCCTcTCATCTgTGG	-	5	ASIP_sg1
16	44721667	CTcCAGGcTCCTTcCATCcaTGG	-	5	ASIP_sg1
16	8786273	CTTCtGtTTCCTgTCATtTaTGG	-	5	ASIP_sg1
16	39926831	CTTCAGGgTCagaTCgTCTCTGG	-	5	ASIP_sg1
16	2024472	CTTCAGGTcCCTTcCtgCaCTGG	-	5	ASIP_sg1
16	18899889	CgTCAGGaTCCTTTCATCTgaGG	-	4	ASIP_sg1
16	51313425	CTTCAGGTTgCcTcCAaCTaTGG	-	5	ASIP_sg1
16	61956411	CTTCAGcTgttTgTCATCTCTGG	-	5	ASIP_sg1
16	51470652	CTgCAttTTCCaTTCATCTgTGG	+	5	ASIP_sg1
16	9665292	CTTCAGGTTtgTgTCATCatTGG	+	5	ASIP_sg1
16	49657633	CacaAGGaTCCTTaCATCTCTGG	-	5	ASIP_sg1
16	38283519	gcTCtGtTTaCTTTCATCTCTGG	+	5	ASIP_sg1
16	49736101	aTTCAGGTcCtTTTCAgtTCTGG	+	5	ASIP_sg1
16	30742783	aTTCAGGTTCtTTTtATacCTGG	-	5	ASIP_sg1
16	68932908	CTTttGGTTCCTaTgATgTCTGG	-	5	ASIP_sg1
16	54261696	CTTCAGGTTtgTcTCAgCTaTGG	-	5	ASIP_sg1
16	11889757	CTTtAttTTCCTTTCcTtTCTGG	+	5	ASIP_sg1
16	59290894	aTTtAGGTTgCTTcCATgTCTGG	-	5	ASIP_sg1
16	12264151	CTgCAGcTTCCTgTCATtTgTGG	-	5	ASIP_sg1
16	26411073	CTTCAtGTcCaTTTaAgCTCTGG	-	5	ASIP_sg1
16	11310801	CTaCtGGTTCCTTcCAgCTCaGG	-	5	ASIP_sg1
16	64688218	tgcCAGGTTtCTTTCAcCTCTGG	-	5	ASIP_sg1
16	26798081	CaTCAGGTagCTTTCATCaCTGG	-	4	ASIP_sg1
16	32215199	CTaCAGGaTCCTTTCcTCTagGG	-	5	ASIP_sg1
17	59456578	CaTCAGGTTCCTTTggTtTgTGG	+	5	ASIP_sg1
17	49182271	aTTtAGGTTaCTTTCATCcaTGG	+	5	ASIP_sg1
17	5900283	CTgCAcGTTCCTgTCcTCcCTGG	+	5	ASIP_sg1
17	69688340	aTTtAGGcTgCTTTCATgTCTGG	+	5	ASIP_sg1
17	14450926	CTTCAGGTTCCaTTacTCaCTGG	-	4	ASIP_sg1
17	21540215	CTggAGGTTaCTTTCtTCTCTGG	+	4	ASIP_sg1
17	56156870	CTTCtttaTCCTTTCATCTgTGG	-	5	ASIP_sg1
17	49053135	aTgCAGGTTCCTTggATCcCTGG	-	5	ASIP_sg1
17	50985609	CTgCAGGcagCTcTCATCTCTGG	-	5	ASIP_sg1
17	26070987	CTTtAGGTTCCTTTgtTtgCTGG	-	5	ASIP_sg1
17	56875417	CTggAGGTTCCTTTCcaCcCTGG	-	5	ASIP_sg1
17	27723990	CTTgAGGgTaCaTTCtTCTCTGG	+	5	ASIP_sg1
17	71570074	tTTCtGcTTCCTTTCtTtTCTGG	-	5	ASIP_sg1
17	18401064	CTTCActTTCacTTCATCTgTGG	-	5	ASIP_sg1
17	23943484	CTcaAGGTTCaTcTtATCTCTGG	-	5	ASIP_sg1
17	51330937	CTTCtGtacaCTTTCATCTCTGG	+	5	ASIP_sg1
17	11989265	CTTCtGGTTCaTTTgcTCTgTGG	+	5	ASIP_sg1
17	66234366	aTTCAGGTTCtTTaCcTCTCTGG	+	4	ASIP_sg1
17	7476183	CcTCAGaTTCCTTTaATaTtTGG	+	5	ASIP_sg1
17	13956096	tTTCAcGTTtCTTTCATCaCaGG	-	5	ASIP_sg1
17	9297752	aTTtAGGTcgCTTTCATgTCTGG	+	5	ASIP_sg1
17	58652974	CTTCAGcTggCTTTCtTCTCTGG	+	4	ASIP_sg1
17	14003322	CTTtAccTTCCTTTtATCTgTGG	-	5	ASIP_sg1
17	37828493	tTcCttcTTCCTTTCATCTCTGG	+	5	ASIP_sg1
17	34092692	CTTCtGGTTgCcTTtATgTCTGG	+	5	ASIP_sg1
17	9715234	CTTaAGaaTCCTTgCATCcCTGG	-	5	ASIP_sg1
17	43716811	CTTtgGGTTCaTTTCATCTCaGG	-	4	ASIP_sg1
17	34025196	CTTCAttTTCCTgcCtTCTCTGG	+	5	ASIP_sg1
17	5556455	tTTCAGcTTCCTTTCcTCTtgGG	-	5	ASIP_sg1
17	5613370	agTCAGGTcCCTaTCAcCTCTGG	-	5	ASIP_sg1
17	38561036	aTgCAGaTTgCTTTCATCTgTGG	+	5	ASIP_sg1
17	55380648	CTTCActaTCCcTTtATCTCTGG	+	5	ASIP_sg1
17	57989519	gTTCAccTgCCTTTCcTCTCTGG	-	5	ASIP_sg1
17	58006768	CaTgtGGTTCCTTTaATCaCTGG	+	5	ASIP_sg1
18	9005800	CaTatGGTTaCTcTCATCTCTGG	-	5	ASIP_sg1
18	9397838	aTTtAGGTTgCTTcCATgTCTGG	+	5	ASIP_sg1
18	13998907	tTTCAGGTTCCTcTgcTCcCTGG	+	5	ASIP_sg1
18	5041889	CTTgAGaTcCCTgTaATCTCTGG	+	5	ASIP_sg1
18	46391160	CTgCAttTgtCTTTCATCTCTGG	+	5	ASIP_sg1
18	41735333	aTTCAGcTgCCTTTCATCTaTGG	+	4	ASIP_sg1
18	10015957	tTTCAtGTTCaaTTCATgTCTGG	+	5	ASIP_sg1
18	28977481	CTgCAGGTctCcTTCATgTCTGG	-	5	ASIP_sg1
18	47048438	CTTCcaGTTggTTTCATCTCaGG	-	5	ASIP_sg1
18	5620661	CTgCAcGTTCtcTTCATCcCTGG	+	5	ASIP_sg1
18	42386172	CcTCAGcTTtCcTTCATtTCTGG	+	5	ASIP_sg1
18	21719819	CTTCtctTTtCTTTCATCTCaGG	-	5	ASIP_sg1
18	29187170	CTTgAGcTTCCTcTgcTCTCTGG	-	5	ASIP_sg1
18	66012029	CTTCActTTCtTTTCtTtTCTGG	+	5	ASIP_sg1
18	38957316	agcCAGaTTCCTTTCATCTaTGG	-	5	ASIP_sg1
18	54414192	CTTtAGGTTgCTTTCATaaCTGG	+	4	ASIP_sg1
18	48181554	aTTCAGGTTCCTTTCATgTtTGG	-	3	ASIP_sg1
18	2265935	CTTCAcaTaCtTTTCATCTCaGG	+	5	ASIP_sg1
18	6683359	CTTCAGaTTtCTgcCtTCTCTGG	-	5	ASIP_sg1
18	61200509	CccCAGGTTtCTcTCAcCTCTGG	+	5	ASIP_sg1
18	26184599	CaTCAtGTTCtTTTCAcaTCTGG	+	5	ASIP_sg1
18	11434652	tTTCAGGTTCtTTTCtcCTaTGG	-	5	ASIP_sg1
18	67427032	CTcCAGcTTCCgacCATCTCTGG	-	5	ASIP_sg1
18	17087703	tTTCcGGTTCCTTTCcTCctTGG	+	5	ASIP_sg1
18	59326285	CTTCtGGTTtCTTcCAgCaCTGG	+	5	ASIP_sg1
18	19095386	CTcCAGGTTCCcTgCcaCTCTGG	+	5	ASIP_sg1
18	50119369	CTTtAGGTTCtTaTCATtTCTGG	+	4	ASIP_sg1
18	7940499	CccCAtGTTCCacTCATCTCTGG	+	5	ASIP_sg1
18	28016017	CTTCAGcTTCCTgaCcTCcCTGG	+	5	ASIP_sg1
18	40999537	CTTCgtGTTCCTTTCAatTCaGG	-	5	ASIP_sg1
18	4017278	CacCAGGcTCCccTCATCTCTGG	-	5	ASIP_sg1
18	13548538	CTTCAaGTTCCaTTCAgagCTGG	-	5	ASIP_sg1
18	68173806	CTcCAGGTcaCTTTCcgCTCTGG	-	5	ASIP_sg1
18	19597224	tTTCAGGgTCCTgcCtTCTCTGG	+	5	ASIP_sg1
18	19322201	CTcCAGGTTCCcTgCcaCTCTGG	+	5	ASIP_sg1
18	50897271	tTTCAatTTCCTcTCATCTaTGG	-	5	ASIP_sg1
18	7302975	CTTCAGGaTtCTTTCtTaTCTGG	-	4	ASIP_sg1
18	64609416	gTTCAGGaTCggTTCATCTtTGG	+	5	ASIP_sg1
18	64989096	CTcCAGGgTCCTcTgcTCTCTGG	+	5	ASIP_sg1
18	64989477	CTcCAGGgTCCTcTgcTCTCTGG	+	5	ASIP_sg1
18	4624205	CaTCtGGTTCCTTaCATCTCTGG	-	3	ASIP_sg1
18	19830781	CTTCtcaTTaCTTTCATCTCTGG	-	4	ASIP_sg1
18	51172736	CTTtAGGTaaCTTTCATgTtTGG	+	5	ASIP_sg1
18	19953605	CTcCAGGTcaCTTTCcTCcCTGG	+	5	ASIP_sg1
18	19960426	CTTtAtcTTtCTTTCAcCTCTGG	+	5	ASIP_sg1
18	64034917	aTTCtGGTTCCTcgaATCTCTGG	+	5	ASIP_sg1
19	36945047	aTTCAGtTTCaTgTgATCTCTGG	+	5	ASIP_sg1
19	54347526	CTTCAGGTgCCTgggATCcCTGG	-	5	ASIP_sg1
19	50573483	tcTCAGGcTCCTTTgtTCTCTGG	+	5	ASIP_sg1
19	39433109	CaTCtGtTTaCTTTCAaCTCTGG	-	5	ASIP_sg1
19	27436964	CTTCcatTTCCcTTCcTCTCTGG	+	5	ASIP_sg1
19	13978128	CTTCAGtTcaCTTTCtcCTCTGG	+	5	ASIP_sg1
19	14022016	gaTgtGGTTCCTTaCATCTCTGG	-	5	ASIP_sg1
19	27500365	aTTtgGGTTgCTTcCATCTCTGG	+	5	ASIP_sg1
19	10130798	CccCAGcTTCaTTTCATCTgTGG	+	5	ASIP_sg1
19	49432572	CTTCttGTTCCcaTCtTCTCTGG	+	5	ASIP_sg1
19	42651371	CTTCAtcTTaCTTcCAaCTCTGG	+	5	ASIP_sg1
19	667772	CTTgAGGTTCCTTTCtTCagTGG	+	4	ASIP_sg1
19	28386178	CTTttGGTTCCTTgCATgTCTGG	+	4	ASIP_sg1
19	42973015	CTTCAGGTTaCTTgCAatTaTGG	+	5	ASIP_sg1
19	57529089	CTcCAGGTTtCTTTCAgCcCTGG	-	4	ASIP_sg1
19	34904117	tcTCAGGTcCCTTTCcTCcCTGG	-	5	ASIP_sg1
19	28819708	CTgCAGtTcCCTTTggTCTCTGG	-	5	ASIP_sg1
19	43622439	CTTCcacTTtCTTTCATtTCTGG	-	5	ASIP_sg1
19	3102256	CTTtAGaaTCCTTTCATCcaTGG	+	5	ASIP_sg1
19	3317067	gTTCAGtTgCCTTTCATgTgTGG	+	5	ASIP_sg1
19	30747404	tTTCAGGTTCCaTTttaCTCTGG	+	5	ASIP_sg1
19	4605431	gaTCAGaTTaCTTTCATtTCTGG	+	5	ASIP_sg1
19	57913657	aTTCAGGTcaCTgTCAcCTCTGG	-	5	ASIP_sg1
19	58724496	CTTCAGcggtCTTTCATCTCTGG	+	4	ASIP_sg1
19	45397475	CTcCAGtcTCCcTTCATCcCTGG	-	5	ASIP_sg1
19	36243692	CTcCAGGTTCCTcaCATtTtTGG	-	5	ASIP_sg1
19	26901064	CTTCAGGTTCtagTCAgCTCaGG	-	5	ASIP_sg1
19	26262306	CTTCtGGTggtTTTCAgCTCTGG	+	5	ASIP_sg1
19	45558902	CaTCAttTTCCTTTCtTgTCTGG	-	5	ASIP_sg1
19	60266893	CTTCtGtTTCtcTTgATCTCTGG	-	5	ASIP_sg1
19	46756315	CTTCAtGTTaCacTCATtTCTGG	+	5	ASIP_sg1
19	5432514	CTgCAaGTTCCTTTttcCTCTGG	-	5	ASIP_sg1
19	52856899	CTTCActTTCCTcTCccCTCTGG	+	5	ASIP_sg1
19	4362171	CTTCtGGTTtaTTTtATCTaTGG	-	5	ASIP_sg1
19	20347034	aTTCAGGTTgCTTcCATgTCTGG	+	4	ASIP_sg1
20	17519804	CTcCAGGTaCCTTTtAgCTCTGG	+	4	ASIP_sg1
20	24235155	CTTCAGGTTgaTcTgATCTaTGG	+	5	ASIP_sg1
20	38105552	CTctAGcTTCCTTTCcTCTCTGG	-	4	ASIP_sg1
20	3567164	CTTCAGaTTCtTTTCcTtTCTGG	+	4	ASIP_sg1
20	3627308	CcTCAGGaTgCTTcCAcCTCTGG	-	5	ASIP_sg1
20	10303271	aTTCAaGTTCCTgTaATCcCTGG	+	5	ASIP_sg1
20	38526834	CTcCAGGTTtCTTTCtTtaCTGG	+	5	ASIP_sg1
20	36396326	CTTCAGtTTCtcTTaAcCTCTGG	+	5	ASIP_sg1
20	43566241	CaTCAGGgTCtTTTCATtTaTGG	+	5	ASIP_sg1
20	12960188	CaTCAGaTTCCTTcCtTCTCcGG	-	5	ASIP_sg1
20	22895680	CTTCAGGcTaaTTgtATCTCTGG	+	5	ASIP_sg1
20	46909511	CTTCtGGTTtCTTgCcTCcCTGG	-	5	ASIP_sg1
20	308784	CTgaAGaaTCCTTTCATCcCTGG	-	5	ASIP_sg1
20	6637575	CaTCtGcaTCCTTTCATCTCTGG	+	4	ASIP_sg1
20	6682815	CTTtAGGTTgCTTcCATgaCTGG	-	5	ASIP_sg1
20	30226501	tTcCAGaTgCCTTcCATCTCTGG	+	5	ASIP_sg1
20	39779794	aTTtAGGTTgCTTcCATgTCTGG	-	5	ASIP_sg1
20	11520069	CTcCAcGTcCCTTTgtTCTCTGG	-	5	ASIP_sg1
20	44339637	tcTCcaGTTCtTTTCATCTCTGG	-	5	ASIP_sg1
20	43211914	CTgCAGGgTCCTTcCgTCTgTGG	+	5	ASIP_sg1
20	31827531	aTgCAGGcTCaTcTCATCTCTGG	-	5	ASIP_sg1
20	50669586	CTgtgGGTTaCTTTCAcCTCTGG	-	5	ASIP_sg1
20	15606652	CTTCAGGccCCgTTCcTgTCTGG	-	5	ASIP_sg1
20	50966283	aTTCcGGTTgCcTTCAcCTCTGG	-	5	ASIP_sg1
20	14885489	gTTCAGacTCtTTTCATCaCTGG	+	5	ASIP_sg1
21	42804278	CTTaAGGgTCCTTTCAcCcCTGG	+	4	ASIP_sg1
21	22186149	aTTCAGagTCCTgTCATCTtTGG	+	5	ASIP_sg1
21	13256025	CTTtgGaTTCCTTTCATCatTGG	-	5	ASIP_sg1
21	1295891	aTgCAtGTTCaTTTCATCTtTGG	-	5	ASIP_sg1
21	33367904	CTTCtGtTTCtTcTCtTCTCTGG	-	5	ASIP_sg1
21	5162647	CTgCAGcTTtCTaTgATCTCTGG	-	5	ASIP_sg1
21	35541293	CTTCtttaTCCaTTCATCTCTGG	+	5	ASIP_sg1
21	39610853	CgaCAGcTTCCcTTCAgCTCTGG	-	5	ASIP_sg1
21	28833747	tTTCAGaTTCCTTTCgTCcCaGG	+	5	ASIP_sg1
21	32072296	CTcCAGGTTCaTTcCATacCTGG	+	5	ASIP_sg1
21	2174431	CTTaAtGcTCCTTTgATaTCTGG	-	5	ASIP_sg1
21	34523011	tTgCAGGTaCaTTcCATCTCTGG	-	5	ASIP_sg1
21	11890459	CaTCtGcTTCCTTTtATaTCTGG	+	5	ASIP_sg1
21	48601979	CgTCAGGTcCCTgTCAcCTCTGG	-	4	ASIP_sg1
21	48603426	CgTCAGGTcCCTgTCAcCTCTGG	-	4	ASIP_sg1
21	29863243	CTcCAGGTTCCcTTgtcCTCTGG	+	5	ASIP_sg1
21	41505060	CTTgAGGTcCCTcTCATCTCTGG	-	3	ASIP_sg1
21	24601078	CTTggGcTTCCTTTCtTCaCTGG	-	5	ASIP_sg1
21	41637578	CTTCtGGcTCCTTTCAgCcCaGG	-	5	ASIP_sg1
21	44629435	taTCAGGTTCCTTTCATCcCaGG	+	4	ASIP_sg1
21	30606718	CTTgAGaTgCCTTaCAgCTCTGG	+	5	ASIP_sg1
21	7910494	CaTCAGGgTCtTTTCATaTCaGG	-	5	ASIP_sg1
22	32522325	aTTCttcTcCCTTTCATCTCTGG	+	5	ASIP_sg1
22	44826349	CTTCAGGcTCCaTcCATggCTGG	-	5	ASIP_sg1
22	48732890	CTTCAGagTCacaTCATCTCTGG	+	5	ASIP_sg1
22	44903560	CcTCAaGTTCCcacCATCTCTGG	+	5	ASIP_sg1
22	7209084	CTcaAGaTTCCTTTCATaTaTGG	+	5	ASIP_sg1
22	37644536	aTTCAaaTTtCTTTCATaTCTGG	+	5	ASIP_sg1
22	7427780	CTcCAaGTTCCcTTaAcCTCTGG	+	5	ASIP_sg1
22	29285984	CTcCAGGcTaCTgTCATCTCTGG	-	4	ASIP_sg1
22	13659830	CcTCAGtTTCCTccCATgTCTGG	-	5	ASIP_sg1
22	45681754	gcTCAcGcTCCTTTCATCTCaGG	-	5	ASIP_sg1
22	13866998	CTTgctGTTCCTTTCATCctTGG	+	5	ASIP_sg1
22	14168475	CTgCAGGgTCCTcTCcaCTCTGG	+	5	ASIP_sg1
22	40075710	CTTttGtTgCCTTTgATCTCTGG	-	5	ASIP_sg1
22	8019079	tTTCAGccTCaTTTCATCTtTGG	+	5	ASIP_sg1
22	24588635	gacCAGGTTgCTTTCATCcCTGG	+	5	ASIP_sg1
22	18318966	aaTCAtGaTtCTTTCATCTCTGG	+	5	ASIP_sg1
22	43612225	CTTCcctcTCCTTTCtTCTCTGG	-	5	ASIP_sg1
22	46242079	CTcgctGTTCCTTTCtTCTCTGG	+	5	ASIP_sg1
22	8821019	aTTaAGGTTCCcTTaATtTCTGG	-	5	ASIP_sg1
22	15678731	CTTCAacTcCCTcTCATCTgTGG	+	5	ASIP_sg1
22	17033710	CTTCAGGTcCtcTTCATCTaaGG	+	5	ASIP_sg1
22	10187971	CTTgAcaTTCCcTTCATCcCTGG	-	5	ASIP_sg1
22	21236254	tTcCAGGTTaCTTggATCTCTGG	-	5	ASIP_sg1
22	15790911	CTTCAacTcCCTcTCATCTgTGG	+	5	ASIP_sg1
22	25487589	CTcCAGaTTCCTcTgAcCTCTGG	-	5	ASIP_sg1
22	3359078	CTTCtttTTtCTTTgATCTCTGG	-	5	ASIP_sg1
22	10981829	CTTaAGGacCaTTTCATCTgTGG	-	5	ASIP_sg1
22	22768370	CTTCActagCCTTTCtTCTCTGG	+	5	ASIP_sg1
23	48603394	CTTtAGGTTCtTTTaATCTggGG	+	5	ASIP_sg1
23	20613764	CTcCAcGTcCCTgTCAgCTCTGG	-	5	ASIP_sg1
23	45017590	CTTgAGGTgCCTTcCAcCTaTGG	-	5	ASIP_sg1
23	20832688	CTTCtGGTTCaTTTCATCTCTGG	-	2	ASIP_sg1
23	53404036	CTTCAGtgTtCaTTCtTCTCTGG	-	5	ASIP_sg1
23	36168718	tTTCtGtTTCCTTTgATCTgTGG	+	5	ASIP_sg1
23	31108756	CTTgtGtTTCCTTTaATgTCTGG	+	5	ASIP_sg1
23	49377156	gTcCAttTTCCTTTgATCTCTGG	+	5	ASIP_sg1
23	61734179	CaTCAGGTcatTTTaATCTCTGG	-	5	ASIP_sg1
23	7809408	CTTCAGcTTCaTcTttTCTCTGG	-	5	ASIP_sg1
23	13720422	CTTCAtGTTCaTTTCcTCTtTGG	+	4	ASIP_sg1
23	11965298	CTaCtGGTTgCcTTCATCTCaGG	+	5	ASIP_sg1
23	23536235	CTTCAGGTTaCTTTCtTaTgTGG	-	4	ASIP_sg1
23	61854739	CTTCActTTCCTTTCcTtTCaGG	+	5	ASIP_sg1
23	21754868	CTTCAtGcTCCTacCATCTaTGG	-	5	ASIP_sg1
23	26739184	CTTCAGtTTCtTTTCAgaTaTGG	-	5	ASIP_sg1
23	51886777	gTTtAGtcTCtTTTCATCTCTGG	+	5	ASIP_sg1
23	42233273	agTaAGGTTCCTcTCATtTCTGG	+	5	ASIP_sg1
23	28786414	CTTCAccTTCCTgaCATCTgTGG	+	5	ASIP_sg1
23	55160561	aTTCAGtTgCCTTTCtTtTCTGG	-	5	ASIP_sg1
23	16472225	CTgCAGaTcCCTTTgcTCTCTGG	-	5	ASIP_sg1
23	59764017	CTTaAGtTTCtTTTCATtgCTGG	-	5	ASIP_sg1
23	9317220	tTTCAGGTTtCTgTgATgTCTGG	-	5	ASIP_sg1
23	3071689	aTTCAGcTTCCTccCAcCTCTGG	-	5	ASIP_sg1
23	58824460	gaTCcGGTTCCTTcCAgCTCTGG	-	5	ASIP_sg1
23	29805432	CTTCAGGgaCCTgTagTCTCTGG	-	5	ASIP_sg1
23	60021243	aTTCAGcaTCCTTTCcTCTCTGG	-	4	ASIP_sg1
23	60033519	CaTCttGTTCaTTTCATCTCTGG	-	4	ASIP_sg1
23	676676	CTcCtGGTTtCTTTCcTCTgTGG	-	5	ASIP_sg1
23	60751833	CTTCActTTCCTTTgtcCTCTGG	-	5	ASIP_sg1
23	60752087	CTTCActTTCCTTTgtcCTCTGG	-	5	ASIP_sg1
23	33727872	CTTCAGcTTCCcTTCcctTCTGG	-	5	ASIP_sg1
23	38305475	CactAGGTTtCTTTCATgTCTGG	+	5	ASIP_sg1
23	3804130	CTaCAGaTTCaTTTtcTCTCTGG	-	5	ASIP_sg1
23	35150019	tTTCAaGTcCtTTTCATaTCTGG	-	5	ASIP_sg1
23	38512915	CTTCAtGTTaCaTTtATCTtTGG	+	5	ASIP_sg1
24	32202106	CcTgAGGTTCCTTTaAgCTCTGG	+	4	ASIP_sg1
24	15310106	CTgCAGGTcCCaTTCcTCaCTGG	+	5	ASIP_sg1
24	32298637	tTTCAGcTTCtTTcCATCcCTGG	-	5	ASIP_sg1
24	20211224	CTcCAGGTTCtcaTCATCaCTGG	+	5	ASIP_sg1
24	27842944	tTTCtGGTTCtTTgCATgTCTGG	-	5	ASIP_sg1
24	16667388	CTcCtGaTTCCTTTCcTtTCTGG	-	5	ASIP_sg1
24	19004668	aTTtAGGTTgCTTcCATgTCTGG	+	5	ASIP_sg1
24	10631247	CTTCAaGTgaCTTTCtTCTCTGG	-	4	ASIP_sg1
24	10697440	CTTCAaGTTCacTTCtTgTCTGG	+	5	ASIP_sg1
24	3852758	CTgCAGGgTCgTTTCATtcCTGG	-	5	ASIP_sg1
24	19848479	CTggtGtTTCCTTTCATtTCTGG	-	5	ASIP_sg1
24	33244118	CTTCtGGTTCCTTcCcTCTggGG	+	5	ASIP_sg1
24	11011976	CTgCAGGTTCtTTTgtTCTCaGG	-	5	ASIP_sg1
24	17686631	gccCAGGTTCtTTTCATCTCaGG	+	5	ASIP_sg1
24	3044125	gTTCAGGTTCgTgTgATtTCTGG	-	5	ASIP_sg1
24	25158438	aTTCtGGTTCgTTcCATCcCTGG	+	5	ASIP_sg1
24	25325712	CTgCcaGTTCCTTgCtTCTCTGG	+	5	ASIP_sg1
24	26547613	CTggAGGcTCCTTTgcTCTCTGG	+	5	ASIP_sg1
24	5656022	aTctAGGTTCtTTcCATCTCTGG	+	5	ASIP_sg1
24	31580560	CaTCAcGTcCCTTTCATagCTGG	+	5	ASIP_sg1
24	30187141	aTTtAGGaTaaTTTCATCTCTGG	+	5	ASIP_sg1
24	869184	CaTCtacTTCCTTTCtTCTCTGG	+	5	ASIP_sg1
25	1330786	aTTgAGGTTgCTTcCATgTCTGG	+	5	ASIP_sg1
25	31236860	CTTtAGGTcCCaTTCtTCaCTGG	+	5	ASIP_sg1
25	20456055	tTTCtGGTTCCTgTgATCTCTGG	-	4	ASIP_sg1
25	25890582	CTTCAGGaattTTcCATCTCTGG	+	5	ASIP_sg1
25	8307911	CcTggGtTTCCTTTCAcCTCTGG	-	5	ASIP_sg1
25	23695131	aTTtAGGTTgCTTcCATtTCTGG	-	5	ASIP_sg1
25	21539893	tcTtAGGTTCtTTTCATaTCTGG	+	5	ASIP_sg1
25	31749891	CTTCAGGaTCaTTTCATCTtgGG	-	4	ASIP_sg1
25	14071961	tTTCAGGTTCtTTTCcaCTaTGG	-	5	ASIP_sg1
25	30346197	CTTtgatTTCCTTTCATaTCTGG	+	5	ASIP_sg1
25	14229570	CTTCAGcTTCtTggCATCTgTGG	+	5	ASIP_sg1
25	26850920	CTgaAGaaTCCTTTCATCcCTGG	-	5	ASIP_sg1
25	26943326	CTTCAGtTTCCTTTtcTgTCaGG	+	5	ASIP_sg1
25	41610864	ggaCAGGTTCCTaTCAgCTCTGG	-	5	ASIP_sg1
25	14819934	aTTtAGGTTgCTTctATCTCTGG	+	5	ASIP_sg1
25	24873161	gTTCAGGgTCCaTTCAgCTtTGG	-	5	ASIP_sg1
25	15152018	CTgaAGaaTCCTTaCATCTCTGG	-	5	ASIP_sg1
25	5568082	CTggAGtTTCCTgTCATCTCaGG	-	5	ASIP_sg1
25	10299888	CTTCctGTTCtTTTaATCTgTGG	+	5	ASIP_sg1
25	43659067	aTTCAttTTCtgTTCATCTCTGG	+	5	ASIP_sg1
25	43230498	CTgCAGtgaCCTTTCATtTCTGG	-	5	ASIP_sg1
25	42394445	CTggAGGTcCCcaTCATCTCTGG	-	5	ASIP_sg1
25	12396143	gcTgAGGTTCCTTTtATaTCTGG	+	5	ASIP_sg1
26	33678606	CaTCAGGTTCCTTctgTCTaTGG	+	5	ASIP_sg1
26	33678641	CaTCAGGTTCCTTctgTCTaTGG	+	5	ASIP_sg1
26	1632972	gTTCAGGgTCCTTTaAgCTgTGG	-	5	ASIP_sg1
26	13930509	CTgCAtGTatCTTTCAcCTCTGG	-	5	ASIP_sg1
26	34093784	CTTaAGGTTCaTTTCcTCagTGG	+	5	ASIP_sg1
26	42050851	CTTCAccTcCCTTTCAcCTtTGG	+	5	ASIP_sg1
26	14391952	gTTCAGaTTCCTTTacTaTCTGG	-	5	ASIP_sg1
26	34664157	CTcCAaGcTCagTTCATCTCTGG	-	5	ASIP_sg1
26	37644462	CTTtAGGTcCCTTTgATCcCaGG	-	5	ASIP_sg1
26	29034582	CTTCAaagTCCTcTCtTCTCTGG	-	5	ASIP_sg1
26	2638293	CTTCAtGTTCCgcTCATaaCTGG	+	5	ASIP_sg1
26	29384241	CTTCcccTTCtTgTCATCTCTGG	+	5	ASIP_sg1
26	24653917	gTTtAGtTTCtTTTCtTCTCTGG	+	5	ASIP_sg1
26	24795655	taTCAGGTTCCTTcCAggTCTGG	+	5	ASIP_sg1
26	1102553	CTTCAGGTgtgTTTCcTCgCTGG	+	5	ASIP_sg1
26	21165091	CTTCAGGTTgtTTcagTCTCTGG	-	5	ASIP_sg1
26	13119722	agTCAGcTTtCTTTCATCcCTGG	+	5	ASIP_sg1
26	22505378	tTTCAGGcTCCTcTtATCgCTGG	-	5	ASIP_sg1
X	118993350	CTTCAGGTTtCaTTCATCTtgGG	+	4	ASIP_sg1
X	103908694	tTTCAtGTTCCTTTatTCcCTGG	-	5	ASIP_sg1
X	103941430	tTTCAtGTTCCTTTatTCcCTGG	+	5	ASIP_sg1
X	103955681	tTTCAtGTTCCTTTatTCcCTGG	+	5	ASIP_sg1
X	90593846	CTTCttGTTCaTTTCAgCaCTGG	+	5	ASIP_sg1
X	71713595	CTTgAGGaTttTTTCATCTaTGG	+	5	ASIP_sg1
X	3640600	CTTgAGGTTaCTTTCATaaaTGG	-	5	ASIP_sg1
X	14651131	CTcCtGGgTCCTTTCATaTaTGG	+	5	ASIP_sg1
X	130131760	aTTtAGGTTgCTTcCATgTCTGG	-	5	ASIP_sg1
X	16081778	CTTCAaaTTCaTTTCtTCTtTGG	-	5	ASIP_sg1
X	121838987	CTTCAGGacaCTTcaATCTCTGG	+	5	ASIP_sg1
X	77022210	gTTCAtGTTCaTTgCATCcCTGG	+	5	ASIP_sg1
X	92126350	CTTCcttTTtCTTTCATCTaTGG	-	5	ASIP_sg1
X	9971363	CTTCAaGTTCaTTTaATgTCTGG	+	4	ASIP_sg1
X	29718986	CTTtAttTTCCTTTCATCTCTGG	+	3	ASIP_sg1
X	130275060	CaTtctcTTCCTTTCATCTCTGG	+	5	ASIP_sg1
X	71972846	CTgaAGaaTCCTTTCATCcCTGG	+	5	ASIP_sg1
X	19061509	CTTCAGGTTCCTTTCtTaTtgGG	-	4	ASIP_sg1
X	59107427	CTcCAatTTCCTTTCATtTCTGG	+	4	ASIP_sg1
X	114067610	gTTCAGaTTtCTTTCATCTtTGG	+	4	ASIP_sg1
X	124552453	CTTttacTTCCTTTCATCTaTGG	+	5	ASIP_sg1
X	74886348	CTcCAGGTTCtTTcCAaCTCaGG	+	5	ASIP_sg1
X	19193800	tTTCAtGTcCaTTTCATCcCTGG	+	5	ASIP_sg1
X	16383475	tTTCAGcTTtCTTTCcTCTgTGG	-	5	ASIP_sg1
X	120757463	tgTCtGGTTCCTTcCAgCTCTGG	+	5	ASIP_sg1
X	32107220	CaTtAGaTTtCTTcCATCTCTGG	+	5	ASIP_sg1
X	120865644	CTTCtGGcTCaTaTCAgCTCTGG	+	5	ASIP_sg1
X	36091688	CaTCtGGTTtCTgaCATCTCTGG	-	5	ASIP_sg1
X	126806606	CTTCAGcTTttTTTCcTCaCTGG	-	5	ASIP_sg1
X	7982820	CaTCAaaTTCCTTTCATCTgaGG	+	5	ASIP_sg1
X	35023808	CTTCAGGgTaaaTTCATCTCTGG	-	4	ASIP_sg1
X	119963478	CTggAGGcTCCTTTCtTtTCTGG	-	5	ASIP_sg1
X	87457751	CcTgAGGTTgCTTTCcTCaCTGG	+	5	ASIP_sg1
X	101018234	CTTCActTTCCTTTtcTtTCTGG	-	5	ASIP_sg1
X	31545534	CTTaActTTCCTTTCATggCTGG	-	5	ASIP_sg1
X	71035526	aTTtAGaaTCCTTTCATCcCTGG	-	5	ASIP_sg1
X	33201860	gTTCctcTgCCTTTCATCTCTGG	+	5	ASIP_sg1
X	93311126	CTTaAatTTttTTTCATCTCTGG	-	5	ASIP_sg1
X	22457748	CTTCActTTCCTTaCATgTaTGG	+	5	ASIP_sg1
X	123613143	CTgaAGaaTCCTTgCATCTCTGG	+	5	ASIP_sg1
X	103526477	CTTCAGGTgCaTTTtATtTgTGG	-	5	ASIP_sg1
X	75563237	aTcCAGtTTCgTcTCATCTCTGG	+	5	ASIP_sg1
X	810978	CTcCAGGTTCCaTaCggCTCTGG	+	5	ASIP_sg1
X	59881767	CTTCAtGTTgCTgTtATCTCaGG	+	5	ASIP_sg1
X	88954121	aTTtAGGTTgtTTTCATgTCTGG	-	5	ASIP_sg1
X	41351635	CTTgAGGTTCtTcTCATCTtTGG	+	4	ASIP_sg1
X	83442863	CTTCcaGTTCtgTcCATCTCTGG	-	5	ASIP_sg1
X	31255553	CTTtAGtTTgCaTTCATCgCTGG	-	5	ASIP_sg1
X	71406041	CTcCtGGTTCCTTTgtTaTCTGG	+	5	ASIP_sg1
X	110828518	CTTCAGGTTgCTTcttTCTCaGG	+	5	ASIP_sg1
X	46218838	aTTCtGGTTCtcaTCATCTCTGG	-	5	ASIP_sg1
X	28147245	tTcCAaGTTCCTTTgtTCTCTGG	-	5	ASIP_sg1
X	46657081	CTgaAGGaTCCTTgCATCcCTGG	-	5	ASIP_sg1
X	76074262	CTTCAGcTTCtTcTCATtcCTGG	-	5	ASIP_sg1
X	11548840	tTgaAGGaTCCTTgCATCTCTGG	+	5	ASIP_sg1
1	42078493	CAATTtTTCCATGgACtgGTTGG	-	4	ASIP_sg2
1	106316056	aAtTTCTTtCATGgACCTGTTGG	-	4	ASIP_sg2
1	26404970	gcATTtTTtCATGtACCTGTTGG	+	5	ASIP_sg2
1	271969865	CAgaTCTTaCATGAcCCTGTgGG	-	5	ASIP_sg2
1	212717911	CAtTTCTTCCATccACgTGTaGG	-	5	ASIP_sg2
1	211748853	CAcTTtTTtCATatACCTGTTGG	-	5	ASIP_sg2
1	122428759	CAATTCTTCaATaAAaCaaTTGG	+	5	ASIP_sg2
1	124931887	CAAaTCTTtCATtAACaTtTTGG	-	5	ASIP_sg2
1	67974086	CAATatTTCaATaAtCCTGTTGG	-	5	ASIP_sg2
1	14962530	CAATTCccCCAgGgAgCTGTTGG	+	5	ASIP_sg2
1	1752894	gtATTCTTgCcTGAACCTGgTGG	+	5	ASIP_sg2
1	52952666	CAATTCTcCCAgGcACCTGggGG	+	5	ASIP_sg2
1	232954119	tAATTCTTCCcTaAACaTtTTGG	-	5	ASIP_sg2
1	250860462	gAAaTtTTCCATGAACaTGTgGG	-	5	ASIP_sg2
1	212969483	CAgTTCTTCCtTGAgaCTGTaGG	+	5	ASIP_sg2
1	217008464	gcATcCTTtCATGAgCCTGTTGG	+	5	ASIP_sg2
1	243250410	CAATTCTTgtAaGAACaTcTTGG	+	5	ASIP_sg2
1	263950411	gAATTtTTtCcTGtACCTGTTGG	+	5	ASIP_sg2
1	257320620	CAATTCTTtCATGgAatTGTTGG	+	4	ASIP_sg2
1	198618655	CAAgTCTcCCcTGAcCCTGTTGG	+	4	ASIP_sg2
1	243313297	CAtTTtTTtCATGtACCTaTTGG	+	5	ASIP_sg2
1	255981647	gAAcTtTTttATGAACCTGTTGG	+	5	ASIP_sg2
1	244176179	CcATaCaTCCATccACCTGTTGG	-	5	ASIP_sg2
1	258697286	CgATTtTTCCgTGgACCaGTTGG	+	5	ASIP_sg2
1	97667783	CAATTtTTCCAcGgACtTGTTGG	-	4	ASIP_sg2
1	118458391	CAATTtTTCCATtgAatTGTTGG	-	5	ASIP_sg2
1	59819354	tAcTTCTTCCATGAACtgGaTGG	+	5	ASIP_sg2
1	112382735	CcAaaCTTCCAaGAAgCTGTTGG	-	5	ASIP_sg2
1	258886210	CAATTtTTCCATcAAagTGgTGG	-	5	ASIP_sg2
1	268264401	CAgTcCTTCaATGAACCTtTaGG	+	5	ASIP_sg2
1	221368962	CAATatTTCCATcAAaCTtTTGG	+	5	ASIP_sg2
1	58385768	gAATctTTtCATGtACCTGTTGG	+	5	ASIP_sg2
1	71267199	CAATTCagCCAaGAAaCTcTTGG	-	5	ASIP_sg2
1	133832327	aAtTTCTTCagTGAACCcGTTGG	+	5	ASIP_sg2
1	43063238	CAAgcCTTCCAaGAtCCTGcTGG	-	5	ASIP_sg2
1	226215173	CAATTtTTCCATGgACCaGggGG	+	5	ASIP_sg2
1	268605212	CAAaTCTTCCAgctACaTGTTGG	-	5	ASIP_sg2
1	95727234	CAATTCTTCtATtAtCCgtTTGG	-	5	ASIP_sg2
1	126788818	gAATTCTTCaATtAcCCTGTaGG	-	5	ASIP_sg2
1	234011639	CAATctTTtCATGAgCCTGTTGG	+	4	ASIP_sg2
1	91297327	CAAcTCTaCtAaGcACCTGTTGG	+	5	ASIP_sg2
1	112952621	tAATTCTTCCATGAACCTaaTGG	-	3	ASIP_sg2
1	37734718	CgtaTCTTaCcTGAACCTGTTGG	+	5	ASIP_sg2
1	113378503	CAATTtTTCCAcaAACCaGTTGG	-	4	ASIP_sg2
1	37877763	CAgcTCTTCaATGgACCTGTgGG	-	5	ASIP_sg2
1	122242115	CAtcTtTTtCATGtACCTGTTGG	-	5	ASIP_sg2
1	214628944	CAATTtTTCtATtcACCTGgTGG	-	5	ASIP_sg2
1	77866056	CAATTCaTCtAaGAACCTcTTGG	+	4	ASIP_sg2
1	35591963	aAATctTTtCATGtACCTGTTGG	-	5	ASIP_sg2
1	175154124	tAATTtTTCCATccACCTGTTGG	+	4	ASIP_sg2
1	262208327	CAtTTCTTtCATGAAttTGTTGG	-	4	ASIP_sg2
1	160803037	CAAaTCTTCaATGgACtTcTTGG	-	5	ASIP_sg2
1	154028463	CAATTCcTCCATGAACCTcaTGG	+	3	ASIP_sg2
1	119499526	CAATTtTTCCATGgACagGgTGG	+	5	ASIP_sg2
1	203995793	aAATTCTgCCcTtAAgCTGTTGG	+	5	ASIP_sg2
1	65518835	CAcTTCTTCCtTGAttCTGTaGG	-	5	ASIP_sg2
1	175462010	CtATTtTTtCATatACCTGTTGG	+	5	ASIP_sg2
1	241470856	CAATTCTaCCAgGAACaaGcTGG	+	5	ASIP_sg2
1	262017558	tAATTCTTagATGAACtTGcTGG	-	5	ASIP_sg2
1	62690959	tAATTCTTCCAacAACCTGTaGG	-	4	ASIP_sg2
1	176692603	tAATgCTTCCAgGAACCTGagGG	-	5	ASIP_sg2
1	165228428	CAtTTtTTtCATGtACCTGTTGG	+	4	ASIP_sg2
1	255229040	CAATTaTTCtATtAcaCTGTTGG	+	5	ASIP_sg2
1	175995996	CAAaTaTTaCATaAAaCTGTTGG	+	5	ASIP_sg2
1	119925175	CAATaCTaCCtTcAgCCTGTTGG	-	5	ASIP_sg2
1	139630003	tAATTCTTCtgTGAAaCTaTTGG	-	5	ASIP_sg2
1	93348303	agATTtTTCCATGAACtTtTTGG	-	5	ASIP_sg2
1	184862699	aAATTCTTCCATGgACCccTgGG	+	5	ASIP_sg2
1	183787378	tAAaTCTTtCAgGAACCTGaTGG	-	5	ASIP_sg2
1	178495837	CAATTtTaCCAaGAACaTGTTGG	-	4	ASIP_sg2
1	201475625	gAATTCTTaCATGAAaCgtTTGG	-	5	ASIP_sg2
1	178596000	CcATcCTTtCATGtACtTGTTGG	-	5	ASIP_sg2
1	203011505	gAAgTCTTCCAgGAtgCTGTTGG	-	5	ASIP_sg2
2	211446077	CAATTCTTCttTGAgCCctTTGG	-	5	ASIP_sg2
2	177593111	CAtTTtTTCCATGgACCTaTgGG	-	5	ASIP_sg2
2	51686446	CAtTTtTTtCATGtgCCTGTTGG	-	5	ASIP_sg2
2	69912381	CAATcCTTCCATGtAaaTGaTGG	-	5	ASIP_sg2
2	28322302	CgccTCTTgCATGAACCTGcTGG	+	5	ASIP_sg2
2	54193836	CAgTTCTTCatTGAAtCTGTaGG	-	5	ASIP_sg2
2	71815062	CAAcTaTTtCATGtgCCTGTTGG	-	5	ASIP_sg2
2	74363102	aAATcCaTtCATGAACCTGTaGG	-	5	ASIP_sg2
2	72839338	aAATTCTTCCAcGcAagTGTTGG	+	5	ASIP_sg2
2	196325853	gcATatTTtCATGAACCTGTTGG	-	5	ASIP_sg2
2	69724163	tAATTtcTtCAgGAACCTGTTGG	-	5	ASIP_sg2
2	1593592	CAATTCagCCcTGAtgCTGTTGG	-	5	ASIP_sg2
2	102304453	CAtTTCTTtCATGtgCCTtTTGG	+	5	ASIP_sg2
2	84606154	CtAgTaTTCCtTGAAaCTGTTGG	+	5	ASIP_sg2
2	57149696	acATTtTTtCATGtACCTGTTGG	-	5	ASIP_sg2
2	83685420	tAATTtTTtCAgtAACCTGTTGG	+	5	ASIP_sg2
2	106782173	CAATTtTTCCATaAACCaGggGG	+	5	ASIP_sg2
2	29092271	CAAgTtcTCCATGAACtTGaTGG	-	5	ASIP_sg2
2	46893777	CtcTTgTTCCATGAACCTtTTGG	-	4	ASIP_sg2
2	70855273	CAATctTTtCATGtAtCTGTTGG	-	5	ASIP_sg2
2	67617130	CAgTgtTTCCATGAACtgGTTGG	-	5	ASIP_sg2
2	29402021	aAATTCTTCCtTccACCTGgTGG	+	5	ASIP_sg2
2	202354370	CAATctTTtCATatACCTGTTGG	+	5	ASIP_sg2
2	163113659	CAAcTCaTCCATtttCCTGTTGG	+	5	ASIP_sg2
2	99204743	CAAgTtTTCCATGAACCaGagGG	+	5	ASIP_sg2
2	49039313	CctcTCTTCCcTGAACCTGTTGG	-	4	ASIP_sg2
2	128717208	CAATTCTTaCtTaAtCtTGTTGG	-	5	ASIP_sg2
2	109182977	CAtTTtTTtCATGAtCtTGTTGG	+	5	ASIP_sg2
2	64009370	tAATTCTgCCATGAACCTGcTGG	+	3	ASIP_sg2
2	29840666	ttATTtTTtCATGAACCTGTgGG	-	5	ASIP_sg2
2	26896075	CAAaTtTTtCAgGtACCTGTTGG	+	5	ASIP_sg2
2	247526265	CcATTCTaaCATagACCTGTTGG	+	5	ASIP_sg2
2	25720378	CAATgCaTCCAgGAACCTGgaGG	-	5	ASIP_sg2
2	130374090	CtcTTCTTCCATGAgttTGTTGG	+	5	ASIP_sg2
2	218361677	gAATcCTTCCAacAACCTGaTGG	-	5	ASIP_sg2
2	12499747	aAATTCTTCCAcGttCCTGTaGG	+	5	ASIP_sg2
2	12541161	CAATTtTTCCATGgACtgGgTGG	-	5	ASIP_sg2
2	209274126	CAATTCTTCCATGgAtaaGgTGG	+	5	ASIP_sg2
2	10407236	CAATTtTTCCATaAAtCctTTGG	+	5	ASIP_sg2
2	22976169	CAATTaTTCCATagACCTagTGG	-	5	ASIP_sg2
2	34954466	atATctTTCCATGtACCTGTTGG	-	5	ASIP_sg2
2	173308221	CAgTTCTTCaATtAAtCTcTTGG	-	5	ASIP_sg2
2	244165157	CAATTCTaaaATGAAtCTGTTGG	-	4	ASIP_sg2
2	9609971	gAATTCTTCCAgGcACtTGTgGG	-	5	ASIP_sg2
2	35054453	aAgcTCTTCtATGAAgCTGTTGG	+	5	ASIP_sg2
2	174034365	CAATTCaTtaATtAgCCTGTTGG	+	5	ASIP_sg2
2	23934359	CAATTtTTCtATGgACCTGgTGG	-	4	ASIP_sg2
2	35859092	tAAaTCTTaCATtAACaTGTTGG	-	5	ASIP_sg2
2	246787356	CAATTCTTCCtgGcACCTtTgGG	-	5	ASIP_sg2
2	3654323	CAATTtTTCCATGgACCTGgTGG	+	3	ASIP_sg2
2	246311765	aAAaaCTTaCATGAACCaGTTGG	+	5	ASIP_sg2
2	244364121	CAATgCTgCCATGAACCTaTgGG	-	4	ASIP_sg2
2	117877397	CcAgTaTTgCATtAACCTGTTGG	+	5	ASIP_sg2
2	36025005	tAATaCTTCCgTGAACaTGTgGG	+	5	ASIP_sg2
2	112316971	CAATTCTaCCAgGAACaaGcTGG	+	5	ASIP_sg2
2	113717211	gcATTCTTCCATGtgCCTGTTGG	-	4	ASIP_sg2
2	65962740	aAAaTCcTCaATGAACtTGTTGG	+	5	ASIP_sg2
2	210756416	CAATgCTTCagTGAACaTGTgGG	-	5	ASIP_sg2
2	117545708	CAtTTCTTgCtTaAACCTtTTGG	-	5	ASIP_sg2
2	40309046	CAATTtTTCCATGgACCTGggGG	+	4	ASIP_sg2
2	145043743	CAAgTCaTCCATtAtCCaGTTGG	+	5	ASIP_sg2
2	11655538	acATctTTtCATGAACCTGTTGG	-	5	ASIP_sg2
2	234367581	CAgTTCTcCCATcAACCTcTaGG	-	5	ASIP_sg2
2	183671973	CAtTTCTTCCAaGtttCTGTTGG	-	5	ASIP_sg2
2	241297761	tAATTCTTCCAaGAAgCgaTTGG	+	5	ASIP_sg2
2	50527001	aAATTgTTtCcTGAAtCTGTTGG	+	5	ASIP_sg2
2	229071096	CAATTCgTCCATGcttCTcTTGG	+	5	ASIP_sg2
2	101067396	CAATTtTTCCATGgACtgGgTGG	-	5	ASIP_sg2
2	242432840	CAtTTCTTCCAaatACCTaTTGG	-	5	ASIP_sg2
2	234470656	CAtcTtTTtCATGAACCTGTTGG	+	4	ASIP_sg2
2	222243949	CAtTTCTTCCATttAgCTGcTGG	+	5	ASIP_sg2
2	220519775	CAtTTtgTtCATGAAaCTGTTGG	-	5	ASIP_sg2
2	179786780	tAATTCTTaCATGcAgCTGgTGG	-	5	ASIP_sg2
2	179602964	CAATTCTgCCATaAACCctTTGG	-	4	ASIP_sg2
2	215764153	CAATTtTTCCATGcACtaaTTGG	+	5	ASIP_sg2
2	203186429	acATgCaTCCATGAtCCTGTTGG	-	5	ASIP_sg2
2	124132387	aAAaTCTTCCcTGAACCTtTaGG	-	5	ASIP_sg2
2	193453709	aAAaTCTTCCAacAAaCTGTTGG	+	5	ASIP_sg2
2	194820796	tAATTCTTCCAaGtACCccTTGG	+	5	ASIP_sg2
2	20914920	aAATTtccCCAaGAACCTGTTGG	-	5	ASIP_sg2
2	20914963	aAATTtccCCAaGAACCTGTTGG	-	5	ASIP_sg2
2	125413155	CAtTTtTTtCATGtACCTtTTGG	+	5	ASIP_sg2
2	125917194	CAATctTTtCATGtACCTaTTGG	-	5	ASIP_sg2
2	19260757	CAATTtTTCCATGAACtTGTgGG	+	3	ASIP_sg2
2	187801555	CAgTTgTTCCATGtcCaTGTTGG	-	5	ASIP_sg2
2	156396453	ggATTgTTCCATGtACCTGTgGG	-	5	ASIP_sg2
3	34792929	gAATgCaTCCAaGAACaTGTTGG	+	5	ASIP_sg2
3	43908898	CAgTTCTTCCATGAACCaaggGG	+	5	ASIP_sg2
3	18440486	acATTCTTCCATGcACCTtTTGG	-	4	ASIP_sg2
3	22891643	acATTtTTCCATGtACCTaTTGG	+	5	ASIP_sg2
3	22923828	CAtTTCTTCCAgtAgCCTtTTGG	+	5	ASIP_sg2
3	41845053	CtATTCTTCCActAAgCTaTTGG	-	5	ASIP_sg2
3	25977116	CcgTTCTTCCATtAACCTccTGG	+	5	ASIP_sg2
3	16639100	CAAgcCTTgCATGgACCgGTTGG	+	5	ASIP_sg2
3	28814626	CAtTTtTTtCATGtACtTGTTGG	+	5	ASIP_sg2
3	44824258	gAATcCTTtCATGtgCCTGTTGG	+	5	ASIP_sg2
3	19013802	CAcTTCaTCCATGtACCTtTTGG	+	4	ASIP_sg2
3	80720037	gggTTCTTCCATcAACCaGTTGG	+	5	ASIP_sg2
3	10697864	CtATTCTTCCcTaAgCCTtTTGG	+	5	ASIP_sg2
3	48055095	gAATcCTTtCATGtgCCTGTTGG	-	5	ASIP_sg2
3	26940750	CAATTtTTCCATGgAtCaGgTGG	-	5	ASIP_sg2
3	21173245	CAgTTCaTtCAgGAACtTGTTGG	+	5	ASIP_sg2
3	30708947	CAgcTCTTCCtTGAACCTtcTGG	+	5	ASIP_sg2
3	76080420	CAATgCTTgttTaAACCTGTTGG	-	5	ASIP_sg2
3	68845209	aAATTCTTCCcaGAAgaTGTTGG	+	5	ASIP_sg2
3	29513061	CAcTTCTTtCATaAAgCTtTTGG	-	5	ASIP_sg2
3	48575470	tAATTtTTCtATGAACCTGgaGG	+	5	ASIP_sg2
3	73334247	tAtTTCTTCCATGtAtCaGTTGG	-	5	ASIP_sg2
3	21594279	CAtTTtTTCCcTctACCTGTTGG	+	5	ASIP_sg2
3	61745882	CAATTtTTCCATGgAagTGgTGG	+	5	ASIP_sg2
3	57586600	CAATTtTTCtATGAAtCTGggGG	+	5	ASIP_sg2
3	77452754	CAATgCTTtCtTGAACCTacTGG	-	5	ASIP_sg2
3	7495787	aAAcTCTTCCATGAACtTccTGG	-	5	ASIP_sg2
3	58815657	CAATTCTTCCcTctcCCTGTgGG	+	5	ASIP_sg2
3	79002715	aAATTCTTgCcTGAACaTaTTGG	-	5	ASIP_sg2
3	139016664	gtATTtTTtCATGtACCTGTTGG	+	5	ASIP_sg2
3	167163605	tAATaCTaCaATGAACtTGTTGG	+	5	ASIP_sg2
3	208124108	CAtcTaTTtCATGAAaCTGTTGG	-	5	ASIP_sg2
3	103549228	CAgTTtTTCCATGgACtgGTTGG	+	5	ASIP_sg2
3	164786305	aAtgTCTTtCATGAgCCTGTTGG	+	5	ASIP_sg2
3	208603899	tAATTCTTaCATGActCTGTgGG	-	5	ASIP_sg2
3	221396315	CgATTtTTCCATGgACCaGaTGG	+	5	ASIP_sg2
3	208692304	CAAgTCTTgCAgGAtCCTaTTGG	+	5	ASIP_sg2
3	133460640	CAAggCTTtCAgGAACtTGTTGG	+	5	ASIP_sg2
3	134083728	CAATTCTTCCATGggCtaGgTGG	+	5	ASIP_sg2
3	165365439	CAATTtTTCCATGgACCaGggGG	+	5	ASIP_sg2
3	204232249	CAATTCTTaCATtAtCCTcTTGG	-	4	ASIP_sg2
3	105174519	CAATTtTTCtATGAACCaGggGG	+	5	ASIP_sg2
3	158372122	CAtTTtTTtCATGtgCCTGTTGG	-	5	ASIP_sg2
3	105261231	CAATTtTTCtATGAACCaGggGG	+	5	ASIP_sg2
3	114081093	CttTTCTTCCATGcACaTcTTGG	-	5	ASIP_sg2
3	129864653	CAATTCTTggAaGAACaTGTaGG	-	5	ASIP_sg2
3	133813031	CgtTTCTTCCATGAgCCTcTgGG	+	5	ASIP_sg2
3	155766122	tAATTCTgtgATGAACaTGTTGG	+	5	ASIP_sg2
3	197150250	CAATaCTaCCATtAACCTaaTGG	-	5	ASIP_sg2
3	193369667	acATcCTTtCATGgACCTGTTGG	+	5	ASIP_sg2
3	136606050	acATTCTTtCATGtACCTcTTGG	-	5	ASIP_sg2
3	98635473	CcATTCcTCCATGgACCTtTaGG	-	5	ASIP_sg2
3	98635608	CcATTCcTCCATGgACCTtTaGG	-	5	ASIP_sg2
3	190098652	CcATTCTctCtTGAACCTGcTGG	+	5	ASIP_sg2
3	172561404	tgATTCTTCCAcGAtgCTGTTGG	-	5	ASIP_sg2
3	144238805	tAATgCTTCCtTGgACCTGgTGG	-	5	ASIP_sg2
3	152128077	gAATTtcTCCATGAcaCTGTTGG	+	5	ASIP_sg2
3	191130592	CAATTCaTaCATtAACCTaaTGG	+	5	ASIP_sg2
3	210092954	gAtTTCTTCCAaGAAtCTGaTGG	-	5	ASIP_sg2
3	209839895	gAATTCTTCgATaAgCCTcTTGG	+	5	ASIP_sg2
3	189285438	CAATgCTgCaATGAACaTGgTGG	-	5	ASIP_sg2
3	132202563	CtcTTgTTCCATGAAtCTcTTGG	+	5	ASIP_sg2
3	194923680	CAAcTtTTCCATGAACCTGTTGG	-	2	ASIP_sg2
3	118130000	tAATgCTTCaATGAACaTGTgGG	-	5	ASIP_sg2
3	102597086	CtcTTCTTCCAgGAtCCTGTTGG	+	4	ASIP_sg2
3	145679101	gcATTtTTtCATGtACCTGTTGG	-	5	ASIP_sg2
3	191597258	aAATTtTTCCtTGtACCTcTTGG	-	5	ASIP_sg2
4	37341891	CtATTCTgCCtTaAACtTGTTGG	-	5	ASIP_sg2
4	117651750	CAgTTCTTtCATttACaTGTTGG	-	5	ASIP_sg2
4	16341584	CAATTaTTCCATtcACtTtTTGG	+	5	ASIP_sg2
4	100267335	CAATcCTTCCATGgtCCTtTaGG	+	5	ASIP_sg2
4	100299483	CAATctTTtCATGtgCCTGTTGG	+	5	ASIP_sg2
4	104219849	CAtTTCTgaCATaAAaCTGTTGG	+	5	ASIP_sg2
4	79473851	CAATTtTTCCATGgACtgGTaGG	-	5	ASIP_sg2
4	108210593	CAATgCTTCCATGAACaTaggGG	+	5	ASIP_sg2
4	91568896	CAATTCTcCCcTcAcCCTcTTGG	-	5	ASIP_sg2
4	105047740	agATTCTTtCATGtAtCTGTTGG	-	5	ASIP_sg2
4	51024657	aAtgTCTTCCAaaAACCTGTTGG	+	5	ASIP_sg2
4	105976916	CAATTtTTCCATGgACCTGgTGG	+	3	ASIP_sg2
4	29203003	tAAcTCTTCCAaGAACCTGTTGG	-	3	ASIP_sg2
4	9682403	acATcCTTCCATatACCTGTTGG	+	5	ASIP_sg2
4	93493933	CAggTCTgCCAgGAACCTGTaGG	+	5	ASIP_sg2
4	99702308	gAATTCcTCCAatAACCTtTTGG	+	5	ASIP_sg2
4	71721797	CAtTTCcTCCtTtAAaCTGTTGG	-	5	ASIP_sg2
4	56979305	CAtTTtTTtCATGgACCTaTTGG	+	5	ASIP_sg2
4	107117178	CAgTTCTTCCtgGgACCTcTTGG	-	5	ASIP_sg2
4	27889807	acATctTTCCATGtACCTGTTGG	+	5	ASIP_sg2
4	19219003	CAATTCaTtCAcaAACCTcTTGG	-	5	ASIP_sg2
4	117425066	CAATTtcTtCtTtAACCTGTTGG	-	5	ASIP_sg2
4	72112844	CAAaTCTTgaATcAgCCTGTTGG	+	5	ASIP_sg2
4	5961743	CAcTTCTTtCATGAtgaTGTTGG	-	5	ASIP_sg2
4	115939136	gAAaaCTTCCATGcAgCTGTTGG	+	5	ASIP_sg2
4	101952374	gcATctTTCCATGtACCTGTTGG	-	5	ASIP_sg2
4	60353758	CAgTTCTTCCtTctACCTcTTGG	-	5	ASIP_sg2
4	73151371	CAATTtTTtCATGtgCCTcTTGG	+	5	ASIP_sg2
4	779325	tAATgCTTCaATGAACaTGgTGG	-	5	ASIP_sg2
4	65240266	gAAcTaTTCCATGAAtCTGcTGG	+	5	ASIP_sg2
4	57398523	CAtTTCTTtCcTaAcCCTGTTGG	-	5	ASIP_sg2
4	95262877	acATcCTTCCATGAAgaTGTTGG	-	5	ASIP_sg2
4	65832171	CAAcTgcTCCcTGAACCTGgTGG	-	5	ASIP_sg2
4	81628790	acATTCTTaCtTtAACCTGTTGG	+	5	ASIP_sg2
5	51853500	CttTctTTCCATGAAgCTGTTGG	-	5	ASIP_sg2
5	4856214	tAATgCTcCCAaGAtCCTGTTGG	+	5	ASIP_sg2
5	32371425	gcATTtTTtCATGtACCTGTTGG	+	5	ASIP_sg2
5	97988165	gcATTCTTaCATGAACaTGTaGG	+	5	ASIP_sg2
5	39805500	gcATctTTaCATGAACCTGTTGG	-	5	ASIP_sg2
5	5586544	gcATctTTtCATGAACCTGTTGG	+	5	ASIP_sg2
5	30775025	acATTtTTCCATGtACCTtTTGG	-	5	ASIP_sg2
5	22820118	atATTCTTCCcaGAACCTGcTGG	+	5	ASIP_sg2
5	57485181	CAATTtTTCCATGgACCgGaTGG	+	4	ASIP_sg2
5	33662339	aAATaCTTCCATGAAtCTGTTGG	-	3	ASIP_sg2
5	27807523	CAAgTtTTCCATaAtCCTtTTGG	-	5	ASIP_sg2
5	83261887	CAATTtTgCCtTtAACCTcTTGG	+	5	ASIP_sg2
5	92897440	CAATgCTcCaATcAgCCTGTTGG	-	5	ASIP_sg2
5	88120422	aAATTCTTCCAaaAgCtTGTTGG	-	5	ASIP_sg2
5	73066205	tAATTCacaCAgGAACCTGTTGG	+	5	ASIP_sg2
5	34795090	tAgTTaTTCCATGAAgCTGcTGG	+	5	ASIP_sg2
5	28829781	CAAaTaTTtCATctACCTGTTGG	+	5	ASIP_sg2
5	91860335	CAATcCTaaCAgGAACCTGcTGG	+	5	ASIP_sg2
5	75390161	CAATTCccCCATGAACCctcTGG	-	5	ASIP_sg2
5	40545882	CAgTTCTTCaATGtcCCTGcTGG	-	5	ASIP_sg2
5	11987033	gAATcgTctCATGAACCTGTTGG	+	5	ASIP_sg2
5	61580616	gAATTCTcCatTtAACCTGTTGG	+	5	ASIP_sg2
5	58601721	CAgTTtTTCCATGgACCaGTgGG	+	5	ASIP_sg2
5	67919859	ttATcCTTCCAaGAACCTGaTGG	+	5	ASIP_sg2
5	56562997	CAATTtTTCCATGgACCTtagGG	+	5	ASIP_sg2
5	84629243	gAATTCTTCCAaaAACCTGagGG	-	5	ASIP_sg2
5	10977600	ttATTtTTCCATtcACCTGTTGG	-	5	ASIP_sg2
5	66313792	CctcTCTTCCATGcAgCTGTTGG	+	5	ASIP_sg2
5	54760951	CAtTTgcTCCATcAcCCTGTTGG	+	5	ASIP_sg2
5	70002265	CAATTtTTCCATGgACCaGggGG	-	5	ASIP_sg2
5	66528700	CAgTTCTTCCATGAgCaTcTTGG	-	4	ASIP_sg2
5	48552019	gAATatTTCCATGAtCCTGgTGG	-	5	ASIP_sg2
6	79767136	gAATcaTTtCATGtACCTGTTGG	+	5	ASIP_sg2
6	38595690	gAATTCTTCttTGAAgCTcTTGG	+	5	ASIP_sg2
6	110173738	tAATTCTTtCATGAgaCTGTaGG	+	5	ASIP_sg2
6	1207637	tgATTtcTtCATGAACCTGTTGG	-	5	ASIP_sg2
6	13696953	aAATTCTTCttTcAACCTcTTGG	+	5	ASIP_sg2
6	68092041	agAgTCaTCCATGAACaTGTTGG	+	5	ASIP_sg2
6	59917142	CAATgCTgCaATGAACaTGTgGG	+	5	ASIP_sg2
6	2289441	CtATTCTTCCcTGcACCTcTgGG	-	5	ASIP_sg2
6	67690611	gAATTCaTCCcaGAcCCTGTTGG	-	5	ASIP_sg2
6	24315582	CAcTTgTTtCcTGAACCTGTaGG	+	5	ASIP_sg2
6	75930609	acATctTTCCATGtACCTGTTGG	+	5	ASIP_sg2
6	35193050	gcATTCTTtCATatACCTGTTGG	-	5	ASIP_sg2
6	19848634	CAATTtTTCCATGAACtgGTTGG	-	3	ASIP_sg2
6	17849785	CAATTCTatttTGAAtCTGTTGG	+	5	ASIP_sg2
6	3871896	CAtTTtTTtCATGtACCTtTTGG	+	5	ASIP_sg2
6	21952659	aAATcCTTCCAaGcACCTaTTGG	-	5	ASIP_sg2
6	112488404	aAAgTCTTCCATGtACCTtTTGG	+	4	ASIP_sg2
6	20151095	CtgTTCTTCCcTGAAtCTGTTGG	-	4	ASIP_sg2
6	112412743	aAAgcCTTCCATGtACCTtTTGG	-	5	ASIP_sg2
6	93489581	gAATTCTTCCAacAACCTGaaGG	-	5	ASIP_sg2
6	56768187	CAATTaTTaaATGAACtaGTTGG	-	5	ASIP_sg2
6	83777781	acATTtTTtCATGtACCTGTTGG	+	5	ASIP_sg2
6	69119259	CcATTCTTaCATaAACCaGgTGG	+	5	ASIP_sg2
6	107499026	acATctTTCCATGtACCTGTTGG	-	5	ASIP_sg2
6	42823736	CAtcTCTTCaATGAcCtTGTTGG	-	5	ASIP_sg2
6	6025544	CAtTTCTTCtgTGAAaaTGTTGG	+	5	ASIP_sg2
6	64248096	gAATgCTTCCATGAtCCgGTgGG	-	5	ASIP_sg2
6	108423563	CAATgCTTCtATtAACCTaTaGG	-	5	ASIP_sg2
6	20823434	CAAaTCTTatATcAAtCTGTTGG	-	5	ASIP_sg2
6	116133020	CAtTTtTTCCAgGAcCCTtTTGG	+	5	ASIP_sg2
6	98672798	agATTtTTtCAgGAACCTGTTGG	-	5	ASIP_sg2
6	36982445	CAATcCTTtCATGtgtCTGTTGG	+	5	ASIP_sg2
6	87465759	gAATTgcTCCATttACCTGTTGG	+	5	ASIP_sg2
6	72076954	CAATctTTtCATGtACCTGTTGG	+	4	ASIP_sg2
7	9135144	CAtcTtTTtCATGtACCTGTTGG	-	5	ASIP_sg2
7	86020876	CgATcacTCCATtAACCTGTTGG	-	5	ASIP_sg2
7	14056208	CAtTTgTTCaATGAACaTGTTGG	-	4	ASIP_sg2
7	30447974	CAgTTCTaCCATcAACCTcTgGG	+	5	ASIP_sg2
7	20920402	gAAcTCTTCCATGAtgCTcTTGG	-	5	ASIP_sg2
7	87887143	CAATTCTTaCATGAAtgTcTTGG	-	4	ASIP_sg2
7	59139494	CAAaTCaTCCAgGAACaTGTgGG	-	5	ASIP_sg2
7	95425871	CAATgacTCCATcAACCTGcTGG	+	5	ASIP_sg2
7	95459040	CAgTTtTTCCtTGtAgCTGTTGG	+	5	ASIP_sg2
7	41197702	gcATctTTCCATGtACCTGTTGG	-	5	ASIP_sg2
7	20117183	CcATTCcTCCATGAACtgcTTGG	+	5	ASIP_sg2
7	84081003	CAAcTCTTCCATcAACtTcaTGG	-	5	ASIP_sg2
7	80104723	CAAcTCTTCtgTGAcCCTGTgGG	+	5	ASIP_sg2
7	16728693	CAATTgTgCCcaGAACCTcTTGG	+	5	ASIP_sg2
7	14982977	tAATTCTTCtATcAAgCTGTaGG	-	5	ASIP_sg2
7	44640903	CAATTtTTCCATGgACCaGagGG	+	5	ASIP_sg2
7	66864565	tAAcTgTTCCAaGAACCTGTgGG	-	5	ASIP_sg2
7	9658273	CtgTTCTcCacTGAACCTGTTGG	-	5	ASIP_sg2
7	77333204	CAAgTCTTCCtTGgACCTtTgGG	+	5	ASIP_sg2
7	95677718	CAtTTaTTCCATGAAagTGaTGG	-	5	ASIP_sg2
7	21384555	CAATTCaTCCgTctACCTcTTGG	-	5	ASIP_sg2
7	99738589	aAATTCTgCCtTGcAtCTGTTGG	+	5	ASIP_sg2
7	32492320	CAggTtTTtaATGAACCTGTTGG	+	5	ASIP_sg2
7	46869746	CAATTCaTgtATGAcCCTGTaGG	+	5	ASIP_sg2
7	17940582	gcATTtTTtCATGtACCTGTTGG	+	5	ASIP_sg2
7	33694796	gcATTtTTtCATGtACCTGTTGG	+	5	ASIP_sg2
7	2809538	CAATTtTTCCATGgAtCTGgTGG	+	4	ASIP_sg2
7	93501033	CAATTtTTCCActgACCTGgTGG	-	5	ASIP_sg2
7	66380045	CAATTtTTCCtTGAAagTaTTGG	+	5	ASIP_sg2
7	92079644	CAcTTtaTCaATGAACgTGTTGG	+	5	ASIP_sg2
7	57256045	CtAcTCTTCCtgGAACCTGTaGG	-	5	ASIP_sg2
7	5403692	CtATTCTTCaAgcAAaCTGTTGG	+	5	ASIP_sg2
7	22077278	tAATTtTTCCATGgACCTGgaGG	-	5	ASIP_sg2
7	45140511	CAAaTaTgtCATGtACCTGTTGG	-	5	ASIP_sg2
7	22222940	CAcTTtTTCCAaGAAaCTGTgGG	-	5	ASIP_sg2
7	74200308	aAATTCTTgCATGAAaCctTTGG	+	5	ASIP_sg2
8	11740833	CAATTgTTgCATGcAaCTaTTGG	+	5	ASIP_sg2
8	16989337	aAtTTCTTCtgTGAAaCTGTTGG	+	5	ASIP_sg2
8	26200146	CAATaCTatCAccAACCTGTTGG	-	5	ASIP_sg2
8	6595811	CgcTgCTTCCcTGAACCTGTaGG	-	5	ASIP_sg2
8	6725076	CcATTCcTCCATGAACtTtTaGG	-	5	ASIP_sg2
8	69690464	CAgcTCaTCCAgGAACCTGgTGG	-	5	ASIP_sg2
8	4128227	CAgcTCTTCCtTGAACCTtcTGG	-	5	ASIP_sg2
8	53917184	CAtTTtTTtCATGcACCTGTTGG	+	4	ASIP_sg2
8	61583109	CAATTCTTCCAgtAAtCTGcaGG	+	5	ASIP_sg2
8	79285635	CAAgTCTTCCATaAACCccTgGG	+	5	ASIP_sg2
8	47794040	CAATTaaTttATGAtCCTGTTGG	-	5	ASIP_sg2
8	47831882	CAATTCTTCCcTGAACCcGgTGG	+	3	ASIP_sg2
8	46571953	CAAgaCTgCCATaAACCTcTTGG	-	5	ASIP_sg2
8	3754643	CAAaTgTcCCcTGAAtCTGTTGG	+	5	ASIP_sg2
8	2949279	CAtTgCTTCtgTGAAgCTGTTGG	+	5	ASIP_sg2
8	39591836	CAtTTaTTaCAaGAACCTGTgGG	-	5	ASIP_sg2
8	48260936	CAATTCaTgCAaGAACCTGgaGG	-	5	ASIP_sg2
8	65300955	CAATTaTTaaATGAACtaGTTGG	-	5	ASIP_sg2
8	50825537	CtATTtTTCttTGAAgCTGTTGG	-	5	ASIP_sg2
8	34532576	CAATTCTaCCATGttCCTGTgGG	-	4	ASIP_sg2
8	30287173	acATTCTgaCtTGAACCTGTTGG	-	5	ASIP_sg2
8	24162579	CtATTtTTCgATGAACtTtTTGG	-	5	ASIP_sg2
8	52317960	CAATTCTcCCcTtcACCTGTaGG	+	5	ASIP_sg2
8	24256518	gAtTTCTTCCATGAtttTGTTGG	+	5	ASIP_sg2
8	80127971	ttATTCTTCCcTGAACaTtTTGG	+	5	ASIP_sg2
8	29362512	CAtTcCTcCCATGAAgCTGTaGG	+	5	ASIP_sg2
8	13238015	CAATTtTTCCATGgACCaGggGG	-	5	ASIP_sg2
8	35548391	tgATgCTTCCtTGAAgCTGTTGG	-	5	ASIP_sg2
8	75731746	aAATTCTgCCATGAACCaaaTGG	+	5	ASIP_sg2
8	30619110	CAAgcCcTCCAaGAACCTaTTGG	+	5	ASIP_sg2
8	49589674	CAtTTCcTCCATagAgCTGTTGG	-	5	ASIP_sg2
8	46786307	CAAaTCTTtaATGAAttTGTTGG	-	5	ASIP_sg2
8	75892807	CAtTaCTTCCAaGAgCaTGTTGG	+	5	ASIP_sg2
8	59305441	CAgTcCTTCCATtAACCTtaTGG	+	5	ASIP_sg2
8	63435198	gAATTagTCCATGAACtTtTTGG	-	5	ASIP_sg2
8	31705287	CAtTTtcTCCATGAcCCTcTTGG	-	5	ASIP_sg2
8	10456960	CAcTTCTTttATGAACCTGTaGG	-	4	ASIP_sg2
8	11406840	CAATTtcTtCAgtAACCTGTTGG	+	5	ASIP_sg2
8	9323602	aAATTCTTCCATcActCTcTTGG	+	5	ASIP_sg2
8	66713813	tAAgTCTTatATGAAgCTGTTGG	-	5	ASIP_sg2
9	22089902	CAAcTCTTCCcTGAACCTtcTGG	+	4	ASIP_sg2
9	21323996	CcATTCTTtCATtcACgTGTTGG	-	5	ASIP_sg2
9	75576742	CAAcTCTgCCtTGAACaTGcTGG	-	5	ASIP_sg2
9	49979588	CAATTCTTCCATtAtatTtTTGG	+	5	ASIP_sg2
9	89497534	gcATctTTtCATGAACCTGTTGG	+	5	ASIP_sg2
9	21965846	gAAcTCTTaCATGAACaTtTTGG	-	5	ASIP_sg2
9	89116261	CAgTTCTTCatTGAAtCTGTaGG	-	5	ASIP_sg2
9	49799816	CAtTTCTgCCATGAACCTtgaGG	+	5	ASIP_sg2
9	47466114	CAATTtTTCCATGgACtgGaTGG	-	5	ASIP_sg2
9	81429898	tAATTCTgCCcaGAACtTGTTGG	-	5	ASIP_sg2
9	717131	gAATTCTTCCATGAACaTccTGG	-	4	ASIP_sg2
9	79878239	tAAaTCTTtCATGAACaTaTTGG	-	5	ASIP_sg2
9	789674	CccTTCTTCCcTGAAgCTGTaGG	+	5	ASIP_sg2
9	42732410	CAtTTCTTCCATttcCCTGgTGG	+	5	ASIP_sg2
9	79963118	ttATTCTTCCATGAAaagGTTGG	-	5	ASIP_sg2
9	908663	CAATTCTTCCATGAtgCTGaTGG	+	3	ASIP_sg2
9	68268333	CAATTCTTCtATGctaCTGTTGG	-	4	ASIP_sg2
9	71094992	CAATTtTTCCATGgACCaGggGG	+	5	ASIP_sg2
9	12298230	gtATTCTTtCATGtACtTGTTGG	-	5	ASIP_sg2
9	64507809	CcATTCTTCCggGtACtTGTTGG	-	5	ASIP_sg2
9	85783338	CAgTaCTTCCATaAcCaTGTTGG	-	5	ASIP_sg2
9	30976702	CctTTCTTCtATcAACCTcTTGG	-	5	ASIP_sg2
9	59244117	gctgTCTTCCATGAAgCTGTTGG	+	5	ASIP_sg2
9	38407475	tAATTtTTtCATGtACCcGTTGG	-	5	ASIP_sg2
9	41103041	CAATctTTtCATGcACCTGTTGG	-	4	ASIP_sg2
9	25591309	CAAgTCTTCCcaGcAgCTGTTGG	+	5	ASIP_sg2
10	31744313	gcATctTTtCATGAACCTGTTGG	+	5	ASIP_sg2
10	48633249	CAgTTtTTCCATGgACagGTTGG	-	5	ASIP_sg2
10	48720464	CAAaTtTTCCATGgACCaGgTGG	-	5	ASIP_sg2
10	85830739	CAgcTCcTCCAgGAACCcGTTGG	-	5	ASIP_sg2
10	81292585	CAtTTCTTCCAgGttCCTtTTGG	+	5	ASIP_sg2
10	3936877	CAATTtTTCCATGgACCaGgaGG	+	5	ASIP_sg2
10	62099897	gcATTtTTCCATatACCTGTTGG	-	5	ASIP_sg2
10	65472091	aAATTCcTaCATGAAagTGTTGG	-	5	ASIP_sg2
10	4428369	CAtTTCTTCCATGgACaTGggGG	+	5	ASIP_sg2
10	50699139	aAATTCTcCCAaGAACCTGTTGG	+	3	ASIP_sg2
10	37328730	tcAaTCTTCCATtAcCCTGTTGG	+	5	ASIP_sg2
10	25321931	CAcTTtTTaaATGtACCTGTTGG	-	5	ASIP_sg2
10	80360708	tttTTCTTtCATGtACCTGTTGG	+	5	ASIP_sg2
10	69383034	CAATTtTTCCATGgACCcaTgGG	+	5	ASIP_sg2
10	85069197	CAtTTCTTtCATGAAtCTGaaGG	-	5	ASIP_sg2
10	60308977	CAATTCTgaCATGgAatTGTTGG	-	5	ASIP_sg2
10	29141058	CAATTacTtCAaGAACCTaTTGG	+	5	ASIP_sg2
10	29191320	CAATTtTTCCATGgACCaGggGG	+	5	ASIP_sg2
10	15784775	gtATTtTTtCATGtACCTGTTGG	-	5	ASIP_sg2
10	31536943	CAtTTtTTtCATGtACgTGTTGG	+	5	ASIP_sg2
10	75344942	aAATTCTTCCcTGAtCaTGTcGG	-	5	ASIP_sg2
10	31474255	CAATTtTTCCATGAACtgGggGG	-	5	ASIP_sg2
11	37763429	CAtcTtTTtCATGtACCTGTTGG	-	5	ASIP_sg2
11	1878641	gAgcTCTTaCATGAgCCTGTTGG	-	5	ASIP_sg2
11	21235786	CAATTtTTCCATGgACCaGggGG	-	5	ASIP_sg2
11	17354012	CAATgCTTCCtgGtACCTcTTGG	+	5	ASIP_sg2
11	43776590	CAgcTCTTCCATGAACCaGcTGG	-	4	ASIP_sg2
11	29745762	CAATTtTTCCAcGAACCTagaGG	-	5	ASIP_sg2
12	3130524	CcAgaCcTCCATGAcCCTGTTGG	-	5	ASIP_sg2
12	72804225	CAATTCTgCCtcGttCCTGTTGG	-	5	ASIP_sg2
12	77571764	CAtTTCTTCCtTcAtCCTtTTGG	+	5	ASIP_sg2
12	50463038	gcATTtTcCCATGAgCCTGTTGG	-	5	ASIP_sg2
12	50465597	gcATTtTcCCATGAgCCTGTTGG	-	5	ASIP_sg2
12	77942335	gAgTctTTCCATGtACCTGTTGG	-	5	ASIP_sg2
12	36603659	acATTCTTtCATGttCCTGTTGG	-	5	ASIP_sg2
12	19811604	CAATTtTTCCATGgACCgagTGG	+	5	ASIP_sg2
12	35042902	CAcTTaTTtCATGtACCTGTTGG	+	4	ASIP_sg2
12	39191143	CAATaCTaCCATGAACtTagTGG	-	5	ASIP_sg2
12	78271348	acATctTTtCATGAACCTGTTGG	+	5	ASIP_sg2
12	51230780	aAATTCaTtCATGcAaCTGTTGG	-	5	ASIP_sg2
12	35575387	CtATTCTTCaAcaAAgCTGTTGG	+	5	ASIP_sg2
12	22400132	CAATTtTTtCATGtAaCTaTTGG	+	5	ASIP_sg2
12	59527010	CAAaTgTTCCgTGAgCtTGTTGG	-	5	ASIP_sg2
12	59583139	CAATctTTtCATGtgCCTGTTGG	+	5	ASIP_sg2
12	29228217	gAATTCTTCCATGtAaCTGagGG	+	5	ASIP_sg2
12	619720	aAtTTCTTCCATaAACCTGagGG	+	5	ASIP_sg2
12	51683672	CAAcTCTTCCtTGAAgCctTTGG	+	5	ASIP_sg2
12	68556114	CAATTtTTCCATcgACCgGTTGG	+	4	ASIP_sg2
12	33453018	CAtTTCTcCCATGAACCTcTgGG	-	4	ASIP_sg2
12	56013708	CAATTCTTCCActAtagTGTTGG	-	5	ASIP_sg2
12	65990501	CcATctTTtCATGtACCTGTTGG	-	5	ASIP_sg2
12	57026445	gcATTtTTtCATGAACCTGaTGG	-	5	ASIP_sg2
12	31054894	CAATctTTtCATGtgCCTGTTGG	-	5	ASIP_sg2
13	55617776	CtATTacTCCATtAAaCTGTTGG	-	5	ASIP_sg2
13	6830874	gAAgTCTTCCATtAAaCTGaTGG	+	5	ASIP_sg2
13	80520733	tAAcTCTTtCATGgAaCTGTTGG	-	5	ASIP_sg2
13	25801076	CAATTtTTCCATGgACCTGgTGG	-	3	ASIP_sg2
13	47586467	CAATTtaTCCATttACCTGaTGG	-	5	ASIP_sg2
13	25252207	CAATTtcTCCATGAACCaGggGG	-	5	ASIP_sg2
13	31486021	CAATTtTTCCAgGgACCaGgTGG	-	5	ASIP_sg2
13	43932717	CAtcTCTcCCATGAtCgTGTTGG	+	5	ASIP_sg2
13	32032824	CAATTtTTCCATGgACCTGgTGG	-	3	ASIP_sg2
13	30753556	CttTTCTTCCcTGAACCTGagGG	+	5	ASIP_sg2
13	63047436	CAATTCTTCCATGAACCTGTTGG	+	0	ASIP_sg2
13	29489797	tAATTCTTCCATGgACCaGggGG	-	5	ASIP_sg2
13	59222109	tAAagCTTCCATGAgCCTGTgGG	-	5	ASIP_sg2
13	63237543	CAATTCTTCCATGAACCTGTTGG	+	0	ASIP_sg2
13	66351780	attTTCTTaCATGAACtTGTTGG	-	5	ASIP_sg2
13	65837053	gcATcCTTtCATGtACCTGTTGG	-	5	ASIP_sg2
13	49418125	CAATcCcTCCATGgACtgGTTGG	+	5	ASIP_sg2
13	73552817	CAATTCcTCCAaatACCTGcTGG	-	5	ASIP_sg2
13	20346671	tAATTCTgCaATGAACaTGaTGG	-	5	ASIP_sg2
13	28273172	CAgTTCTTCCAgGtgCCTGTgGG	-	5	ASIP_sg2
13	11793749	CAgTTCTTCCATGgACCaGgaGG	+	5	ASIP_sg2
13	75007510	gAAaTCTgCCATcAACgTGTTGG	+	5	ASIP_sg2
13	12843180	CAATTCTaaaATGAAtCgGTTGG	-	5	ASIP_sg2
13	14733603	gcATctTTCCATGtACCTGTTGG	+	5	ASIP_sg2
13	14758939	CcATctTTtCATGtACCTGTTGG	-	5	ASIP_sg2
13	14759868	CcATctTTtCATGtACCTGTTGG	-	5	ASIP_sg2
13	10777755	gcATctTTCCATGtACCTGTTGG	+	5	ASIP_sg2
13	14041532	gcATTtTTtCATGtACCTGTTGG	+	5	ASIP_sg2
13	70743068	CAAgTtTTCCATGgACCTGggGG	-	5	ASIP_sg2
14	17691260	attTTgTTCCAaGAACCTGTTGG	-	5	ASIP_sg2
14	6371454	CAATTtTTCCATGgAtCTGgaGG	+	5	ASIP_sg2
14	57082039	CAtTTtTTtCATGAgCCTGTTGG	+	4	ASIP_sg2
14	57098867	gcATTtTTtCATGAgCCTGTTGG	+	5	ASIP_sg2
14	57154475	gAATTtTTtCcTGAgCCTGTTGG	+	5	ASIP_sg2
14	35943206	tAATaCTgCaATGAACaTGTTGG	-	5	ASIP_sg2
14	25824838	CAATTCTTCCAgGAAgggGgTGG	-	5	ASIP_sg2
14	3520282	gcATctTTCCATGtACCTGTTGG	-	5	ASIP_sg2
14	30425992	tAtTTCTTCCATGAcaCTGcTGG	-	5	ASIP_sg2
14	29926672	CAATTtTTCCAcaAACCTGggGG	-	5	ASIP_sg2
14	25201486	CcATTgTTgCATGtgCCTGTTGG	-	5	ASIP_sg2
14	37478597	CtATcCTTCCATGAgCCTGggGG	+	5	ASIP_sg2
14	42442643	CAtTTCTcaCATaAAtCTGTTGG	-	5	ASIP_sg2
14	13964177	agcaTCTTCCATGtACCTGTTGG	+	5	ASIP_sg2
14	16887338	CAATTCTTtaAaGAAagTGTTGG	+	5	ASIP_sg2
14	16910417	CAtTTCTTCCATGtACCgcTgGG	-	5	ASIP_sg2
14	19006732	CAATTtTTCCATGgACCaGggGG	+	5	ASIP_sg2
15	14322686	CAATTCTTCCATGgACCgGgTGG	+	3	ASIP_sg2
15	41635992	CAATTCTTtCATttACtTGcTGG	+	5	ASIP_sg2
15	8911137	aAATTCTTgaATGAACtTtTTGG	+	5	ASIP_sg2
15	10540697	gcATTtTTCCATaAACCTGTTGG	-	4	ASIP_sg2
15	47620741	gcATTCTTCtAcGAAtCTGTTGG	-	5	ASIP_sg2
15	47989913	CAATTCTaCCAgGAACaaGcTGG	+	5	ASIP_sg2
15	1497869	CAcTTCTTCCtTGAAttTGaTGG	+	5	ASIP_sg2
15	30168279	agtTTCTTCCATGAAtgTGTTGG	-	5	ASIP_sg2
15	43909985	aAATgCTTCCATGAAaCTtTTGG	-	4	ASIP_sg2
15	77667866	CAtTTtTTaCATGtAgCTGTTGG	+	5	ASIP_sg2
15	55278852	CcATTtTaaCATGAAaCTGTTGG	-	5	ASIP_sg2
15	22885149	CAAgTCTTCCATaAAtgTcTTGG	+	5	ASIP_sg2
15	69950949	ttATTCaTtCATGAAaCTGTTGG	-	5	ASIP_sg2
15	33257249	CAATTCTcCttTGAACtTGTTGG	-	4	ASIP_sg2
15	60060580	CAAaTCTTaCATGAAaCTGaaGG	+	5	ASIP_sg2
15	23089268	CAAcTtTctCATGtACCTGTTGG	+	5	ASIP_sg2
15	69844333	tgATgCTTCCATaAtCCTGTTGG	-	5	ASIP_sg2
15	33490035	gAAagCTTCCActAACCTGTTGG	-	5	ASIP_sg2
15	45232029	CtATTCTTCCcTcAtCtTGTTGG	-	5	ASIP_sg2
15	79537959	CcATctTTCCAgGAACCTGcTGG	+	5	ASIP_sg2
15	80108955	atATctTTCCATGtACCTGTTGG	+	5	ASIP_sg2
16	10140172	CctTTCTTCCATGAAgCaGgTGG	+	5	ASIP_sg2
16	65996424	CAATTCaaCaAaGAACCTcTTGG	-	5	ASIP_sg2
16	9816157	CAAaatTTCCATGcAtCTGTTGG	-	5	ASIP_sg2
16	55984469	CAAgTCaaaCATGAACCTcTTGG	-	5	ASIP_sg2
16	19339922	CAcaTCTTtCATGgACCTGTTGG	+	4	ASIP_sg2
16	33764902	gcATcCTTCCATGtgCCTGTTGG	+	5	ASIP_sg2
16	34091927	CAAgTCTTtCATGAAatTaTTGG	-	5	ASIP_sg2
16	43427875	CAATaCTTCCATtcACCTtTTGG	+	4	ASIP_sg2
16	12093410	gAATTCTTCCtTGAAaCTaTTGG	+	4	ASIP_sg2
16	43499026	CAATgCTTCtATcAACCTGTcGG	+	4	ASIP_sg2
16	2277254	CAccgCTTCCcTGAACCTGgTGG	-	5	ASIP_sg2
16	127730	CtcTTgTTgCATGAACCTtTTGG	+	5	ASIP_sg2
16	22883769	CAATTtTTCCATGgACCaGTaGG	-	4	ASIP_sg2
16	2904035	CAAggCTTCaATGAACaTGTgGG	-	5	ASIP_sg2
16	49624808	CAcTTCTgCCcTGAACCTGgaGG	-	5	ASIP_sg2
17	41909338	CAATgCTTCacTtAACCTGcTGG	-	5	ASIP_sg2
17	11404020	CAAaTCTTCCATGAACtTtaTGG	+	4	ASIP_sg2
17	60119409	acATcCTTtCATGtACCTGTTGG	+	5	ASIP_sg2
17	56327351	CAATTtTTCCATGgACtgGTaGG	+	5	ASIP_sg2
17	40655821	gcATTtTTtCAgGAACCTGTTGG	-	5	ASIP_sg2
17	9064736	aAATTCTTCaAgaAACCTGTgGG	-	5	ASIP_sg2
17	67883603	tAAaTCTTCCAgGAACCTcTTGG	+	4	ASIP_sg2
17	3949249	CAgcTCTTCCtTGAAtCTGTcGG	-	5	ASIP_sg2
17	12312487	CAATTCaTtCtgGAACaTGTTGG	-	5	ASIP_sg2
17	15067500	CAtcTCTTCCATGtgaCTGTTGG	+	5	ASIP_sg2
17	15078942	CAATTtTTCCATGAACtaGggGG	-	5	ASIP_sg2
17	65847613	gcATctTTtCATGAACCTGTTGG	+	5	ASIP_sg2
17	60943370	gAATTCaTCCcTGtACCTGgTGG	-	5	ASIP_sg2
17	13468635	tAATTtTTCCATGAACtTGagGG	+	5	ASIP_sg2
17	4620866	CAAcTCTTCgATGgACtgGTTGG	+	5	ASIP_sg2
17	55149145	CAtcTCTgCaATGAACCTGcTGG	-	5	ASIP_sg2
17	52754408	CtATcaTTtCATGcACCTGTTGG	-	5	ASIP_sg2
17	19029258	CAATTCTTCCATGAACacccaGG	+	5	ASIP_sg2
18	22271885	CAgTTtaTCCATtcACCTGTTGG	-	5	ASIP_sg2
18	29354171	gAATgtTTCCATGtgCCTGTTGG	+	5	ASIP_sg2
18	1928883	CAATTaTTCCATGAgatTcTTGG	-	5	ASIP_sg2
18	23987762	aAATTCTTCtATGAACaTGgaGG	+	5	ASIP_sg2
18	29839213	CAgTTCTTCCAgGAACtaGcTGG	+	5	ASIP_sg2
18	61884845	CAgcTtTTCCATGcACtTGTTGG	+	5	ASIP_sg2
18	59761749	CAATctgTCCATGAACCTcTgGG	-	5	ASIP_sg2
18	55135532	CtATctTTtCATGtACCTGTTGG	+	5	ASIP_sg2
18	30837455	aAATTCTTaaATGAACaTtTTGG	-	5	ASIP_sg2
18	63371898	CAAgcCTgCCcTGAACCTGTgGG	+	5	ASIP_sg2
18	16467136	CAATTtTTCCATGAACtgGcaGG	-	5	ASIP_sg2
18	19326386	gAATTCaTCCATGAAgagGTTGG	-	5	ASIP_sg2
18	57056910	gAATctTTtCATGtACCTGTTGG	+	5	ASIP_sg2
18	19738761	CAtTTgTTCCtTGgtCCTGTTGG	+	5	ASIP_sg2
18	35495771	CAATTCTgagATGcACCTGcTGG	-	5	ASIP_sg2
18	58598076	CAATggTTgCATGAAgCTGgTGG	-	5	ASIP_sg2
19	20133389	CAtTTtTTtCATGtACCTGTTGG	-	4	ASIP_sg2
19	33559699	aAcTTCTTCCATGcACCTagTGG	+	5	ASIP_sg2
19	18883021	CAATTaTaCCATGAAtaTGcTGG	+	5	ASIP_sg2
19	18284561	gAATTCTTCagTGAcaCTGTTGG	-	5	ASIP_sg2
19	39850394	CAATTtTTCCATGgACCaGTgGG	-	4	ASIP_sg2
19	14151030	aAATTCTTaCAcctACCTGTTGG	-	5	ASIP_sg2
19	14366021	acATTtTTCCATGcACCTcTTGG	+	5	ASIP_sg2
19	32026681	CAtTTCTTCCAacAcCCTaTTGG	+	5	ASIP_sg2
19	32027508	CAtTTCTTCCAacAcCCTaTTGG	-	5	ASIP_sg2
19	24614833	gAATTCaaCCATGAAtCTtTTGG	+	5	ASIP_sg2
19	57228163	tAATTgTcCCAaGgACCTGTTGG	-	5	ASIP_sg2
19	24224897	aAAcTCTTCCATGAACtTtTgGG	+	5	ASIP_sg2
19	19984052	CAtTTCacCCATGAAgaTGTTGG	-	5	ASIP_sg2
19	31604456	CAAgTgTcaCATtAACCTGTTGG	-	5	ASIP_sg2
19	38625760	CAcTgCTgCCATGAACCacTTGG	+	5	ASIP_sg2
19	34678854	tAATTaTTtCATatACCTGTTGG	+	5	ASIP_sg2
19	54994852	gtATctTTCCATGtACCTGTTGG	-	5	ASIP_sg2
19	15517067	CAAcTgTcCCATGAgCaTGTTGG	+	5	ASIP_sg2
20	13752383	CAAccCcTCCATaAAgCTGTTGG	-	5	ASIP_sg2
20	27818157	tcATTCTTCCAcGggCCTGTTGG	+	5	ASIP_sg2
20	35410244	CttTTCaTtCATGtACCTGTTGG	+	5	ASIP_sg2
20	35744740	CAcTTCTTCCAgGAAggaGTTGG	+	5	ASIP_sg2
20	1864267	CAATTtcTtCATaAACCTGaTGG	+	5	ASIP_sg2
20	4167759	CcATTCcTCCATGAACCaGcaGG	-	5	ASIP_sg2
20	36709774	CAATgCTgCtcTGAACCTGgTGG	+	5	ASIP_sg2
20	23827164	aAATTCTTCCAgGAACCatgTGG	+	5	ASIP_sg2
20	8840657	CAgTTtTTCCATtcAtCTGTTGG	-	5	ASIP_sg2
20	4398654	CAAaTCTTCCAccAtCtTGTTGG	+	5	ASIP_sg2
20	8653484	CAAaTCTTCCATaAACCTGggGG	-	4	ASIP_sg2
20	24079702	tctTTaTTCCATGAACCTaTTGG	-	5	ASIP_sg2
20	37531811	aAATTCTgCCATGtACaTGTTGG	-	4	ASIP_sg2
20	9390722	gAgTTtTTCCAaGAAgCTGTTGG	+	5	ASIP_sg2
21	2702827	CAtTTtTTCCATatACCTaTTGG	-	5	ASIP_sg2
21	27083493	CAgTTCTTaCATaAAtCTGcTGG	-	5	ASIP_sg2
21	22797551	gcATctTTCCATGtACCTGTTGG	+	5	ASIP_sg2
21	17634259	tAtTTCTgtCATGAAgCTGTTGG	+	5	ASIP_sg2
21	17756080	tAATTCTTCCAaGAACCctcTGG	+	5	ASIP_sg2
21	23107887	CAATTtTTCCATGAACtgaTTGG	-	4	ASIP_sg2
21	44346497	ggATTCTTCCATGAcaCTcTTGG	+	5	ASIP_sg2
21	13121156	CAATcCTgCaATtAACgTGTTGG	-	5	ASIP_sg2
21	40229616	CAATTtTTCCATGgACggGTgGG	+	5	ASIP_sg2
21	6515063	CAgTTCTTCgATGAAaCccTTGG	+	5	ASIP_sg2
21	19491408	gcATctTTtCATGAACCTGTTGG	-	5	ASIP_sg2
21	46903663	CcAgTCTcCCgTGAAaCTGTTGG	+	5	ASIP_sg2
21	10584482	CAcTgtTTCttTGAACCTGTTGG	+	5	ASIP_sg2
21	20998001	atATTCTTCCATGAAgaTGTgGG	-	5	ASIP_sg2
21	41732094	CcATcCTTCCATGcACCTaTcGG	-	5	ASIP_sg2
21	34722241	CAATTtTTCCAcagACCaGTTGG	+	5	ASIP_sg2
21	47137409	CAgTTtTTCCAcGAACgTGgTGG	-	5	ASIP_sg2
21	36701478	CAATTtTTCCAaGgACtgGTTGG	-	5	ASIP_sg2
21	47338251	agATTCTTCCcTGAACCTcTaGG	-	5	ASIP_sg2
22	19628855	CAAcTtTcCCAgGAgCCTGTTGG	+	5	ASIP_sg2
22	36228542	CAATTtTTCCATGAACCaGggGG	-	4	ASIP_sg2
22	21350182	CAgTTtTTCCATtcAtCTGTTGG	+	5	ASIP_sg2
22	24277245	CAtTTCTgCCcTGAcCCTGcTGG	+	5	ASIP_sg2
22	10377526	CAcTTCTTCCATGcACCacTgGG	-	5	ASIP_sg2
22	9570391	atATTtTTCCATGtgCCTGTTGG	+	5	ASIP_sg2
22	1318515	CAATTCTTCCAgGAgCtTccTGG	+	5	ASIP_sg2
22	39415688	CAcTTtTTttATGAAgCTGTTGG	-	5	ASIP_sg2
22	30534691	gAATTCaTCCcTGtACCTGgTGG	-	5	ASIP_sg2
23	53584426	gAATTgTTCCATcttCCTGTTGG	-	5	ASIP_sg2
23	2697129	CAgTTCcTCCATGAcCgaGTTGG	+	5	ASIP_sg2
23	43850617	CttTTtTTCCcTcAACCTGTTGG	+	5	ASIP_sg2
23	49471013	aAATTCTTCCtgGAACCTGagGG	+	5	ASIP_sg2
23	20720349	CAgTTCTTCCATaAACaTtTTGG	-	4	ASIP_sg2
23	34052389	CAATTCTTCCtTctACaTGTgGG	-	5	ASIP_sg2
23	49881558	aAcTTCTTCCAgGAACCTcaTGG	-	5	ASIP_sg2
23	35239043	CctTTtTTtCATGtACCTGTTGG	+	5	ASIP_sg2
23	25244942	gAATTtTTCCATGtgCCTtTTGG	-	5	ASIP_sg2
23	11169257	CAATTaTTCCATGgAtCTGcgGG	-	5	ASIP_sg2
23	44780015	CAAaTCcTCCATtAAgaTGTTGG	-	5	ASIP_sg2
23	44913885	CAgTTCTTCCtTcAACgTcTTGG	+	5	ASIP_sg2
23	22717978	CAcTTtTTCCAgGtcCCTGTTGG	-	5	ASIP_sg2
23	18329899	CAATTaTTatATctACCTGTTGG	-	5	ASIP_sg2
23	50482534	CAtTTCTTCCcTGAttCTGaTGG	-	5	ASIP_sg2
23	14517180	CAtcTCTTCtAgGAACaTGTTGG	+	5	ASIP_sg2
23	25839262	gAATTCTgCaATGcACaTGTTGG	+	5	ASIP_sg2
23	4242749	CAAgTCTTaCATGtcCCTGaTGG	-	5	ASIP_sg2
23	4361985	CAgTcCTTCCAaGAACCTGgTGG	+	4	ASIP_sg2
23	4362129	CAgTcCTTCCAaGAACCTGgTGG	+	4	ASIP_sg2
23	14894601	CAcTTacTCCATGAACCaGcTGG	+	5	ASIP_sg2
23	58591940	tAAgTtTTCCATGtACCTGcTGG	+	5	ASIP_sg2
23	4952205	aAATgCTTCCtTtAACCTGgTGG	+	5	ASIP_sg2
23	40688088	CAATTtTTCCATGgACCTGgTGG	-	3	ASIP_sg2
23	41067452	CAAaTCTcCaATGAACCTtTgGG	+	5	ASIP_sg2
24	27766920	CAgTTCTTCCcTGtAaCaGTTGG	+	5	ASIP_sg2
24	30042268	CAATTCgTCCATGgACCTccTGG	+	4	ASIP_sg2
24	30211245	CcATTCTTCCtTaAcCCTGgTGG	-	5	ASIP_sg2
24	39550547	CAATTCcTtCcTGAAtCTGTTGG	+	4	ASIP_sg2
24	29343004	CAgTTtTTCCATGtACCaGTgGG	-	5	ASIP_sg2
24	31058276	tAATTtTTCCATGgACCTGaTGG	+	4	ASIP_sg2
24	2687344	CtATctTTCCATGAACaTcTTGG	-	5	ASIP_sg2
24	20378856	CAATTtTTCCATGgACCTaggGG	+	5	ASIP_sg2
24	5518152	aAccTCTTCCATGAAaCTGTaGG	-	5	ASIP_sg2
24	38678934	CAgTTCTcCCAaGAcCCTGTcGG	+	5	ASIP_sg2
25	8337473	CAATTtTTCCAcGggCCTGcTGG	+	5	ASIP_sg2
25	17889059	CAAaTCTTCCtTGAAgaTaTTGG	+	5	ASIP_sg2
25	17980798	CcATTCTTCCtTGAtCtTGTTGG	+	4	ASIP_sg2
25	4858891	CAtTcCTTCCATGAtCCaGTgGG	+	5	ASIP_sg2
25	41941939	CAcaTCTTCCtTaAACCTGTgGG	+	5	ASIP_sg2
25	42003387	CAtTTaTTCCcTGAAgCTGaTGG	-	5	ASIP_sg2
25	29730624	CAAcTCTgCCActAACCTGcTGG	-	5	ASIP_sg2
25	30342305	tAAaTgTTgaATGAACCTGTTGG	+	5	ASIP_sg2
25	41455039	CAATTgTTgCtTtAACCTGTaGG	-	5	ASIP_sg2
25	28576902	gAATTtTTtCATGtgCCTGTTGG	-	5	ASIP_sg2
25	25398174	aAATgCTTtCAgGcACCTGTTGG	-	5	ASIP_sg2
25	8048629	CAATTCTTtCAgGcAaCTGcTGG	-	5	ASIP_sg2
25	5562212	CAtTTtTTCCATGtACCTGTgGG	-	4	ASIP_sg2
25	1655580	CAATTgTTCttgGAAgCTGTTGG	-	5	ASIP_sg2
25	17154862	gcATTtTTCCATGcACCTaTTGG	+	5	ASIP_sg2
25	16905704	CAAacCTTgCATGAAgCTGcTGG	+	5	ASIP_sg2
26	32632022	CAATTtTTCCATGgACCaGgaGG	-	5	ASIP_sg2
26	27998740	CAATTtTTtCAcGgACCTGgTGG	+	5	ASIP_sg2
26	42408677	atATTCTTCCATGAAtCTaaTGG	+	5	ASIP_sg2
26	10719841	CAtTTgTTCaAgGAACaTGTTGG	-	5	ASIP_sg2
26	19868785	CAtTTCTTCCATtAAtaTaTTGG	+	5	ASIP_sg2
26	8340137	gAATTCTTgCAatAACCaGTTGG	+	5	ASIP_sg2
26	18261655	CAATTtTTCCATagACCTGggGG	-	5	ASIP_sg2
26	22740393	CAgTTtgTCCATtcACCTGTTGG	+	5	ASIP_sg2
26	36944832	gcATctTTCCATGAACCTGTcGG	+	5	ASIP_sg2
X	25109131	CAATgCTTCCAgGttCCTtTTGG	-	5	ASIP_sg2
X	10008664	CAtTTtTTtCATGtACCTGTTGG	+	4	ASIP_sg2
X	101444901	aAAaTCTTCCATGAACaTGTaGG	+	4	ASIP_sg2
X	92692823	CAATTtTTtCtTtgACCTGTTGG	-	5	ASIP_sg2
X	108543892	tAATTCaatCATGAAaCTGTTGG	+	5	ASIP_sg2
X	50867361	CAcTTtgTtCATGAgCCTGTTGG	-	5	ASIP_sg2
X	94097609	CAATTtTTCCATGAACtTGagGG	+	4	ASIP_sg2
X	100967706	CAATgggTCCATGtACCTtTTGG	+	5	ASIP_sg2
X	118371220	aAATTCcTCCATtAACgTGTTGG	-	4	ASIP_sg2
X	101161074	gcATTtTTtCATGtACCTGTTGG	+	5	ASIP_sg2
X	11627341	gAATctTTtCATGtACCTGTTGG	-	5	ASIP_sg2
X	11635290	tAATTCTaCCATGAACagGaTGG	-	5	ASIP_sg2
X	21008945	gtATTCTTgCcTGAACCTGgTGG	-	5	ASIP_sg2
X	61299618	CAAaTCcTgCATGcACCTGTTGG	+	4	ASIP_sg2
X	12785922	gAgTTCTTCtcTGAtCCTGTTGG	-	5	ASIP_sg2
X	18126970	CAATTgTTaCcTGAAgCTGTaGG	+	5	ASIP_sg2
X	13026006	gAAggtTTCCATGAAgCTGTTGG	-	5	ASIP_sg2
X	77552431	gcATctTTCCATGAACCTGTTGG	+	4	ASIP_sg2
X	35140708	CAATTtTTCCATGgAtCTGggGG	-	5	ASIP_sg2
X	23955233	CAATTCTTaCATGAtagTaTTGG	+	5	ASIP_sg2
X	20615246	acATctTTCCATGtACCTGTTGG	-	5	ASIP_sg2
X	16976259	CAtTgCTggCATGAACCTGaTGG	+	5	ASIP_sg2
X	33064340	CAAgaCTTaCAgGtACCTGTTGG	+	5	ASIP_sg2
X	51870726	gAAaTCaaCCATGAAtCTGTTGG	-	5	ASIP_sg2
X	48860932	CAtTcCTTCgATGAAttTGTTGG	+	5	ASIP_sg2
X	32071478	CAcTTCTagtATGAACCaGTTGG	-	5	ASIP_sg2
X	110059242	CAATTtTTCtATtcACCTGgTGG	+	5	ASIP_sg2
X	23521621	CAATTtTTCCATGgACtgGTaGG	-	5	ASIP_sg2
X	42675242	CtAaTCTTtCcTGgACCTGTTGG	+	5	ASIP_sg2
X	27679916	CAtTTCTTCCATGAtCCTGgaGG	+	4	ASIP_sg2
X	38746411	CAATTCTaaCATGtcaCTGTTGG	-	5	ASIP_sg2
X	80482674	aAtTTCTTtCATGtgCCTGTTGG	+	5	ASIP_sg2
X	28477929	CAATTCagCCATGAtgCTaTTGG	+	5	ASIP_sg2
X	101683020	CAATTCTTttATcAACaTGaTGG	+	5	ASIP_sg2
X	53160987	gcATcCTTtCATGAACCTGTTGG	+	4	ASIP_sg2
X	40979182	CAATTtTTCCATGgACCaGgcGG	+	5	ASIP_sg2
X	28213809	CAAcTCTTCCATaAAgaaGTTGG	-	5	ASIP_sg2
X	46379744	CAATatcTCCATaAAtCTGTTGG	+	5	ASIP_sg2
X	98655395	CAgTTCTTCCATGgACCacaTGG	-	5	ASIP_sg2
X	52366250	gAATctTTtCATGcACCTGTTGG	+	5	ASIP_sg2
X	98830412	CAATTCTTCCAcGgACggGgTGG	-	5	ASIP_sg2
X	91528703	CAATTCTTCCATtAgCCatTTGG	+	4	ASIP_sg2
X	111975294	tAAaTCcTCCATtAACCTcTTGG	+	5	ASIP_sg2
1	29786628	GTTgGtAGtGGTGCAcTGgATGG	+	5	BCO2_sg1
1	16984807	GTgAGAAGCGGTcCgATGCtgGG	-	5	BCO2_sg1
1	70995527	GgTAGAAGaGaTaaAATGCATGG	+	5	BCO2_sg1
1	169196621	GcTAtgAGCcaTGCAATGCATGG	+	5	BCO2_sg1
1	172974817	aTcAGAAGtGcTGCAATtCATGG	-	5	BCO2_sg1
1	241906282	GTTAGAAGgGGTcCAATatAaGG	-	5	BCO2_sg1
1	50190977	GcTAGAAGCaaTcCAATGCAaGG	+	5	BCO2_sg1
1	50213152	aTTgGAAGCaGTtCAAaGCATGG	+	5	BCO2_sg1
1	52801172	GTTAGAAGgGGcagAATGCcTGG	-	5	BCO2_sg1
1	192797163	GTTcGAgaCaGTGgAATGCATGG	-	5	BCO2_sg1
1	24489479	GTgAGtgGgGGTGgAATGCATGG	-	5	BCO2_sg1
1	184921753	GagAGAAcCGGTGCAcTGaATGG	+	5	BCO2_sg1
1	178875227	GTTAGActCcGTGCtgTGCATGG	-	5	BCO2_sg1
1	101143912	aTTAGcAGCtGTtCAATaCATGG	+	5	BCO2_sg1
1	259964508	GTTAGAAGaGGaatAATcCATGG	+	5	BCO2_sg1
1	74277276	cTTAcAAaCGGTaaAATGCATGG	+	5	BCO2_sg1
1	159998819	GcTtGAAGtGcTGCAATtCATGG	+	5	BCO2_sg1
1	176279411	GTcAGAAatGaTGCcATGCATGG	-	5	BCO2_sg1
1	75557803	GTTAGAAGaGGTcCAcTGCcTGG	-	4	BCO2_sg1
2	178228066	GTcAGAtGtccTGCAATGCATGG	+	5	BCO2_sg1
2	174353656	GTcAGAAGtGtTGatATGCATGG	+	5	BCO2_sg1
[truncated: 1,416 more rows]

## Sheet: Overlapped off-targets
Location	Sequence	Mismatches	overlap_length	Target
1:91120490-91120513:-	CaTCAGtT_TgCTTTCtcCTC-TGGC	5	23	ASIP_sgRNA-1
1:96217991-96218014:-	CTaCtGGg_TCtTTTCtTCTC-TGGA	5	23	ASIP_sgRNA-1
1:120359134-120359157:+	CTTCAGGa_TCCTTcCATgga-TGGG	5	22	ASIP_sgRNA-1
1:197105322-197105345:-	gTTCAGGT_gCCTgaCATtTC-TGGG	5	23	ASIP_sgRNA-1
1:66057662-66057685:-	tTgtAGGT_TgCTTTCcTCTC-TGGC	5	23	ASIP_sgRNA-1
1:245498253-245498276:-	CTTttGGT_TCCTTTgccCTC-TGGG	5	23	ASIP_sgRNA-1
1:272925956-272925979:+	CTTCAGaT_ctCTTTCcTCTC-TGGC	4	22	ASIP_sgRNA-1
1:243055257-243055280:-	CTTCAGGT_gCtTTTgATaTC-AGGT	4	23	ASIP_sgRNA-1
1:226128733-226128756:-	aTTtAGGT_TgCTTTCATtTa-TGGG	5	23	ASIP_sgRNA-1
1:110442274-110442297:-	tTgCAaGT_TCCTTgCATCcC-TGGG	5	23	ASIP_sgRNA-1
1:134038299-134038322:-	CTTCAGtT_TgCTTTCtTgTg-TGGG	5	23	ASIP_sgRNA-1
1:89675881-89675904:+	CTTCAGcT_cCCTTTtAgCcC-TGGG	5	22	ASIP_sgRNA-1
1:13996414-13996437:-	CaTCAGGg_TCtTTTCATaTC-AGGC	4	23	ASIP_sgRNA-1
1:87649845-87649868:+	tTTaAGaT_TttTTTCATCTC-TGGA	5	22	ASIP_sgRNA-1
1:270413403-270413426:-	CcTCtGGc_TCCTTTggTCTC-TGGA	5	23	ASIP_sgRNA-1
1:110470671-110470694:-	tTgCAaGT_TCCTTgCATCcC-TGGG	5	23	ASIP_sgRNA-1
1:232407336-232407359:+	CTTCttGT_TttTTTCcTCTC-TGGC	5	22	ASIP_sgRNA-1
1:10556538-10556561:-	CTTCtacT_TCCTTTCtTtTC-TGGC	5	23	ASIP_sgRNA-1
1:45584767-45584790:-	CTTagaaT_TCCTTTtATCTC-TGGC	5	23	ASIP_sgRNA-1
1:99378343-99378366:+	CTgCAGaT_cCCTTTaATaTC-TGGC	5	22	ASIP_sgRNA-1
1:75444164-75444187:+	tTcCAGGT_TCCTTTtATacC-TGGG	5	22	ASIP_sgRNA-1
1:107465634-107465657:+	tTTCAGtg_TCCcTTtATCTC-TGGT	5	22	ASIP_sgRNA-1
1:202020591-202020614:-	aTTCAGaT_TtCTcTCAcCTC-TGGT	5	23	ASIP_sgRNA-1
1:180035394-180035417:+	CTgCAGtT_TCtTTTCATagC-TGGT	5	22	ASIP_sgRNA-1
1:91199082-91199105:-	CTTCAGtg_TCCTTaCtTaTC-TGGG	5	23	ASIP_sgRNA-1
1:262646312-262646335:-	gcTCAGGT_TCCTggCcTCTC-TGGA	5	23	ASIP_sgRNA-1
1:27172657-27172680:+	CTTCtGGa_TtCaTTCATCTt-TGGG	5	22	ASIP_sgRNA-1
1:155624545-155624568:+	CTTCctGg_TCaTTTCAgCTC-TGGG	5	22	ASIP_sgRNA-1
1:244736291-244736314:+	CTTCAGGa_aCtTTTCcTCTa-TGGA	5	22	ASIP_sgRNA-1
1:197313784-197313807:-	CTTCAaGT_TgCcTgCcTCTC-TGGA	5	23	ASIP_sgRNA-1
1:29163134-29163157:-	CaTCAGGc_TCCaTTCAgCTC-AGGC	4	23	ASIP_sgRNA-1
1:260128517-260128540:-	aTTtAGGT_TgCTTcCATgTC-TGGG	5	23	ASIP_sgRNA-1
1:107430376-107430399:-	CTTCAGGa_gaCTaTCATCTC-AGGG	4	23	ASIP_sgRNA-1
1:248850639-248850662:-	CTTtgGGT_TCCTTTttcCTC-TGGC	5	23	ASIP_sgRNA-1
1:9094660-9094683:-	CTTCttcT_TCtTTTtATCTC-TGGT	5	23	ASIP_sgRNA-1
1:19720989-19721012:-	CaTaAGcT_TCCTgTCATCTC-TGGA	4	23	ASIP_sgRNA-1
1:167390152-167390175:-	tTTCAtGT_TCCTTTCATgTt-TGGT	4	23	ASIP_sgRNA-1
1:30511150-30511173:+	CTTCAGGg_gaCTTTCATCgt-TGGG	5	22	ASIP_sgRNA-1
1:23595968-23595991:-	tcTCAGtT_TCCTTTCAaCaC-TGGG	5	23	ASIP_sgRNA-1
1:172812910-172812933:-	CTggAGaT_TCaTTTCATCTa-TGGC	5	23	ASIP_sgRNA-1
1:26120615-26120638:+	CTctAGaT_TCtTTTCATgTC-TGGC	5	22	ASIP_sgRNA-1
1:274164695-274164718:-	tTTagGGT_TCCTgTgATCTC-TGGA	5	23	ASIP_sgRNA-1
1:240439903-240439926:-	CTTtAttT_TCCTTcCATCTC-GGGA	4	23	ASIP_sgRNA-1
1:104382669-104382692:-	gTTtAGGT_TgCTTcCATgTC-TGGC	5	23	ASIP_sgRNA-1
1:30242063-30242086:-	CTTCAGcT_TCCacTCAcCaC-TGGG	5	23	ASIP_sgRNA-1
1:245836332-245836355:-	CTTgAGGc_gtCTTTCATCTg-TGGT	5	23	ASIP_sgRNA-1
1:123901009-123901032:-	aTgCAGGT_TCtTTTgATCTC-TGGG	4	23	ASIP_sgRNA-1
1:64035071-64035094:+	CTTgAaGT_TCCTgaCATCTC-TGGA	4	22	ASIP_sgRNA-1
1:58870661-58870684:-	CTTtAGGc_TCCTTcCATCca-TGGA	5	23	ASIP_sgRNA-1
1:125156519-125156542:-	CcTCtGGT_TCtTTcCATCTg-TGGG	5	23	ASIP_sgRNA-1
1:23164013-23164036:+	aTaCAGtg_TCCcTTCATCTC-TGGT	5	22	ASIP_sgRNA-1
1:23130928-23130951:+	CcaCAGGT_TCCTTTtAcCTt-TGGC	5	22	ASIP_sgRNA-1
1:267724343-267724366:+	aTTCAGGT_TgCTTcCgTgTC-TGGG	5	22	ASIP_sgRNA-1
1:54258488-54258511:+	acTtAGGT_TgCTTTCATgTC-TGGC	5	22	ASIP_sgRNA-1
1:104848798-104848821:+	CgTCAccT_TCCTTTCAaCcC-TGGC	5	22	ASIP_sgRNA-1
1:13889629-13889652:-	CTTCAaGT_gCgTcTCcTCTC-TGGA	5	23	ASIP_sgRNA-1
1:201396549-201396572:+	CTTCActa_aCCTTTCtTCTC-TGGC	5	22	ASIP_sgRNA-1
1:198756868-198756891:+	aTgCAGcT_TCCTTaCtTCTC-TGGA	5	22	ASIP_sgRNA-1
1:69751639-69751662:-	CTTaAGaT_TCaTgTCATCTa-TGGC	5	23	ASIP_sgRNA-1
1:63747232-63747255:-	CTggtGGT_TtCTTTCATCaC-TGGG	5	23	ASIP_sgRNA-1
1:139787368-139787391:-	aTTCtGaT_TCCTTgCtTCTC-TGGT	5	23	ASIP_sgRNA-1
1:175388557-175388580:-	taTCAGGa_TgtTTTCATCTC-TGGG	5	23	ASIP_sgRNA-1
1:267102436-267102459:-	CTTCAtGT_TttTTTCATtTt-TGGT	5	23	ASIP_sgRNA-1
1:260369247-260369270:+	CaTCtGGT_TCCgTTCAgtTC-TGGT	5	22	ASIP_sgRNA-1
1:3804403-3804426:-	CTTCAGGc_TCCTTTtgTCca-TGGG	5	23	ASIP_sgRNA-1
1:104724570-104724593:+	tcTCAGcT_TCCTTcCAgCTC-TGGT	5	22	ASIP_sgRNA-1
1:39582829-39582852:-	tTTCAGtT_TCaTTcCAgCTC-TGGA	5	23	ASIP_sgRNA-1
1:23816633-23816656:-	CTTCActT_TCCTTTCcTtTg-TGGA	5	23	ASIP_sgRNA-1
1:262716101-262716124:-	CTTCAtGT_TCCcTTCAgCgC-TGGG	4	23	ASIP_sgRNA-1
1:213568373-213568396:+	CTTCAttT_TttTTTCcTCTC-TGGA	5	22	ASIP_sgRNA-1
1:140073184-140073207:+	gTTCAGca_TCCTTTCAgCTg-TGGG	5	22	ASIP_sgRNA-1
1:152927314-152927337:+	CTcCAGGT_TCCTgTggTCaC-TGGG	5	22	ASIP_sgRNA-1
1:214502548-214502571:+	CTgCtGcT_TCCcTTCATCaC-TGGG	5	22	ASIP_sgRNA-1
1:177585781-177585804:+	tTTCAGGT_TCCTgTaATtTC-AGGT	4	22	ASIP_sgRNA-1
1:135123756-135123779:+	gTTCAGGT_TgCTTTCAcaTt-TGGC	5	22	ASIP_sgRNA-1
1:32883148-32883171:+	CTTCAGGa_TCCTTTaATCaC-TGGC	3	22	ASIP_sgRNA-1
1:63092486-63092509:-	CTgaAGaa_TCCTTgCATCTC-TGGA	5	23	ASIP_sgRNA-1
1:120885966-120885989:-	agTCAGGT_TCaTcTCATCTC-AGGG	4	23	ASIP_sgRNA-1
1:2075695-2075718:+	CTTCActT_TCCTTTCAgaTg-TGGA	5	22	ASIP_sgRNA-1
1:62022607-62022630:+	CTTCtcaT_TCCcTTaATCTC-TGGG	5	22	ASIP_sgRNA-1
1:162476347-162476370:-	CTTCAGGc_TtCTTTCtTtcC-TGGA	5	23	ASIP_sgRNA-1
1:68288654-68288677:-	CTTCtGaT_TCCcTTCcTCTC-TGGG	4	23	ASIP_sgRNA-1
1:20782943-20782966:-	gcTCAGaT_TCCTTcCtTCTC-TGGG	5	23	ASIP_sgRNA-1
1:109405243-109405266:-	CTcCAGGT_gCCcaTCtTCTC-TGGT	5	23	ASIP_sgRNA-1
1:15811120-15811143:-	CTcCAaGc_TCCTTTCATCcC-TGGG	4	23	ASIP_sgRNA-1
1:29421101-29421124:+	tTTtctGT_TCCTTTaATCTC-TGGG	5	22	ASIP_sgRNA-1
1:249409020-249409043:+	tTTCAGaT_TCCTTcCcTCTa-TGGG	5	22	ASIP_sgRNA-1
1:91853202-91853225:+	CTTCAGGg_TtCcTgCtTCTC-TGGG	5	22	ASIP_sgRNA-1
1:98730035-98730058:+	CTcCgGGT_TCCTTTCAaCgg-TGGG	5	22	ASIP_sgRNA-1
1:165250102-165250125:+	CTTCAtGT_TtCTTTCtTaTt-TGGT	5	22	ASIP_sgRNA-1
1:235255087-235255110:-	CTTCtGcT_cCCcTTCATtTC-TGGC	5	23	ASIP_sgRNA-1
1:214048578-214048601:+	tTTCAGaT_TgCTTTgATtTC-TGGT	5	22	ASIP_sgRNA-1
1:48697837-48697860:-	gTTCAGGa_TCCTTTtATCTa-GGGG	4	23	ASIP_sgRNA-1
1:15494703-15494726:+	CTgaAGGa_TCCTTgCATCcC-TGGG	5	22	ASIP_sgRNA-1
1:122865345-122865368:-	CTTCtGGc_TCtTaTgATCTC-TGGG	5	23	ASIP_sgRNA-1
1:87137894-87137917:+	CTTCAGtT_TCaTTTCcTCcC-AGGA	4	22	ASIP_sgRNA-1
1:153654759-153654782:-	tTTCAGGg_TCCTccCATtTC-TGGA	5	23	ASIP_sgRNA-1
1:221592779-221592802:+	tTcCAGaT_TgCTTTCATtTC-TGGT	5	22	ASIP_sgRNA-1
1:187470785-187470808:+	CTcCctGT_TgCTTTCtTCTC-TGGG	5	22	ASIP_sgRNA-1
1:163981746-163981769:-	aTcCAttT_TCCTTTCtTCTC-TGGA	5	23	ASIP_sgRNA-1
1:235179800-235179823:-	CTgtAGGT_caCTTTCcTCTC-TGGC	5	23	ASIP_sgRNA-1
1:230444593-230444616:+	aTTtAGGT_TCCTTTCATgcC-TGGC	4	22	ASIP_sgRNA-1
1:3266593-3266616:-	CcTCAGGT_cttTTTtATCTC-TGGC	5	23	ASIP_sgRNA-1
1:61624762-61624785:-	aTTCAGtg_TCCTTTgAaCTC-TGGT	5	23	ASIP_sgRNA-1
1:61417772-61417795:-	aTTCtGtT_TCtcTTCATCTC-TGGT	5	23	ASIP_sgRNA-1
1:223339968-223339991:+	aTTCtatT_TCCTTTCAcCTC-TGGT	5	22	ASIP_sgRNA-1
10:30417590-30417613:+	CTTCtGcc_aCCTTTCATCaC-TGGC	5	22	ASIP_sgRNA-1
10:14634529-14634552:-	CTTCActT_TCCTTTCAatTt-TGGA	5	23	ASIP_sgRNA-1
10:25965625-25965648:-	CTgCctGT_gCCTTTCATCTt-TGGT	5	23	ASIP_sgRNA-1
10:6300906-6300929:-	tTTCAaGT_cCtTTTtATCTC-TGGC	5	23	ASIP_sgRNA-1
10:18271218-18271241:-	aaTCAGtT_TCCTTTCAaCTa-TGGC	5	23	ASIP_sgRNA-1
10:22039696-22039719:-	aTTCAaGT_TCtTTcCATgTC-TGGA	5	23	ASIP_sgRNA-1
10:81893306-81893329:-	CTTCtttT_TCCaTcCATCTC-TGGA	5	23	ASIP_sgRNA-1
10:78566623-78566646:-	CTTCAGaT_TtCTcTCcTCTC-AGGG	4	23	ASIP_sgRNA-1
10:23013725-23013748:-	aTTCctGa_TCCTTTCAgCTC-TGGT	5	23	ASIP_sgRNA-1
10:20569391-20569414:-	CTTCAcGg_TaCTTTCcTCTC-AGGA	4	23	ASIP_sgRNA-1
10:74247238-74247261:+	tTTCAGGT_cCCTTcCAaCTC-AGGT	4	22	ASIP_sgRNA-1
10:1385972-1385995:+	tTcCAGGT_TCCTTcCATCca-TGGG	5	22	ASIP_sgRNA-1
10:33444172-33444195:+	CTTgAGGT_TtCTTTCAaCTC-TGGT	3	22	ASIP_sgRNA-1
10:81146078-81146101:+	CaTgAGGT_TgCTTcCATgTC-TGGC	5	22	ASIP_sgRNA-1
10:22667504-22667527:-	CTgCAGtT_gCCTTgCATtTC-TGGA	5	23	ASIP_sgRNA-1
10:34344817-34344840:-	tTcCAGGa_TtCTTTCATCaC-TGGA	5	23	ASIP_sgRNA-1
10:53676899-53676922:-	CTTCAGcT_TCCTTaaATCTC-AGGA	3	23	ASIP_sgRNA-1
10:42292258-42292281:+	aTTtAGGT_TgCTTTCATgTt-TGGT	5	22	ASIP_sgRNA-1
10:62821017-62821040:-	CcTCAGGc_TCaTTTCATtTC-TGGA	4	23	ASIP_sgRNA-1
10:20610653-20610676:+	aTTCAtaT_TCCcTTCAcCTC-TGGC	5	22	ASIP_sgRNA-1
10:30917435-30917458:-	CTTCAGGT_cCagTTCtTCTC-AGGG	4	23	ASIP_sgRNA-1
10:81889270-81889293:-	CTTCtttT_TCCaTcCATCTC-TGGA	5	23	ASIP_sgRNA-1
10:57272448-57272471:-	CTTCAGGc_TCCTcTCtTCaC-AGGA	4	23	ASIP_sgRNA-1
10:68579755-68579778:-	gTTtgtGT_TtCTTTCATCTC-TGGG	5	23	ASIP_sgRNA-1
10:83001192-83001215:-	CTTCAGtT_TCaTTTCtTCTC-TGGT	3	23	ASIP_sgRNA-1
10:26699060-26699083:-	CTTCtGtg_TCtTTTCATCTg-TGGG	5	23	ASIP_sgRNA-1
10:59547905-59547928:-	CTTCttta_TCCTTTCATCTg-TGGA	5	23	ASIP_sgRNA-1
10:70921624-70921647:-	CTTtAGGc_TgCTTaCATCTC-AGGT	4	23	ASIP_sgRNA-1
10:68157622-68157645:+	CTTCctcT_TtCTTTCATCaC-TGGC	5	22	ASIP_sgRNA-1
10:47012868-47012891:-	aaTCAGtT_TCCTTTCAaCTa-TGGC	5	23	ASIP_sgRNA-1
10:31918886-31918909:+	aaTCAGGT_TCtTTTCAgCcC-TGGG	5	22	ASIP_sgRNA-1
10:25621329-25621352:+	CTcCAcGg_TgCTTTCtTCTC-TGGT	5	22	ASIP_sgRNA-1
10:3171003-3171026:-	CcTttGGT_TCCTTTCtTCTC-AGGG	4	23	ASIP_sgRNA-1
10:20450954-20450977:+	CacCAGGT_TCCTcTtATCTa-TGGG	5	22	ASIP_sgRNA-1
10:31308246-31308269:-	CaTCAGGg_TCtTaTCATCTg-TGGA	5	23	ASIP_sgRNA-1
10:58818795-58818818:+	CTTCttta_TCCaTTCATCTC-TGGT	5	22	ASIP_sgRNA-1
10:86013817-86013840:+	CcTCAGGT_TCaaTTaATCTC-AGGC	4	22	ASIP_sgRNA-1
10:58818583-58818606:+	CTTCttta_TCCaTTCATCTC-TGGT	5	22	ASIP_sgRNA-1
10:62321972-62321995:+	CacCAGGc_TCCTcTCATCTg-TGGG	5	22	ASIP_sgRNA-1
10:21433587-21433610:-	gTTCcaGT_TCCTTcCAgCTC-TGGA	5	23	ASIP_sgRNA-1
10:62228431-62228454:-	aTaCAGGT_TCtaTcCATCTC-TGGA	5	23	ASIP_sgRNA-1
11:41265520-41265543:-	CTggAGGa_TCCTTcCATCTC-AGGA	4	23	ASIP_sgRNA-1
11:20939159-20939182:+	gTcCAGtT_TCtTTgCATCTC-TGGG	5	22	ASIP_sgRNA-1
11:26766454-26766477:-	CTcCAGGa_cCCTgTCATCTC-GGGA	4	23	ASIP_sgRNA-1
11:51502666-51502689:-	CccCAcGT_TCCTTTCtTCcC-TGGG	5	23	ASIP_sgRNA-1
11:37468568-37468591:+	CTTgtGGT_TaCTcTCAaCTC-TGGA	5	22	ASIP_sgRNA-1
11:45393773-45393796:-	CaTCcccT_TCCaTTCATCTC-TGGA	5	23	ASIP_sgRNA-1
11:14352234-14352257:+	CTTCAGGc_TCCTTTgtTCaC-GGGA	4	22	ASIP_sgRNA-1
11:58273146-58273169:-	gTTCAGGT_TCCTTTtATact-TGGC	5	23	ASIP_sgRNA-1
11:25419106-25419129:-	CTTCctGT_TatTTTCtTCTC-TGGC	5	23	ASIP_sgRNA-1
11:24161238-24161261:-	CccCAGGT_gCCaTcCATCTC-TGGT	5	23	ASIP_sgRNA-1
11:45109172-45109195:-	tTTggGGT_TCCTTTCAgCTC-TGGA	4	23	ASIP_sgRNA-1
11:35189017-35189040:-	CTTaAGaa_TCCTTgCATCTC-TGGG	4	23	ASIP_sgRNA-1
11:54370108-54370131:+	tTTCAGGT_TCtTTTCcgtTC-TGGT	5	22	ASIP_sgRNA-1
11:60591398-60591421:-	CccCAGGT_cCCTTTCATCTg-GGGG	4	23	ASIP_sgRNA-1
11:25409566-25409589:-	CTTCtGaT_TCCTTgCAatTC-TGGG	5	23	ASIP_sgRNA-1
11:9990630-9990653:+	CTTaAGGT_TtCTTcCATCTC-TGGA	3	22	ASIP_sgRNA-1
11:60504951-60504974:+	CTaaAGGT_TCCTTcCAcCTC-AGGC	4	22	ASIP_sgRNA-1
11:57811601-57811624:+	gTTggGGT_TtCTTTCtTCTC-TGGG	5	22	ASIP_sgRNA-1
11:60941137-60941160:+	CTgCAGGg_agCTTTCATCTC-GGGG	4	22	ASIP_sgRNA-1
11:45549502-45549525:+	CTTCttGa_aCCTTTtATCTC-TGGC	5	22	ASIP_sgRNA-1
11:4381177-4381200:-	CTcCAGGT_TCCTTTCcTCTg-GGGA	3	23	ASIP_sgRNA-1
11:21704302-21704325:+	CTaCAGcT_ggCTTTCtTCTC-TGGA	5	22	ASIP_sgRNA-1
11:34534492-34534515:+	gaTCAGGT_TCCcTTCATCTC-TGGC	3	22	ASIP_sgRNA-1
11:43003565-43003588:+	CTTCAGGg_TgCTgaCtTCTC-TGGT	5	22	ASIP_sgRNA-1
11:58239602-58239625:-	CcTCAGGT_aCCcTcCATCTC-TGGG	4	23	ASIP_sgRNA-1
11:23822359-23822382:-	aaTgAGcT_TCCcTTCATCTC-TGGG	5	23	ASIP_sgRNA-1
11:33566787-33566810:+	tTcCAcGT_TCCTTTCtTtTC-TGGT	5	22	ASIP_sgRNA-1
11:55661069-55661092:+	CTTCAGag_TCCTcTCtTCTg-TGGA	5	22	ASIP_sgRNA-1
11:24719502-24719525:-	CcTCAGGT_cCCTTgtATCTC-AGGA	4	23	ASIP_sgRNA-1
11:61023500-61023523:-	aTTCAGGT_TttTTcCgTCTC-TGGG	5	23	ASIP_sgRNA-1
11:28516453-28516476:+	CcaaAGGa_TgCTTTCATCTC-TGGA	5	22	ASIP_sgRNA-1
11:13155853-13155876:+	CTTCActT_TCtTTTCtTtTC-TGGG	5	22	ASIP_sgRNA-1
11:16351795-16351818:-	CTTCAcGa_TCtTTTCtTCcC-TGGT	5	23	ASIP_sgRNA-1
11:54200049-54200072:+	CacaAGGa_TCCTTaCATCTC-TGGA	5	22	ASIP_sgRNA-1
11:25622063-25622086:-	tTaCAGGT_TgCTTTCcTCTt-TGGG	5	23	ASIP_sgRNA-1
11:26369695-26369718:-	tTTCAGGa_cCtTTTCATCTg-TGGC	5	23	ASIP_sgRNA-1
11:28489068-28489091:+	CcTCAGtT_TCCaTgCAgCTC-TGGA	5	22	ASIP_sgRNA-1
11:3041954-3041977:+	CTgaAGaa_TCCTTgCATCTC-TGGA	5	22	ASIP_sgRNA-1
11:618779-618802:-	CTTCgGGT_TCtTTaCAaCaC-TGGC	5	23	ASIP_sgRNA-1
12:63685168-63685191:+	CaTCtttT_TCCTTTCATtTC-TGGT	5	22	ASIP_sgRNA-1
12:38312702-38312725:-	CTggAGGg_cCCTTgCATCTC-TGGC	5	23	ASIP_sgRNA-1
12:42709379-42709402:-	CTTCttGT_TtCcTTCATCcC-TGGA	5	23	ASIP_sgRNA-1
12:61920291-61920314:+	aTgCAGGT_TCCTTTCATCct-GGGC	4	22	ASIP_sgRNA-1
12:17005544-17005567:-	aTTCAGGT_TgCTTcCATgTC-TGGG	4	23	ASIP_sgRNA-1
12:45926762-45926785:+	CTagAGGT_TgCTTgCATtTC-TGGG	5	22	ASIP_sgRNA-1
12:42117891-42117914:+	tgTCAGGg_TCaTTTCAgCTC-TGGA	5	22	ASIP_sgRNA-1
12:54606182-54606205:+	CTTCtGGT_atCTTTgtTCTC-TGGA	5	22	ASIP_sgRNA-1
12:51082068-51082091:-	acTCAtGT_TCCcTTCtTCTC-TGGT	5	23	ASIP_sgRNA-1
12:62034708-62034731:-	CTTgAGaT_TaCTcTtATCTC-TGGT	5	23	ASIP_sgRNA-1
12:75154046-75154069:-	tcTCAGGT_gCCTTTCAgCcC-TGGG	5	23	ASIP_sgRNA-1
12:49615602-49615625:+	CTcCActT_cCCTTTCATCTg-TGGG	5	22	ASIP_sgRNA-1
12:55477239-55477262:+	aTTtAGGT_TgCTTcCATgTC-TGGG	5	22	ASIP_sgRNA-1
12:8099895-8099918:+	CacCAGGc_TCCTTTCATCca-TGGG	5	22	ASIP_sgRNA-1
12:46618086-46618109:+	CTTCtaGT_TgtTgTCATCTC-TGGA	5	22	ASIP_sgRNA-1
12:48374541-48374564:-	tTcCAtGT_TCCaTTCATCcC-TGGG	5	23	ASIP_sgRNA-1
12:49734347-49734370:-	tTcCcaGT_TgCTTTCATCTC-TGGA	5	23	ASIP_sgRNA-1
12:29710918-29710941:-	CTTCAtGa_TgCTTaCATCaC-TGGG	5	23	ASIP_sgRNA-1
12:51442243-51442266:+	CTTtgGGT_TCCTTcCcTCTC-CGGT	4	22	ASIP_sgRNA-1
12:59097479-59097502:-	CcTCAGGc_TCCTTcCAcCTC-AGGG	4	23	ASIP_sgRNA-1
12:60980812-60980835:+	gTTCtGGT_TCaTTTCtgCTC-TGGT	5	22	ASIP_sgRNA-1
12:41555510-41555533:+	CTgCAaGT_TCtTTTCtTCTa-TGGA	5	22	ASIP_sgRNA-1
12:51656286-51656309:-	gcTCAGGc_TtCTTTCATCTa-TGGT	5	23	ASIP_sgRNA-1
12:18361861-18361884:+	CTgCAGGT_TCCTcTCATCTg-GGGG	3	22	ASIP_sgRNA-1
12:51698923-51698946:+	aTTtAGGT_TgCTTcCATgTC-TGGG	5	22	ASIP_sgRNA-1
12:34084879-34084902:-	CcTCAGGc_cCCTTTCcTCaC-TGGC	5	23	ASIP_sgRNA-1
12:45210347-45210370:+	gaTCAGcT_cCCTTTCcTCTC-TGGT	5	22	ASIP_sgRNA-1
12:27622289-27622312:-	tTTCAttT_TCtTTTCtTCTC-TGGA	5	23	ASIP_sgRNA-1
12:62111107-62111130:-	CTTCAGag_TCCTTTCATtaC-TGGT	4	23	ASIP_sgRNA-1
12:47656247-47656270:+	CcaCAGGT_TgCTTTtcTCTC-TGGC	5	22	ASIP_sgRNA-1
12:56575064-56575087:+	CTTCAGGa_TCaTTgCcTCTt-TGGG	5	22	ASIP_sgRNA-1
12:25817361-25817384:+	tTaatGGT_TCCTTTaATCTC-TGGT	5	22	ASIP_sgRNA-1
12:78398570-78398593:+	tTgCgGGT_TCCcaTCATCTC-TGGG	5	22	ASIP_sgRNA-1
12:56608083-56608106:-	CaTgAtGT_gCCTTTCATCTg-TGGG	5	23	ASIP_sgRNA-1
12:25472966-25472989:+	tTTCAGcT_TCCcagCATCTC-TGGG	5	22	ASIP_sgRNA-1
12:61538042-61538065:-	tTTCAGGT_TCCTgTgATCTg-AGGA	4	23	ASIP_sgRNA-1
12:35299106-35299129:-	CTTgAGtT_gaCTTTCATCTg-TGGA	5	23	ASIP_sgRNA-1
12:1693871-1693894:-	CTTCtGtT_TCCTgaCATCTC-TGGC	4	23	ASIP_sgRNA-1
12:47656728-47656751:+	CcaCAGGT_TgCTTTtcTCTC-TGGC	5	22	ASIP_sgRNA-1
12:70434626-70434649:+	CTTCAGGc_TCCTcTCtTCaC-GGGA	4	22	ASIP_sgRNA-1
13:38393492-38393515:+	CTTgAGGc_TCtTTgCATCTC-TGGC	4	22	ASIP_sgRNA-1
13:38444767-38444790:-	CTTCtttT_TCCTTTCcTCcC-TGGT	5	23	ASIP_sgRNA-1
13:81275404-81275427:-	aTTtAGGT_TCCTTcCATgTC-TGGG	4	23	ASIP_sgRNA-1
13:64862587-64862610:+	CTTCcaGT_TCCTcTCATCTg-TGGT	4	22	ASIP_sgRNA-1
13:67843924-67843947:+	CTTCtGta_gCCTTTCATgTC-TGGC	5	22	ASIP_sgRNA-1
13:9953971-9953994:+	CTgaAtGT_TCCTTcCAcCTC-TGGC	5	22	ASIP_sgRNA-1
13:1128267-1128290:+	CTcCAGtT_cCCTgTCAaCTC-TGGG	5	22	ASIP_sgRNA-1
13:38957006-38957029:+	CTTCtGGT_TCCTggCATacC-TGGG	5	22	ASIP_sgRNA-1
13:39319007-39319030:+	CTcCAGGT_TCCcTcCATCTg-GGGT	4	22	ASIP_sgRNA-1
13:59477213-59477236:-	CTTCtGGa_TtCTTcCATCTC-TGGG	4	23	ASIP_sgRNA-1
13:55635844-55635867:+	CaTCAGGT_cCgTgTCcTCTC-TGGA	5	22	ASIP_sgRNA-1
13:34491604-34491627:-	aTTCAGGc_TCCTcTacTCTC-TGGC	5	23	ASIP_sgRNA-1
13:72879375-72879398:+	aTTCcGtT_TCCTTTCATtTt-TGGT	5	22	ASIP_sgRNA-1
13:44968847-44968870:+	CTTCAaGT_TCCTTgaATaTt-TGGA	5	22	ASIP_sgRNA-1
13:80651958-80651981:-	CTTCAttT_TtCTTTCtTtTC-TGGG	5	23	ASIP_sgRNA-1
13:57762787-57762810:+	CcTCAGGa_gCCTTTCAgCTt-TGGG	5	22	ASIP_sgRNA-1
13:72537257-72537280:-	CTTCAGca_TCCaTTagTCTC-TGGC	5	23	ASIP_sgRNA-1
13:56243272-56243295:-	CTTCAcac_TCCTTTCtTCTg-TGGA	5	23	ASIP_sgRNA-1
13:56104774-56104797:-	CTgCAGGT_cCCTTcCtcCTC-TGGT	5	23	ASIP_sgRNA-1
13:17523174-17523197:-	aTaCAGtT_aCCaTTCATCTC-TGGT	5	23	ASIP_sgRNA-1
13:43649667-43649690:-	CTTCAtGT_TCCTgTtATaTa-TGGT	5	23	ASIP_sgRNA-1
13:79283567-79283590:+	aTaCAtGT_cCCTTTCATCaC-TGGC	5	22	ASIP_sgRNA-1
13:55353739-55353762:-	CTTCAttT_TtCTTTCtTCTC-TGGT	4	23	ASIP_sgRNA-1
13:15065310-15065333:-	CTcCAGcT_cCCTTcCATCTC-AGGT	4	23	ASIP_sgRNA-1
13:76135284-76135307:+	CTTCAtcT_TtCTTTCAcCTC-TGGA	4	22	ASIP_sgRNA-1
13:79080351-79080374:-	CacCAGGT_TCCTTTCATCca-TGGG	4	23	ASIP_sgRNA-1
13:71388278-71388301:+	tTTCAGcT_TCCaTTttTCTC-TGGT	5	22	ASIP_sgRNA-1
13:61466655-61466678:+	CTgCAGtT_TCtTTTCATCag-TGGT	5	22	ASIP_sgRNA-1
13:69775840-69775863:-	CTTCActT_TCCTTTCcTtTC-GGGG	4	23	ASIP_sgRNA-1
13:32784792-32784815:-	acTCtGGT_TCaTTTCAaCTC-TGGT	5	23	ASIP_sgRNA-1
13:60776000-60776023:+	CTTCctGT_cCgTTcCATCTC-TGGT	5	22	ASIP_sgRNA-1
13:79544060-79544083:+	CTTCAGcT_gCCTTTCtTCTt-CGGT	4	22	ASIP_sgRNA-1
13:55045150-55045173:+	aTTCAGGa_TCCaTTtATCTC-AGGA	4	22	ASIP_sgRNA-1
13:57390845-57390868:-	CTgCAGGc_TgCTaTCtTCTC-TGGG	5	23	ASIP_sgRNA-1
13:36878391-36878414:-	CTcCAaGc_aCCTTTCATCcC-TGGG	5	23	ASIP_sgRNA-1
13:36878545-36878568:-	CTcCAaGc_aCCTTTCATCcC-TGGG	5	23	ASIP_sgRNA-1
13:14341990-14342013:-	CgTCAGcT_TCCTTaCATgTa-TGGA	5	23	ASIP_sgRNA-1
13:55059367-55059390:+	CTaCAGGg_TCCTTgCATCat-TGGT	5	22	ASIP_sgRNA-1
13:70108067-70108090:+	CcTCAccT_TCCTTTCATCTg-AGGT	4	22	ASIP_sgRNA-1
13:58713154-58713177:-	CTcCtGGT_TCCTTcCtTCgC-TGGC	5	23	ASIP_sgRNA-1
13:56297714-56297737:+	CcTCcctT_TCCaTTCATCTC-TGGG	5	22	ASIP_sgRNA-1
13:69195492-69195515:+	CTTgAtcT_TCCTTTgAcCTC-TGGG	5	22	ASIP_sgRNA-1
13:67521111-67521134:+	tTTCAGGg_aCCTTTCAgCcC-TGGC	5	22	ASIP_sgRNA-1
13:25911287-25911310:-	aTTCcaGT_TCCTTcCATCcC-TGGT	5	23	ASIP_sgRNA-1
13:65467222-65467245:+	CTcCAGGg_TCtgTcCATCTC-TGGG	5	22	ASIP_sgRNA-1
13:54222-54245:+	CTTCAcaT_TCaTTTCATCct-TGGA	5	22	ASIP_sgRNA-1
13:46842853-46842876:-	CTTCAGGc_ctCcTTCATCTt-TGGA	5	23	ASIP_sgRNA-1
13:58579714-58579737:-	CTaCAaGc_TtCTTTCATCTg-TGGC	5	23	ASIP_sgRNA-1
13:39580193-39580216:-	CTgCAGGT_TCCTTTacTgTt-TGGT	5	23	ASIP_sgRNA-1
13:80094085-80094108:-	CTTCAcaT_gCCTTTCATtTC-CGGG	4	23	ASIP_sgRNA-1
13:49351146-49351169:-	CTgaAGac_TCCTTgCATCTC-TGGG	5	23	ASIP_sgRNA-1
13:15262255-15262278:-	tTTCtGtT_TCCTTTaATCcC-TGGC	5	23	ASIP_sgRNA-1
13:46230955-46230978:+	CTTCAtta_TCCaTTCATCTa-TGGT	5	22	ASIP_sgRNA-1
13:23889821-23889844:+	CTTCAGaT_attTTTgATCTC-TGGT	5	22	ASIP_sgRNA-1
14:10661884-10661907:-	CaTCAGGT_TgtTccCATCTC-TGGG	5	23	ASIP_sgRNA-1
14:61543680-61543703:-	CTTCAcGc_TggTTgCATCTC-TGGG	5	23	ASIP_sgRNA-1
14:60546657-60546680:-	CTTCtGGc_TCCTTTacgCTC-TGGT	5	23	ASIP_sgRNA-1
14:12766104-12766127:-	CcTCAGGc_cCCTTTCAcCTg-TGGG	5	23	ASIP_sgRNA-1
14:27334723-27334746:-	aTcCAGGT_aCCTagCATCTC-TGGT	5	23	ASIP_sgRNA-1
14:48327870-48327893:+	gTTCAGGc_TCCTTTCtggTC-TGGA	5	22	ASIP_sgRNA-1
14:56937675-56937698:+	CTTatGGc_TCCTTTCcTCTg-TGGC	5	22	ASIP_sgRNA-1
14:52762559-52762582:-	tTTtAGaT_TgCcTTCATCTC-TGGC	5	23	ASIP_sgRNA-1
14:13368468-13368491:+	CTgCctGc_TCCTTTCATgTC-TGGA	5	22	ASIP_sgRNA-1
14:59509534-59509557:-	CTTCAGGc_gCCTTcCAgCTC-AGGG	4	23	ASIP_sgRNA-1
14:41386935-41386958:-	CTTCAGcT_cCtTTTCATCTa-GGGT	4	23	ASIP_sgRNA-1
14:21802378-21802401:-	CTTCtGtT_TCCTTaCcTCTa-TGGG	5	23	ASIP_sgRNA-1
14:1904943-1904966:-	CTTCAGtg_TgCaTTCATCTg-TGGG	5	23	ASIP_sgRNA-1
14:4036520-4036543:-	aTTtAGGT_TgCTTcCATtTC-TGGC	5	23	ASIP_sgRNA-1
14:12055669-12055692:+	CagCAtaT_TCCTTTCATgTC-TGGG	5	22	ASIP_sgRNA-1
14:445784-445807:+	CTTCAGGa_TgCTTggAgCTC-TGGT	5	22	ASIP_sgRNA-1
14:1921706-1921729:-	CTTCAGcT_TCtTTTCcctTC-TGGT	5	23	ASIP_sgRNA-1
14:55308426-55308449:-	gcTCAGtT_cCtTTTCATCTC-TGGC	5	23	ASIP_sgRNA-1
14:57812459-57812482:+	CTTCtGta_TCCaTTCATCTg-TGGA	5	22	ASIP_sgRNA-1
14:21750143-21750166:-	CTTttGGT_TCCTTTCtgaTC-TGGA	5	23	ASIP_sgRNA-1
14:38835958-38835981:-	CTTCAGtT_TCCTgTtcTCTC-TGGG	4	23	ASIP_sgRNA-1
14:55719910-55719933:-	gTTCgGcT_TCCTTcCcTCTC-TGGG	5	23	ASIP_sgRNA-1
14:1208668-1208691:-	CTTCtGGT_TCCaTcCActTC-TGGT	5	23	ASIP_sgRNA-1
14:38736870-38736893:-	CTcCAGGc_TCCTgTCtgCTC-TGGG	5	23	ASIP_sgRNA-1
14:12992433-12992456:+	tTTCAaGT_ggCTTTCcTCTC-TGGA	5	22	ASIP_sgRNA-1
14:31372170-31372193:-	CaTCAGGc_TCCTTTaATCca-TGGA	5	23	ASIP_sgRNA-1
14:45102788-45102811:+	CacCAGGT_cCCTcTCtTCTC-TGGG	5	22	ASIP_sgRNA-1
14:60199179-60199202:+	CcTCAGGg_TCCTTaCATCag-TGGG	5	22	ASIP_sgRNA-1
14:61623775-61623798:-	tTTCtGtT_TCCTTTCATCat-TGGG	5	23	ASIP_sgRNA-1
14:6480232-6480255:+	CTTCAGtT_cCCTTgCcTCTC-TGGG	4	22	ASIP_sgRNA-1
14:36315214-36315237:+	CcTCAGGT_cCaTggCATCTC-TGGT	5	22	ASIP_sgRNA-1
14:3183538-3183561:-	CTcCtGGT_TCaTTTCtcCTC-TGGA	5	23	ASIP_sgRNA-1
15:76922959-76922982:-	CcTCAGcT_gCCTTTCATtTg-TGGA	5	23	ASIP_sgRNA-1
15:22517000-22517023:+	CTgCAGGT_ctCTcTCAgCTC-TGGT	5	22	ASIP_sgRNA-1
15:47259243-47259266:-	CTgCAGtg_TtCTTTCcTCTC-TGGC	5	23	ASIP_sgRNA-1
15:632968-632991:-	CacCAGGc_TCCcTcCATCTC-TGGG	5	23	ASIP_sgRNA-1
15:57109268-57109291:+	CTTCAtGT_TaaTTTtcTCTC-TGGA	5	22	ASIP_sgRNA-1
15:29921881-29921904:+	CTTCtGcT_TCCTTgCATCag-TGGT	5	22	ASIP_sgRNA-1
15:7600246-7600269:-	CTctctGT_TCCTTTCtTCTC-TGGT	5	23	ASIP_sgRNA-1
15:39877712-39877735:+	CTTCAGGT_TCtTaTCccCTC-GGGT	4	22	ASIP_sgRNA-1
15:71488809-71488832:+	CTTCAGGT_TCtTTgagTCTC-CGGC	4	22	ASIP_sgRNA-1
15:32614081-32614104:-	aTTtAGGT_TgCTTcCATgTC-TGGG	5	23	ASIP_sgRNA-1
15:31448864-31448887:+	accCAGGc_TCCTTcCATCTC-TGGG	5	22	ASIP_sgRNA-1
15:78318365-78318388:+	CTTCAttT_TCCaTTtcTCTC-TGGC	5	22	ASIP_sgRNA-1
15:15648751-15648774:-	gTaCAtGT_aCCTTTgATCTC-TGGG	5	23	ASIP_sgRNA-1
15:20997945-20997968:-	CgcCAGGT_TCCcaTCATCTt-TGGT	5	23	ASIP_sgRNA-1
15:24820293-24820316:-	gTcCtGcT_TCCTTTCATgTC-TGGA	5	23	ASIP_sgRNA-1
15:52116223-52116246:+	CTaCAGaT_TtCTTTCATtcC-TGGT	5	22	ASIP_sgRNA-1
15:6680433-6680456:+	aTTCtGGT_cCCTgTCATCTC-TGGT	4	22	ASIP_sgRNA-1
15:14524154-14524177:+	CaaCAGGT_TaCcTTCATCTt-TGGA	5	22	ASIP_sgRNA-1
15:39177760-39177783:-	CTTCAGaT_cCCcTTCtTCcC-TGGA	5	23	ASIP_sgRNA-1
15:10105481-10105504:-	CTaCAtcT_TCCTaTCcTCTC-TGGT	5	23	ASIP_sgRNA-1
15:43981242-43981265:-	tTgCAGtT_TtCTTTCATCTC-AGGA	4	23	ASIP_sgRNA-1
15:29034233-29034256:+	CTgCAGGT_ctCTacCATCTC-TGGC	5	22	ASIP_sgRNA-1
15:73908023-73908046:-	CTgCcGGT_TCtTTTCATCaC-AGGC	4	23	ASIP_sgRNA-1
15:56884206-56884229:-	tTTCttGT_TCtTTTCtTCTC-TGGG	5	23	ASIP_sgRNA-1
15:6010854-6010877:-	aTTCAtcT_TCaTaTCATCTC-TGGG	5	23	ASIP_sgRNA-1
15:72137510-72137533:+	CTTCAGtT_TCtTcTaATCTt-TGGA	5	22	ASIP_sgRNA-1
15:70532765-70532788:-	aTTCAGGa_TtCaTTCAaCTC-TGGC	5	23	ASIP_sgRNA-1
15:6747014-6747037:+	CaTCAtGc_cCCTTcCATCTC-TGGC	5	22	ASIP_sgRNA-1
15:68236454-68236477:+	CTcCAGGT_TaCTaTCtTCTg-TGGA	5	22	ASIP_sgRNA-1
15:64619660-64619683:-	CTTttGaT_TCaTTcCATCTC-TGGT	5	23	ASIP_sgRNA-1
15:43384708-43384731:+	aTTCAGGT_TtCTTTgActTC-TGGG	5	22	ASIP_sgRNA-1
15:73494816-73494839:-	CTTCAGag_TCCTaTCATCTt-AGGG	4	23	ASIP_sgRNA-1
15:21665012-21665035:+	aTTCAGGT_TagTTTCtcCTC-TGGT	5	22	ASIP_sgRNA-1
15:34441844-34441867:+	CTTCtGtT_TCCTTaCcTgTC-TGGT	5	22	ASIP_sgRNA-1
15:13251738-13251761:+	CTTCAtaT_TCaTTTtATCTt-TGGG	5	22	ASIP_sgRNA-1
15:44752501-44752524:-	CTTCAGcT_TCtTTaCATtaC-TGGG	5	23	ASIP_sgRNA-1
15:17886668-17886691:-	CTTaAGGa_TCCTgaCATCcC-TGGG	5	23	ASIP_sgRNA-1
16:44721667-44721690:-	CTcCAGGc_TCCTTcCATCca-TGGA	5	23	ASIP_sgRNA-1
16:49736102-49736125:+	aTTCAGGT_cCtTTTCAgtTC-TGGG	5	22	ASIP_sgRNA-1
16:11889758-11889781:+	CTTtAttT_TCCTTTCcTtTC-TGGA	5	22	ASIP_sgRNA-1
16:49657633-49657656:-	CacaAGGa_TCCTTaCATCTC-TGGC	5	23	ASIP_sgRNA-1
16:30742783-30742806:-	aTTCAGGT_TCtTTTtATacC-TGGT	5	23	ASIP_sgRNA-1
16:38283520-38283543:+	gcTCtGtT_TaCTTTCATCTC-TGGG	5	22	ASIP_sgRNA-1
16:357384-357407:-	CTcCtGcT_TCCTcTCATCTg-TGGG	5	23	ASIP_sgRNA-1
16:68932908-68932931:-	CTTttGGT_TCCTaTgATgTC-TGGC	5	23	ASIP_sgRNA-1
16:12264151-12264174:-	CTgCAGcT_TCCTgTCATtTg-TGGT	5	23	ASIP_sgRNA-1
16:59290894-59290917:-	aTTtAGGT_TgCTTcCATgTC-TGGG	5	23	ASIP_sgRNA-1
16:51470653-51470676:+	CTgCAttT_TCCaTTCATCTg-TGGT	5	22	ASIP_sgRNA-1
16:61956411-61956434:-	CTTCAGcT_gttTgTCATCTC-TGGC	5	23	ASIP_sgRNA-1
16:26411073-26411096:-	CTTCAtGT_cCaTTTaAgCTC-TGGG	5	23	ASIP_sgRNA-1
16:39926831-39926854:-	CTTCAGGg_TCagaTCgTCTC-TGGC	5	23	ASIP_sgRNA-1
16:23389388-23389411:-	CTTtAGtc_TCCTTTCATgTC-AGGG	4	23	ASIP_sgRNA-1
16:11310801-11310824:-	CTaCtGGT_TCCTTcCAgCTC-AGGA	4	23	ASIP_sgRNA-1
16:8786273-8786296:-	CTTCtGtT_TCCTgTCATtTa-TGGT	5	23	ASIP_sgRNA-1
16:18899889-18899912:-	CgTCAGGa_TCCTTTCATCTg-AGGT	3	23	ASIP_sgRNA-1
16:26798081-26798104:-	CaTCAGGT_agCTTTCATCaC-TGGA	4	23	ASIP_sgRNA-1
16:32215199-32215222:-	CTaCAGGa_TCCTTTCcTCTa-GGGT	4	23	ASIP_sgRNA-1
16:23222904-23222927:+	gTTtAGGT_TgCTTcCATgTC-TGGG	5	22	ASIP_sgRNA-1
16:64688218-64688241:-	tgcCAGGT_TtCTTTCAcCTC-TGGT	5	23	ASIP_sgRNA-1
17:21540216-21540239:+	CTggAGGT_TaCTTTCtTCTC-TGGG	4	22	ASIP_sgRNA-1
17:43716811-43716834:-	CTTtgGGT_TCaTTTCATCTC-AGGG	3	23	ASIP_sgRNA-1
17:58006769-58006792:+	CaTgtGGT_TCCTTTaATCaC-TGGG	5	22	ASIP_sgRNA-1
17:34025197-34025220:+	CTTCAttT_TCCTgcCtTCTC-TGGT	5	22	ASIP_sgRNA-1
17:69688341-69688364:+	aTTtAGGc_TgCTTTCATgTC-TGGC	5	22	ASIP_sgRNA-1
17:14450926-14450949:-	CTTCAGGT_TCCaTTacTCaC-TGGT	4	23	ASIP_sgRNA-1
17:27723991-27724014:+	CTTgAGGg_TaCaTTCtTCTC-TGGT	5	22	ASIP_sgRNA-1
17:23943484-23943507:-	CTcaAGGT_TCaTcTtATCTC-TGGC	5	23	ASIP_sgRNA-1
17:5556455-5556478:-	tTTCAGcT_TCCTTTCcTCTt-GGGG	4	23	ASIP_sgRNA-1
17:7476184-7476207:+	CcTCAGaT_TCCTTTaATaTt-TGGA	5	22	ASIP_sgRNA-1
17:51330938-51330961:+	CTTCtGta_caCTTTCATCTC-TGGG	5	22	ASIP_sgRNA-1
17:5613370-5613393:-	agTCAGGT_cCCTaTCAcCTC-TGGC	5	23	ASIP_sgRNA-1
17:57989519-57989542:-	gTTCAccT_gCCTTTCcTCTC-TGGG	5	23	ASIP_sgRNA-1
17:49182272-49182295:+	aTTtAGGT_TaCTTTCATCca-TGGG	5	22	ASIP_sgRNA-1
17:66234367-66234390:+	aTTCAGGT_TCtTTaCcTCTC-TGGC	4	22	ASIP_sgRNA-1
17:49053135-49053158:-	aTgCAGGT_TCCTTggATCcC-TGGG	5	23	ASIP_sgRNA-1
17:59456579-59456602:+	CaTCAGGT_TCCTTTggTtTg-TGGT	5	22	ASIP_sgRNA-1
17:56156870-56156893:-	CTTCttta_TCCTTTCATCTg-TGGA	5	23	ASIP_sgRNA-1
17:38561037-38561060:+	aTgCAGaT_TgCTTTCATCTg-TGGC	5	22	ASIP_sgRNA-1
17:11989266-11989289:+	CTTCtGGT_TCaTTTgcTCTg-TGGT	5	22	ASIP_sgRNA-1
17:55380649-55380672:+	CTTCActa_TCCcTTtATCTC-TGGT	5	22	ASIP_sgRNA-1
17:71570074-71570097:-	tTTCtGcT_TCCTTTCtTtTC-TGGT	5	23	ASIP_sgRNA-1
17:18401064-18401087:-	CTTCActT_TCacTTCATCTg-TGGA	5	23	ASIP_sgRNA-1
17:58652975-58652998:+	CTTCAGcT_ggCTTTCtTCTC-TGGG	4	22	ASIP_sgRNA-1
17:34092693-34092716:+	CTTCtGGT_TgCcTTtATgTC-TGGA	5	22	ASIP_sgRNA-1
17:14003322-14003345:-	CTTtAccT_TCCTTTtATCTg-TGGA	5	23	ASIP_sgRNA-1
17:50985609-50985632:-	CTgCAGGc_agCTcTCATCTC-TGGG	5	23	ASIP_sgRNA-1
17:9715234-9715257:-	CTTaAGaa_TCCTTgCATCcC-TGGG	5	23	ASIP_sgRNA-1
17:5900284-5900307:+	CTgCAcGT_TCCTgTCcTCcC-TGGG	5	22	ASIP_sgRNA-1
17:13956096-13956119:-	tTTCAcGT_TtCTTTCATCaC-AGGA	4	23	ASIP_sgRNA-1
17:26070987-26071010:-	CTTtAGGT_TCCTTTgtTtgC-TGGA	5	23	ASIP_sgRNA-1
17:9297753-9297776:+	aTTtAGGT_cgCTTTCATgTC-TGGC	5	22	ASIP_sgRNA-1
17:56875417-56875440:-	CTggAGGT_TCCTTTCcaCcC-TGGT	5	23	ASIP_sgRNA-1
18:11434652-11434675:-	tTTCAGGT_TCtTTTCtcCTa-TGGG	5	23	ASIP_sgRNA-1
18:19953606-19953629:+	CTcCAGGT_caCTTTCcTCcC-TGGC	5	22	ASIP_sgRNA-1
18:48181554-48181577:-	aTTCAGGT_TCCTTTCATgTt-TGGC	3	23	ASIP_sgRNA-1
18:6683359-6683382:-	CTTCAGaT_TtCTgcCtTCTC-TGGA	5	23	ASIP_sgRNA-1
18:13998908-13998931:+	tTTCAGGT_TCCTcTgcTCcC-TGGC	5	22	ASIP_sgRNA-1
18:50897271-50897294:-	tTTCAatT_TCCTcTCATCTa-TGGA	5	23	ASIP_sgRNA-1
18:19960427-19960450:+	CTTtAtcT_TtCTTTCAcCTC-TGGT	5	22	ASIP_sgRNA-1
18:50119370-50119393:+	CTTtAGGT_TCtTaTCATtTC-TGGC	4	22	ASIP_sgRNA-1
18:9397839-9397862:+	aTTtAGGT_TgCTTcCATgTC-TGGG	5	22	ASIP_sgRNA-1
18:61200510-61200533:+	CccCAGGT_TtCTcTCAcCTC-TGGA	5	22	ASIP_sgRNA-1
18:21719819-21719842:-	CTTCtctT_TtCTTTCATCTC-AGGC	4	23	ASIP_sgRNA-1
18:68173806-68173829:-	CTcCAGGT_caCTTTCcgCTC-TGGG	5	23	ASIP_sgRNA-1
18:28977481-28977504:-	CTgCAGGT_ctCcTTCATgTC-TGGG	5	23	ASIP_sgRNA-1
18:7940500-7940523:+	CccCAtGT_TCCacTCATCTC-TGGC	5	22	ASIP_sgRNA-1
18:10015958-10015981:+	tTTCAtGT_TCaaTTCATgTC-TGGA	5	22	ASIP_sgRNA-1
18:26184600-26184623:+	CaTCAtGT_TCtTTTCAcaTC-TGGA	5	22	ASIP_sgRNA-1
18:19322202-19322225:+	CTcCAGGT_TCCcTgCcaCTC-TGGC	5	22	ASIP_sgRNA-1
18:29187170-29187193:-	CTTgAGcT_TCCTcTgcTCTC-TGGC	5	23	ASIP_sgRNA-1
18:19597225-19597248:+	tTTCAGGg_TCCTgcCtTCTC-TGGG	5	22	ASIP_sgRNA-1
18:42386173-42386196:+	CcTCAGcT_TtCcTTCATtTC-TGGA	5	22	ASIP_sgRNA-1
18:64034918-64034941:+	aTTCtGGT_TCCTcgaATCTC-TGGA	5	22	ASIP_sgRNA-1
18:2265936-2265959:+	CTTCAcaT_aCtTTTCATCTC-AGGC	4	22	ASIP_sgRNA-1
18:51172737-51172760:+	CTTtAGGT_aaCTTTCATgTt-TGGA	5	22	ASIP_sgRNA-1
18:47048438-47048461:-	CTTCcaGT_TggTTTCATCTC-AGGA	4	23	ASIP_sgRNA-1
18:59326286-59326309:+	CTTCtGGT_TtCTTcCAgCaC-TGGG	5	22	ASIP_sgRNA-1
18:19095387-19095410:+	CTcCAGGT_TCCcTgCcaCTC-TGGC	5	22	ASIP_sgRNA-1
18:17087704-17087727:+	tTTCcGGT_TCCTTTCcTCct-TGGT	5	22	ASIP_sgRNA-1
18:28016018-28016041:+	CTTCAGcT_TCCTgaCcTCcC-TGGA	5	22	ASIP_sgRNA-1
18:7302975-7302998:-	CTTCAGGa_TtCTTTCtTaTC-TGGG	4	23	ASIP_sgRNA-1
18:4017278-4017301:-	CacCAGGc_TCCccTCATCTC-TGGG	5	23	ASIP_sgRNA-1
18:5041890-5041913:+	CTTgAGaT_cCCTgTaATCTC-TGGG	5	22	ASIP_sgRNA-1
18:64609417-64609440:+	gTTCAGGa_TCggTTCATCTt-TGGG	5	22	ASIP_sgRNA-1
18:13548538-13548561:-	CTTCAaGT_TCCaTTCAgagC-TGGC	5	23	ASIP_sgRNA-1
18:64989097-64989120:+	CTcCAGGg_TCCTcTgcTCTC-TGGG	5	22	ASIP_sgRNA-1
18:38957316-38957339:-	agcCAGaT_TCCTTTCATCTa-TGGA	5	23	ASIP_sgRNA-1
18:64989478-64989501:+	CTcCAGGg_TCCTcTgcTCTC-TGGG	5	22	ASIP_sgRNA-1
18:41735334-41735357:+	aTTCAGcT_gCCTTTCATCTa-TGGG	4	22	ASIP_sgRNA-1
18:46391161-46391184:+	CTgCAttT_gtCTTTCATCTC-TGGT	5	22	ASIP_sgRNA-1
18:40999537-40999560:-	CTTCgtGT_TCCTTTCAatTC-AGGG	4	23	ASIP_sgRNA-1
18:9005800-9005823:-	CaTatGGT_TaCTcTCATCTC-TGGT	5	23	ASIP_sgRNA-1
18:4624205-4624228:-	CaTCtGGT_TCCTTaCATCTC-TGGG	3	23	ASIP_sgRNA-1
18:54414193-54414216:+	CTTtAGGT_TgCTTTCATaaC-TGGG	4	22	ASIP_sgRNA-1
18:67427032-67427055:-	CTcCAGcT_TCCgacCATCTC-TGGG	5	23	ASIP_sgRNA-1
18:66012030-66012053:+	CTTCActT_TCtTTTCtTtTC-TGGG	5	22	ASIP_sgRNA-1
18:19830781-19830804:-	CTTCtcaT_TaCTTTCATCTC-TGGC	4	23	ASIP_sgRNA-1
18:5620662-5620685:+	CTgCAcGT_TCtcTTCATCcC-TGGG	5	22	ASIP_sgRNA-1
19:20347035-20347058:+	aTTCAGGT_TgCTTcCATgTC-TGGG	4	22	ASIP_sgRNA-1
19:45397475-45397498:-	CTcCAGtc_TCCcTTCATCcC-TGGT	5	23	ASIP_sgRNA-1
19:13978129-13978152:+	CTTCAGtT_caCTTTCtcCTC-TGGA	5	22	ASIP_sgRNA-1
19:45558902-45558925:-	CaTCAttT_TCCTTTCtTgTC-TGGG	5	23	ASIP_sgRNA-1
19:58724497-58724520:+	CTTCAGcg_gtCTTTCATCTC-TGGG	4	22	ASIP_sgRNA-1
19:49432573-49432596:+	CTTCttGT_TCCcaTCtTCTC-TGGT	5	22	ASIP_sgRNA-1
19:46756316-46756339:+	CTTCAtGT_TaCacTCATtTC-TGGA	5	22	ASIP_sgRNA-1
19:5432514-5432537:-	CTgCAaGT_TCCTTTttcCTC-TGGA	5	23	ASIP_sgRNA-1
19:26262307-26262330:+	CTTCtGGT_ggtTTTCAgCTC-TGGC	5	22	ASIP_sgRNA-1
19:3102257-3102280:+	CTTtAGaa_TCCTTTCATCca-TGGA	5	22	ASIP_sgRNA-1
19:3317068-3317091:+	gTTCAGtT_gCCTTTCATgTg-TGGG	5	22	ASIP_sgRNA-1
19:52856900-52856923:+	CTTCActT_TCCTcTCccCTC-TGGG	5	22	ASIP_sgRNA-1
19:50573484-50573507:+	tcTCAGGc_TCCTTTgtTCTC-TGGG	5	22	ASIP_sgRNA-1
19:4362171-4362194:-	CTTCtGGT_TtaTTTtATCTa-TGGT	5	23	ASIP_sgRNA-1
19:26901064-26901087:-	CTTCAGGT_TCtagTCAgCTC-AGGA	4	23	ASIP_sgRNA-1
19:30747405-30747428:+	tTTCAGGT_TCCaTTttaCTC-TGGG	5	22	ASIP_sgRNA-1
19:39433109-39433132:-	CaTCtGtT_TaCTTTCAaCTC-TGGA	5	23	ASIP_sgRNA-1
19:4605432-4605455:+	gaTCAGaT_TaCTTTCATtTC-TGGT	5	22	ASIP_sgRNA-1
19:36243692-36243715:-	CTcCAGGT_TCCTcaCATtTt-TGGT	5	23	ASIP_sgRNA-1
19:27436965-27436988:+	CTTCcatT_TCCcTTCcTCTC-TGGA	5	22	ASIP_sgRNA-1
19:57913657-57913680:-	aTTCAGGT_caCTgTCAcCTC-TGGG	5	23	ASIP_sgRNA-1
19:36945048-36945071:+	aTTCAGtT_TCaTgTgATCTC-TGGG	5	22	ASIP_sgRNA-1
19:14022016-14022039:-	gaTgtGGT_TCCTTaCATCTC-TGGC	5	23	ASIP_sgRNA-1
19:60266893-60266916:-	CTTCtGtT_TCtcTTgATCTC-TGGA	5	23	ASIP_sgRNA-1
19:667773-667796:+	CTTgAGGT_TCCTTTCtTCag-TGGA	4	22	ASIP_sgRNA-1
19:28819708-28819731:-	CTgCAGtT_cCCTTTggTCTC-TGGA	5	23	ASIP_sgRNA-1
19:10130799-10130822:+	CccCAGcT_TCaTTTCATCTg-TGGC	5	22	ASIP_sgRNA-1
19:57529089-57529112:-	CTcCAGGT_TtCTTTCAgCcC-TGGA	4	23	ASIP_sgRNA-1
19:43622439-43622462:-	CTTCcacT_TtCTTTCATtTC-TGGG	5	23	ASIP_sgRNA-1
19:34904117-34904140:-	tcTCAGGT_cCCTTTCcTCcC-TGGC	5	23	ASIP_sgRNA-1
19:28386179-28386202:+	CTTttGGT_TCCTTgCATgTC-TGGG	4	22	ASIP_sgRNA-1
19:27500366-27500389:+	aTTtgGGT_TgCTTcCATCTC-TGGG	5	22	ASIP_sgRNA-1
19:42651372-42651395:+	CTTCAtcT_TaCTTcCAaCTC-TGGT	5	22	ASIP_sgRNA-1
2:38107974-38107997:-	aTTtAGGT_TgCTTcCATgTC-TGGG	5	23	ASIP_sgRNA-1
2:9186548-9186571:+	CTTCAGGT_TgaTcTCATCTC-AGGA	3	22	ASIP_sgRNA-1
2:231974310-231974333:+	CTatAtGT_TtaTTTCATCTC-TGGT	5	22	ASIP_sgRNA-1
2:247380414-247380437:+	CTgCAGGT_caCTTgCATCcC-TGGT	5	22	ASIP_sgRNA-1
2:38738900-38738923:-	CgTCAGGg_TgCTcTCATCTC-AGGA	4	23	ASIP_sgRNA-1
2:129347597-129347620:+	CTTCtGGT_TtCcTcCATCcC-TGGC	5	22	ASIP_sgRNA-1
2:68955174-68955197:-	CccCAGcT_TCCTTcCAcCTC-TGGG	5	23	ASIP_sgRNA-1
2:216950588-216950611:-	gTTCAGGa_TgCTTTCATgTa-TGGT	5	23	ASIP_sgRNA-1
2:1305047-1305070:+	CTcCAGGT_TCCggTgATCTC-TGGA	4	22	ASIP_sgRNA-1
2:165575442-165575465:+	aTTCAGGT_TCCTTTCATgTa-GGGC	3	22	ASIP_sgRNA-1
2:97767112-97767135:+	CTcCAGGT_atCTTTtATtTC-TGGG	5	22	ASIP_sgRNA-1
2:101552848-101552871:-	CccCAGGc_TCCTTTCtcCTC-TGGT	5	23	ASIP_sgRNA-1
2:6385464-6385487:+	tTcCAGGT_TCCTgTtATCaC-TGGG	5	22	ASIP_sgRNA-1
2:231962068-231962091:+	tTTCAtGT_TCtTTTaATCTC-TGGT	4	22	ASIP_sgRNA-1
2:148145973-148145996:+	CTTCtGcT_TtCTTTCtTCTC-TGGT	4	22	ASIP_sgRNA-1
2:101065590-101065613:+	CTTCAaGT_TCCTgTacgCTC-TGGC	5	22	ASIP_sgRNA-1
2:212840076-212840099:+	tTTCAGtT_TCCTTTCATtTa-AGGA	4	22	ASIP_sgRNA-1
2:10704773-10704796:-	CcTCAGGT_TCtacTCAcCTC-TGGC	5	23	ASIP_sgRNA-1
2:189796988-189797011:-	CTaaAGcT_TCCTTTCATCcC-AGGG	4	23	ASIP_sgRNA-1
2:226139373-226139396:-	CTcCAtcT_TCCTacCATCTC-TGGC	5	23	ASIP_sgRNA-1
2:191144113-191144136:-	tTTaAtGa_TCCTTgCATCTC-TGGA	5	23	ASIP_sgRNA-1
2:235891363-235891386:-	CTTtAGGT_aCCTcTCggCTC-TGGT	5	23	ASIP_sgRNA-1
2:188858811-188858834:-	tTTCAGGT_TCtTTTCAatTa-TGGG	5	23	ASIP_sgRNA-1
2:181540512-181540535:+	CTctgGGg_TCCTTTCAcCTC-TGGT	5	22	ASIP_sgRNA-1
2:238466914-238466937:+	CgcCAGGT_TCCTcTtgTCTC-TGGA	5	22	ASIP_sgRNA-1
2:159958678-159958701:-	CTTCtaaa_TCCTTTCATCTt-TGGT	5	23	ASIP_sgRNA-1
2:125097073-125097096:+	CTTaAGGT_TCCaTcCcTtTC-TGGG	5	22	ASIP_sgRNA-1
2:203522701-203522724:+	CcTCAGGg_TCCTaTgATtTC-TGGT	5	22	ASIP_sgRNA-1
2:29230718-29230741:-	aTTCAcGT_TCCTTatATtTC-TGGA	5	23	ASIP_sgRNA-1
2:110803070-110803093:-	CTgCAGGT_cCCTgTCAgCTg-TGGA	5	23	ASIP_sgRNA-1
2:51398538-51398561:+	CTTCctGg_gCCTTTgATCTC-TGGT	5	22	ASIP_sgRNA-1
2:201748042-201748065:-	CTTaAGtT_TCCTTaaATCTC-TGGA	4	23	ASIP_sgRNA-1
2:235759642-235759665:+	CTgCAGGT_TCCTgTCAgCTg-TGGG	4	22	ASIP_sgRNA-1
2:35949868-35949891:+	CTTCAGGc_TaCTTcCcTCTC-TGGG	4	22	ASIP_sgRNA-1
2:165432157-165432180:+	taTCAGGa_TCaTTTCcTCTC-TGGA	5	22	ASIP_sgRNA-1
2:147116869-147116892:-	aTTtAGGT_TgCTTTCATgTC-TGGG	4	23	ASIP_sgRNA-1
2:237059082-237059105:-	aagCAGGg_TCCTTTCATgTC-TGGG	5	23	ASIP_sgRNA-1
2:199581631-199581654:+	ggTCAGaT_aCCTTTCATtTC-TGGC	5	22	ASIP_sgRNA-1
2:12356824-12356847:+	aTTCAGaT_TtCTTTCATCat-TGGA	5	22	ASIP_sgRNA-1
2:174446127-174446150:+	CTTaAGtT_TCCTTTtATgTC-TGGG	4	22	ASIP_sgRNA-1
2:109834145-109834168:+	aTTtAGGT_TgCTTTaATgTC-TGGG	5	22	ASIP_sgRNA-1
2:99712499-99712522:+	CTgaAGaa_TCCTTgCATCTC-TGGA	5	22	ASIP_sgRNA-1
2:227291910-227291933:-	CTcCtGGT_aCCaTcCATCTC-TGGC	5	23	ASIP_sgRNA-1
2:237050053-237050076:-	CTcCAaGT_TCCcTTCATCTt-TGGC	4	23	ASIP_sgRNA-1
2:38944234-38944257:-	aTTtAGGT_TgCTTcCATgTC-TGGC	5	23	ASIP_sgRNA-1
2:99759835-99759858:-	tTTtgGGT_TaCTTTCATaTC-TGGG	5	23	ASIP_sgRNA-1
2:115380239-115380262:-	CTaCAGtT_TCCcaTCAaCTC-TGGA	5	23	ASIP_sgRNA-1
2:144025418-144025441:+	aTTCAtGc_TCCTTTCAcCTC-TGGA	4	22	ASIP_sgRNA-1
2:124133877-124133900:-	CTTCAGGT_TtCcTTCtTCTg-AGGA	4	23	ASIP_sgRNA-1
2:198446273-198446296:+	CaTCAGGT_TCCTTcCATCca-CGGA	4	22	ASIP_sgRNA-1
2:189213508-189213531:+	aTTCAGGT_TgCTTcCATgcC-TGGC	5	22	ASIP_sgRNA-1
2:195802125-195802148:+	CTgCAGGT_TttTTTCcTCTC-AGGA	4	22	ASIP_sgRNA-1
2:130423870-130423893:-	CTTaAGGT_TgaTaTCATCTt-TGGT	5	23	ASIP_sgRNA-1
2:136523159-136523182:-	CTTCAGtT_TCtcaTCATCaC-TGGC	5	23	ASIP_sgRNA-1
2:32308440-32308463:+	aTTaAGGT_TCtTTcCATCTt-TGGA	5	22	ASIP_sgRNA-1
2:228775991-228776014:-	CTTgtGGT_TCCTTaCtaCTC-TGGT	5	23	ASIP_sgRNA-1
2:19425514-19425537:-	CaTCAtGT_TCCTTTCtgtTC-TGGT	5	23	ASIP_sgRNA-1
2:29430745-29430768:+	tTTCtGGT_TCCTTgCATgcC-TGGC	5	22	ASIP_sgRNA-1
2:39088315-39088338:-	CTTgAGGa_TgCTTTCAaCTt-TGGT	5	23	ASIP_sgRNA-1
2:200721594-200721617:+	CTTCAGGT_TCCTTTCATaTt-GGGT	2	22	ASIP_sgRNA-1
2:104631174-104631197:-	tTTCtGca_TCCaTTCATCTC-TGGT	5	23	ASIP_sgRNA-1
2:113110931-113110954:-	CTTgAGGT_TCCTTcttTtTC-TGGG	5	23	ASIP_sgRNA-1
2:28374942-28374965:-	CagCAGcT_TCCTcTgATCTC-TGGG	5	23	ASIP_sgRNA-1
2:127028986-127029009:-	CTcCAGGT_agaTcTCATCTC-TGGG	5	23	ASIP_sgRNA-1
2:42399525-42399548:+	CTgCAcca_TgCTTTCATCTC-TGGG	5	22	ASIP_sgRNA-1
2:220495055-220495078:+	CTTCcGcT_TCCTcTttTCTC-TGGC	5	22	ASIP_sgRNA-1
2:218740150-218740173:+	aTTtAGGT_TCCTTcCAcCTC-TGGG	4	22	ASIP_sgRNA-1
2:220557557-220557580:+	CcTCAGGT_TCCTTTggTCag-TGGA	5	22	ASIP_sgRNA-1
2:25852604-25852627:-	CggCActT_TCCTTTCATgTC-TGGT	5	23	ASIP_sgRNA-1
2:66252908-66252931:+	aaTgAGGT_TCCTTTCcTgTC-TGGT	5	22	ASIP_sgRNA-1
2:14925198-14925221:+	CTTtAGtT_TagTTTCATaTC-TGGG	5	22	ASIP_sgRNA-1
2:248328936-248328959:+	CTTaAaaT_TCCTTcCATaTC-TGGG	5	22	ASIP_sgRNA-1
2:100941995-100942018:+	CaTCAaGT_aaCTTcCATCTC-TGGA	5	22	ASIP_sgRNA-1
2:50768778-50768801:+	gTTCttGa_TCCcTTCATCTC-TGGT	5	22	ASIP_sgRNA-1
2:170344855-170344878:+	CTTCtGaT_TCCTTTCATtTt-GGGG	4	22	ASIP_sgRNA-1
2:217929464-217929487:-	tTTCAGGg_TCCTaTgAcCTC-TGGA	5	23	ASIP_sgRNA-1
2:202257057-202257080:-	CTTCtGGT_TaCTaTatTCTC-TGGA	5	23	ASIP_sgRNA-1
2:32886415-32886438:-	CTTCAGtT_TtCTgTgATgTC-TGGG	5	23	ASIP_sgRNA-1
2:14125945-14125968:+	CTggAaGT_cCCTTcCATCTC-TGGA	5	22	ASIP_sgRNA-1
2:168031108-168031131:-	tcTCtGtT_aCCTTTCATCTC-TGGA	5	23	ASIP_sgRNA-1
2:109434638-109434661:+	CaTCAGcg_TCCTTTtATCTt-TGGG	5	22	ASIP_sgRNA-1
2:29124159-29124182:-	CTTCttta_TCCTTTCATCTg-TGGA	5	23	ASIP_sgRNA-1
2:77253470-77253493:-	tTTCAttT_TtCTTTCATCTC-TGGT	4	23	ASIP_sgRNA-1
2:132682811-132682834:-	CTTgctGT_TCCTcTCATtTC-TGGC	5	23	ASIP_sgRNA-1
2:77064382-77064405:-	CTTCAttT_aCCTaTCATCTa-TGGC	5	23	ASIP_sgRNA-1
2:204720587-204720610:+	CTTCAGaT_TCCcTTtAaCTC-TGGC	4	22	ASIP_sgRNA-1
2:49895449-49895472:+	CTTCAttT_cCtTTTCATtTC-TGGA	5	22	ASIP_sgRNA-1
2:157868263-157868286:-	CTTaAGaa_TtCTTTCcTCTC-TGGT	5	23	ASIP_sgRNA-1
2:114659021-114659044:+	tTTCAGGT_ggCTTTgATCTt-TGGC	5	22	ASIP_sgRNA-1
2:177871943-177871966:+	CTTCAGGa_TCacTTCtTCTg-TGGA	5	22	ASIP_sgRNA-1
2:17382976-17382999:-	tTTtAcaT_TtCTTTCATCTC-TGGT	5	23	ASIP_sgRNA-1
2:101720587-101720610:+	CTTCAcaT_TCaTTTCATCct-TGGA	5	22	ASIP_sgRNA-1
2:98589930-98589953:-	CTcCAGGc_TCCTTcCATCag-TGGA	5	23	ASIP_sgRNA-1
2:97192694-97192717:+	CTTCAGca_TaagTTCATCTC-TGGT	5	22	ASIP_sgRNA-1
2:6189210-6189233:+	tTTCAaGT_TgCTTTtATCTC-TGGA	4	22	ASIP_sgRNA-1
2:182690140-182690163:-	CacaAGGT_TCCTTTCcTCTg-TGGA	5	23	ASIP_sgRNA-1
2:33291136-33291159:+	aTTCAGGT_TgCTTcCATgTt-TGGC	5	22	ASIP_sgRNA-1
2:169674926-169674949:+	tTTgAGaT_TCtTgTCATCTC-TGGC	5	22	ASIP_sgRNA-1
2:64052980-64053003:+	CTcCAGGT_TtCTTTgAagTC-TGGA	5	22	ASIP_sgRNA-1
2:55587882-55587905:+	aTTtAGGT_TgCTTcCATgTC-TGGG	5	22	ASIP_sgRNA-1
2:1484010-1484033:+	CTTCAtaT_TCCTTTCcaCTg-TGGT	5	22	ASIP_sgRNA-1
2:92897931-92897954:+	CTTaAaGT_TtCTTTCcTCTC-AGGA	4	22	ASIP_sgRNA-1
2:45882879-45882902:+	CTgCtGGT_TtCTTcCcTCTC-TGGG	5	22	ASIP_sgRNA-1
2:102905262-102905285:+	CTTgAGaT_TCCTTTgAatTC-TGGA	5	22	ASIP_sgRNA-1
2:100807697-100807720:+	CTTCtGta_TCCaTTCATCTg-TGGT	5	22	ASIP_sgRNA-1
2:27208665-27208688:-	CTTCAGcT_TCtTgcCAgCTC-TGGT	5	23	ASIP_sgRNA-1
2:154479911-154479934:-	CTgCAGGT_TaCacTCATCTC-AGGG	4	23	ASIP_sgRNA-1
2:75502768-75502791:-	aTTCctcT_TCCTTTCtTCTC-TGGG	5	23	ASIP_sgRNA-1
2:244069195-244069218:+	CTTttGGT_TaCcTTCcTCTC-TGGT	5	22	ASIP_sgRNA-1
2:121179911-121179934:-	tTTCAGGg_TatTTTCATgTC-TGGG	5	23	ASIP_sgRNA-1
2:118105975-118105998:-	CTTCtGtT_aCCTcTCcTCTC-TGGT	5	23	ASIP_sgRNA-1
2:224227273-224227296:-	CTcCAGGc_TgCTTTCtaCTC-TGGC	5	23	ASIP_sgRNA-1
2:22198479-22198502:+	CTTCAGGT_TCaTcTCgTCTg-TGGC	4	22	ASIP_sgRNA-1
2:60214694-60214717:+	tTTCAGtT_TCCTTTgtTCaC-TGGG	5	22	ASIP_sgRNA-1
2:72312005-72312028:+	CTgCAGcT_TCCTTTCcTtgC-TGGT	5	22	ASIP_sgRNA-1
2:17664358-17664381:+	tTaaAGaT_cCCTTTCATCTC-TGGC	5	22	ASIP_sgRNA-1
2:187477505-187477528:+	CTTCtGaT_TCCTTTCtTtTC-AGGG	4	22	ASIP_sgRNA-1
2:242278027-242278050:-	CTTgAGaT_aaCTTTCATgTC-TGGG	5	23	ASIP_sgRNA-1
2:48496068-48496091:+	aTgCAGGT_TCagTTCATCcC-TGGG	5	22	ASIP_sgRNA-1
20:39779794-39779817:-	aTTtAGGT_TgCTTcCATgTC-TGGG	5	23	ASIP_sgRNA-1
20:46909511-46909534:-	CTTCtGGT_TtCTTgCcTCcC-TGGC	5	23	ASIP_sgRNA-1
20:30226502-30226525:+	tTcCAGaT_gCCTTcCATCTC-TGGC	5	22	ASIP_sgRNA-1
20:22895681-22895704:+	CTTCAGGc_TaaTTgtATCTC-TGGT	5	22	ASIP_sgRNA-1
20:50669586-50669609:-	CTgtgGGT_TaCTTTCAcCTC-TGGC	5	23	ASIP_sgRNA-1
20:15606652-15606675:-	CTTCAGGc_cCCgTTCcTgTC-TGGG	5	23	ASIP_sgRNA-1
20:17519805-17519828:+	CTcCAGGT_aCCTTTtAgCTC-TGGG	4	22	ASIP_sgRNA-1
20:3627308-3627331:-	CcTCAGGa_TgCTTcCAcCTC-TGGT	5	23	ASIP_sgRNA-1
20:50966283-50966306:-	aTTCcGGT_TgCcTTCAcCTC-TGGG	5	23	ASIP_sgRNA-1
20:14885490-14885513:+	gTTCAGac_TCtTTTCATCaC-TGGA	5	22	ASIP_sgRNA-1
20:38105552-38105575:-	CTctAGcT_TCCTTTCcTCTC-TGGC	4	23	ASIP_sgRNA-1
20:11520069-11520092:-	CTcCAcGT_cCCTTTgtTCTC-TGGG	5	23	ASIP_sgRNA-1
20:12960188-12960211:-	CaTCAGaT_TCCTTcCtTCTC-CGGG	4	23	ASIP_sgRNA-1
20:308784-308807:-	CTgaAGaa_TCCTTTCATCcC-TGGG	5	23	ASIP_sgRNA-1
20:38526835-38526858:+	CTcCAGGT_TtCTTTCtTtaC-TGGG	5	22	ASIP_sgRNA-1
20:43211915-43211938:+	CTgCAGGg_TCCTTcCgTCTg-TGGA	5	22	ASIP_sgRNA-1
20:10303272-10303295:+	aTTCAaGT_TCCTgTaATCcC-TGGA	5	22	ASIP_sgRNA-1
20:6682815-6682838:-	CTTtAGGT_TgCTTcCATgaC-TGGG	5	23	ASIP_sgRNA-1
20:3567165-3567188:+	CTTCAGaT_TCtTTTCcTtTC-TGGT	4	22	ASIP_sgRNA-1
20:6637576-6637599:+	CaTCtGca_TCCTTTCATCTC-TGGA	4	22	ASIP_sgRNA-1
20:43566242-43566265:+	CaTCAGGg_TCtTTTCATtTa-TGGT	5	22	ASIP_sgRNA-1
20:36396327-36396350:+	CTTCAGtT_TCtcTTaAcCTC-TGGA	5	22	ASIP_sgRNA-1
20:44339637-44339660:-	tcTCcaGT_TCtTTTCATCTC-TGGG	5	23	ASIP_sgRNA-1
20:31827531-31827554:-	aTgCAGGc_TCaTcTCATCTC-TGGT	5	23	ASIP_sgRNA-1
21:2174431-2174454:-	CTTaAtGc_TCCTTTgATaTC-TGGC	5	23	ASIP_sgRNA-1
21:39610853-39610876:-	CgaCAGcT_TCCcTTCAgCTC-TGGA	5	23	ASIP_sgRNA-1
21:34523011-34523034:-	tTgCAGGT_aCaTTcCATCTC-TGGA	5	23	ASIP_sgRNA-1
21:33367904-33367927:-	CTTCtGtT_TCtTcTCtTCTC-TGGG	5	23	ASIP_sgRNA-1
21:13256025-13256048:-	CTTtgGaT_TCCTTTCATCat-TGGA	5	23	ASIP_sgRNA-1
21:24601078-24601101:-	CTTggGcT_TCCTTTCtTCaC-TGGA	5	23	ASIP_sgRNA-1
21:28833748-28833771:+	tTTCAGaT_TCCTTTCgTCcC-AGGG	4	22	ASIP_sgRNA-1
21:48601979-48602002:-	CgTCAGGT_cCCTgTCAcCTC-TGGA	4	23	ASIP_sgRNA-1
21:35541294-35541317:+	CTTCttta_TCCaTTCATCTC-TGGT	5	22	ASIP_sgRNA-1
21:30606719-30606742:+	CTTgAGaT_gCCTTaCAgCTC-TGGA	5	22	ASIP_sgRNA-1
21:22186150-22186173:+	aTTCAGag_TCCTgTCATCTt-TGGA	5	22	ASIP_sgRNA-1
21:7910494-7910517:-	CaTCAGGg_TCtTTTCATaTC-AGGT	4	23	ASIP_sgRNA-1
21:44629436-44629459:+	taTCAGGT_TCCTTTCATCcC-AGGA	3	22	ASIP_sgRNA-1
21:32072297-32072320:+	CTcCAGGT_TCaTTcCATacC-TGGA	5	22	ASIP_sgRNA-1
21:41637578-41637601:-	CTTCtGGc_TCCTTTCAgCcC-AGGC	4	23	ASIP_sgRNA-1
21:42804279-42804302:+	CTTaAGGg_TCCTTTCAcCcC-TGGG	4	22	ASIP_sgRNA-1
21:11890460-11890483:+	CaTCtGcT_TCCTTTtATaTC-TGGT	5	22	ASIP_sgRNA-1
21:29863244-29863267:+	CTcCAGGT_TCCcTTgtcCTC-TGGC	5	22	ASIP_sgRNA-1
21:41505060-41505083:-	CTTgAGGT_cCCTcTCATCTC-TGGA	3	23	ASIP_sgRNA-1
21:5162647-5162670:-	CTgCAGcT_TtCTaTgATCTC-TGGC	5	23	ASIP_sgRNA-1
21:48603426-48603449:-	CgTCAGGT_cCCTgTCAcCTC-TGGA	4	23	ASIP_sgRNA-1
21:1295891-1295914:-	aTgCAtGT_TCaTTTCATCTt-TGGG	5	23	ASIP_sgRNA-1
22:32522326-32522349:+	aTTCttcT_cCCTTTCATCTC-TGGG	5	22	ASIP_sgRNA-1
22:37644537-37644560:+	aTTCAaaT_TtCTTTCATaTC-TGGC	5	22	ASIP_sgRNA-1
22:44903561-44903584:+	CcTCAaGT_TCCcacCATCTC-TGGT	5	22	ASIP_sgRNA-1
22:13659830-13659853:-	CcTCAGtT_TCCTccCATgTC-TGGT	5	23	ASIP_sgRNA-1
22:18318967-18318990:+	aaTCAtGa_TtCTTTCATCTC-TGGT	5	22	ASIP_sgRNA-1
22:21236254-21236277:-	tTcCAGGT_TaCTTggATCTC-TGGG	5	23	ASIP_sgRNA-1
22:24588636-24588659:+	gacCAGGT_TgCTTTCATCcC-TGGA	5	22	ASIP_sgRNA-1
22:43612225-43612248:-	CTTCcctc_TCCTTTCtTCTC-TGGT	5	23	ASIP_sgRNA-1
22:10187971-10187994:-	CTTgAcaT_TCCcTTCATCcC-TGGA	5	23	ASIP_sgRNA-1
22:15678732-15678755:+	CTTCAacT_cCCTcTCATCTg-TGGC	5	22	ASIP_sgRNA-1
22:44826349-44826372:-	CTTCAGGc_TCCaTcCATggC-TGGA	5	23	ASIP_sgRNA-1
22:17033711-17033734:+	CTTCAGGT_cCtcTTCATCTa-AGGC	4	22	ASIP_sgRNA-1
22:7427781-7427804:+	CTcCAaGT_TCCcTTaAcCTC-TGGA	5	22	ASIP_sgRNA-1
22:46242080-46242103:+	CTcgctGT_TCCTTTCtTCTC-TGGG	5	22	ASIP_sgRNA-1
22:13866999-13867022:+	CTTgctGT_TCCTTTCATCct-TGGT	5	22	ASIP_sgRNA-1
22:25487589-25487612:-	CTcCAGaT_TCCTcTgAcCTC-TGGA	5	23	ASIP_sgRNA-1
22:8821019-8821042:-	aTTaAGGT_TCCcTTaATtTC-TGGC	5	23	ASIP_sgRNA-1
22:45681754-45681777:-	gcTCAcGc_TCCTTTCATCTC-AGGG	4	23	ASIP_sgRNA-1
22:7209085-7209108:+	CTcaAGaT_TCCTTTCATaTa-TGGA	5	22	ASIP_sgRNA-1
22:10981829-10981852:-	CTTaAGGa_cCaTTTCATCTg-TGGC	5	23	ASIP_sgRNA-1
22:40075710-40075733:-	CTTttGtT_gCCTTTgATCTC-TGGC	5	23	ASIP_sgRNA-1
22:3359078-3359101:-	CTTCtttT_TtCTTTgATCTC-TGGT	5	23	ASIP_sgRNA-1
22:48732891-48732914:+	CTTCAGag_TCacaTCATCTC-TGGA	5	22	ASIP_sgRNA-1
22:22768371-22768394:+	CTTCActa_gCCTTTCtTCTC-TGGG	5	22	ASIP_sgRNA-1
22:8019080-8019103:+	tTTCAGcc_TCaTTTCATCTt-TGGT	5	22	ASIP_sgRNA-1
22:15790912-15790935:+	CTTCAacT_cCCTcTCATCTg-TGGC	5	22	ASIP_sgRNA-1
22:29285984-29286007:-	CTcCAGGc_TaCTgTCATCTC-TGGC	4	23	ASIP_sgRNA-1
22:14168476-14168499:+	CTgCAGGg_TCCTcTCcaCTC-TGGA	5	22	ASIP_sgRNA-1
23:13720423-13720446:+	CTTCAtGT_TCaTTTCcTCTt-TGGG	4	22	ASIP_sgRNA-1
23:38512916-38512939:+	CTTCAtGT_TaCaTTtATCTt-TGGA	5	22	ASIP_sgRNA-1
23:11965299-11965322:+	CTaCtGGT_TgCcTTCATCTC-AGGT	4	22	ASIP_sgRNA-1
23:36168719-36168742:+	tTTCtGtT_TCCTTTgATCTg-TGGA	5	22	ASIP_sgRNA-1
23:3804130-3804153:-	CTaCAGaT_TCaTTTtcTCTC-TGGC	5	23	ASIP_sgRNA-1
23:38305476-38305499:+	CactAGGT_TtCTTTCATgTC-TGGC	5	22	ASIP_sgRNA-1
23:60751833-60751856:-	CTTCActT_TCCTTTgtcCTC-TGGA	5	23	ASIP_sgRNA-1
23:23536235-23536258:-	CTTCAGGT_TaCTTTCtTaTg-TGGA	4	23	ASIP_sgRNA-1
23:60752087-60752110:-	CTTCActT_TCCTTTgtcCTC-TGGA	5	23	ASIP_sgRNA-1
23:35150019-35150042:-	tTTCAaGT_cCtTTTCATaTC-TGGC	5	23	ASIP_sgRNA-1
23:33727872-33727895:-	CTTCAGcT_TCCcTTCcctTC-TGGC	5	23	ASIP_sgRNA-1
23:61854740-61854763:+	CTTCActT_TCCTTTCcTtTC-AGGT	4	22	ASIP_sgRNA-1
23:31108757-31108780:+	CTTgtGtT_TCCTTTaATgTC-TGGT	5	22	ASIP_sgRNA-1
23:49377157-49377180:+	gTcCAttT_TCCTTTgATCTC-TGGG	5	22	ASIP_sgRNA-1
23:61734179-61734202:-	CaTCAGGT_catTTTaATCTC-TGGA	5	23	ASIP_sgRNA-1
23:7809408-7809431:-	CTTCAGcT_TCaTcTttTCTC-TGGC	5	23	ASIP_sgRNA-1
23:60033519-60033542:-	CaTCttGT_TCaTTTCATCTC-TGGA	4	23	ASIP_sgRNA-1
23:9317220-9317243:-	tTTCAGGT_TtCTgTgATgTC-TGGA	5	23	ASIP_sgRNA-1
23:29805432-29805455:-	CTTCAGGg_aCCTgTagTCTC-TGGA	5	23	ASIP_sgRNA-1
23:53404036-53404059:-	CTTCAGtg_TtCaTTCtTCTC-TGGG	5	23	ASIP_sgRNA-1
23:20613764-20613787:-	CTcCAcGT_cCCTgTCAgCTC-TGGG	5	23	ASIP_sgRNA-1
23:20832688-20832711:-	CTTCtGGT_TCaTTTCATCTC-TGGC	2	23	ASIP_sgRNA-1
23:60021243-60021266:-	aTTCAGca_TCCTTTCcTCTC-TGGT	4	23	ASIP_sgRNA-1
23:55160561-55160584:-	aTTCAGtT_gCCTTTCtTtTC-TGGA	5	23	ASIP_sgRNA-1
23:51886778-51886801:+	gTTtAGtc_TCtTTTCATCTC-TGGT	5	22	ASIP_sgRNA-1
23:42233274-42233297:+	agTaAGGT_TCCTcTCATtTC-TGGC	5	22	ASIP_sgRNA-1
23:676676-676699:-	CTcCtGGT_TtCTTTCcTCTg-TGGC	5	23	ASIP_sgRNA-1
23:26739184-26739207:-	CTTCAGtT_TCtTTTCAgaTa-TGGG	5	23	ASIP_sgRNA-1
23:3071689-3071712:-	aTTCAGcT_TCCTccCAcCTC-TGGT	5	23	ASIP_sgRNA-1
23:45017590-45017613:-	CTTgAGGT_gCCTTcCAcCTa-TGGG	5	23	ASIP_sgRNA-1
23:48603395-48603418:+	CTTtAGGT_TCtTTTaATCTg-GGGA	4	22	ASIP_sgRNA-1
23:16472225-16472248:-	CTgCAGaT_cCCTTTgcTCTC-TGGG	5	23	ASIP_sgRNA-1
23:59764017-59764040:-	CTTaAGtT_TCtTTTCATtgC-TGGT	5	23	ASIP_sgRNA-1
23:28786415-28786438:+	CTTCAccT_TCCTgaCATCTg-TGGG	5	22	ASIP_sgRNA-1
23:21754868-21754891:-	CTTCAtGc_TCCTacCATCTa-TGGT	5	23	ASIP_sgRNA-1
23:58824460-58824483:-	gaTCcGGT_TCCTTcCAgCTC-TGGG	5	23	ASIP_sgRNA-1
24:3852758-3852781:-	CTgCAGGg_TCgTTTCATtcC-TGGA	5	23	ASIP_sgRNA-1
24:32202107-32202130:+	CcTgAGGT_TCCTTTaAgCTC-TGGG	4	22	ASIP_sgRNA-1
24:20211225-20211248:+	CTcCAGGT_TCtcaTCATCaC-TGGG	5	22	ASIP_sgRNA-1
24:26547614-26547637:+	CTggAGGc_TCCTTTgcTCTC-TGGC	5	22	ASIP_sgRNA-1
24:17686632-17686655:+	gccCAGGT_TCtTTTCATCTC-AGGC	4	22	ASIP_sgRNA-1
24:869185-869208:+	CaTCtacT_TCCTTTCtTCTC-TGGC	5	22	ASIP_sgRNA-1
24:16667388-16667411:-	CTcCtGaT_TCCTTTCcTtTC-TGGG	5	23	ASIP_sgRNA-1
24:25158439-25158462:+	aTTCtGGT_TCgTTcCATCcC-TGGG	5	22	ASIP_sgRNA-1
24:32298637-32298660:-	tTTCAGcT_TCtTTcCATCcC-TGGC	5	23	ASIP_sgRNA-1
24:11011976-11011999:-	CTgCAGGT_TCtTTTgtTCTC-AGGC	4	23	ASIP_sgRNA-1
24:5656023-5656046:+	aTctAGGT_TCtTTcCATCTC-TGGG	5	22	ASIP_sgRNA-1
24:10631247-10631270:-	CTTCAaGT_gaCTTTCtTCTC-TGGA	4	23	ASIP_sgRNA-1
24:19848479-19848502:-	CTggtGtT_TCCTTTCATtTC-TGGG	5	23	ASIP_sgRNA-1
24:27842944-27842967:-	tTTCtGGT_TCtTTgCATgTC-TGGT	5	23	ASIP_sgRNA-1
24:25325713-25325736:+	CTgCcaGT_TCCTTgCtTCTC-TGGA	5	22	ASIP_sgRNA-1
24:31580561-31580584:+	CaTCAcGT_cCCTTTCATagC-TGGG	5	22	ASIP_sgRNA-1
24:15310107-15310130:+	CTgCAGGT_cCCaTTCcTCaC-TGGC	5	22	ASIP_sgRNA-1
24:19004669-19004692:+	aTTtAGGT_TgCTTcCATgTC-TGGC	5	22	ASIP_sgRNA-1
24:33244119-33244142:+	CTTCtGGT_TCCTTcCcTCTg-GGGA	4	22	ASIP_sgRNA-1
24:10697441-10697464:+	CTTCAaGT_TCacTTCtTgTC-TGGG	5	22	ASIP_sgRNA-1
24:30187142-30187165:+	aTTtAGGa_TaaTTTCATCTC-TGGA	5	22	ASIP_sgRNA-1
24:3044125-3044148:-	gTTCAGGT_TCgTgTgATtTC-TGGT	5	23	ASIP_sgRNA-1
25:21539894-21539917:+	tcTtAGGT_TCtTTTCATaTC-TGGG	5	22	ASIP_sgRNA-1
25:14819935-14819958:+	aTTtAGGT_TgCTTctATCTC-TGGA	5	22	ASIP_sgRNA-1
25:12396144-12396167:+	gcTgAGGT_TCCTTTtATaTC-TGGT	5	22	ASIP_sgRNA-1
25:5568082-5568105:-	CTggAGtT_TCCTgTCATCTC-AGGA	4	23	ASIP_sgRNA-1
25:31749891-31749914:-	CTTCAGGa_TCaTTTCATCTt-GGGA	3	23	ASIP_sgRNA-1
25:24873161-24873184:-	gTTCAGGg_TCCaTTCAgCTt-TGGA	5	23	ASIP_sgRNA-1
25:1330787-1330810:+	aTTgAGGT_TgCTTcCATgTC-TGGC	5	22	ASIP_sgRNA-1
25:15152018-15152041:-	CTgaAGaa_TCCTTaCATCTC-TGGG	5	23	ASIP_sgRNA-1
25:41610864-41610887:-	ggaCAGGT_TCCTaTCAgCTC-TGGA	5	23	ASIP_sgRNA-1
25:25890583-25890606:+	CTTCAGGa_attTTcCATCTC-TGGA	5	22	ASIP_sgRNA-1
25:14071961-14071984:-	tTTCAGGT_TCtTTTCcaCTa-TGGT	5	23	ASIP_sgRNA-1
25:43230498-43230521:-	CTgCAGtg_aCCTTTCATtTC-TGGG	5	23	ASIP_sgRNA-1
25:42394445-42394468:-	CTggAGGT_cCCcaTCATCTC-TGGA	5	23	ASIP_sgRNA-1
25:8307911-8307934:-	CcTggGtT_TCCTTTCAcCTC-TGGC	5	23	ASIP_sgRNA-1
25:26850920-26850943:-	CTgaAGaa_TCCTTTCATCcC-TGGG	5	23	ASIP_sgRNA-1
25:43659068-43659091:+	aTTCAttT_TCtgTTCATCTC-TGGG	5	22	ASIP_sgRNA-1
25:10299889-10299912:+	CTTCctGT_TCtTTTaATCTg-TGGA	5	22	ASIP_sgRNA-1
25:31236861-31236884:+	CTTtAGGT_cCCaTTCtTCaC-TGGG	5	22	ASIP_sgRNA-1
25:30346198-30346221:+	CTTtgatT_TCCTTTCATaTC-TGGG	5	22	ASIP_sgRNA-1
25:26943327-26943350:+	CTTCAGtT_TCCTTTtcTgTC-AGGT	4	22	ASIP_sgRNA-1
25:14229571-14229594:+	CTTCAGcT_TCtTggCATCTg-TGGT	5	22	ASIP_sgRNA-1
25:20456055-20456078:-	tTTCtGGT_TCCTgTgATCTC-TGGA	4	23	ASIP_sgRNA-1
25:23695131-23695154:-	aTTtAGGT_TgCTTcCATtTC-TGGT	5	23	ASIP_sgRNA-1
26:42050852-42050875:+	CTTCAccT_cCCTTTCAcCTt-TGGT	5	22	ASIP_sgRNA-1
26:14391952-14391975:-	gTTCAGaT_TCCTTTacTaTC-TGGT	5	23	ASIP_sgRNA-1
26:13119723-13119746:+	agTCAGcT_TtCTTTCATCcC-TGGG	5	22	ASIP_sgRNA-1
26:24795656-24795679:+	taTCAGGT_TCCTTcCAggTC-TGGG	5	22	ASIP_sgRNA-1
26:34664157-34664180:-	CTcCAaGc_TCagTTCATCTC-TGGT	5	23	ASIP_sgRNA-1
26:29384242-29384265:+	CTTCcccT_TCtTgTCATCTC-TGGT	5	22	ASIP_sgRNA-1
26:34093785-34093808:+	CTTaAGGT_TCaTTTCcTCag-TGGG	5	22	ASIP_sgRNA-1
26:37644462-37644485:-	CTTtAGGT_cCCTTTgATCcC-AGGC	4	23	ASIP_sgRNA-1
26:33678607-33678630:+	CaTCAGGT_TCCTTctgTCTa-TGGA	5	22	ASIP_sgRNA-1
26:13930509-13930532:-	CTgCAtGT_atCTTTCAcCTC-TGGC	5	23	ASIP_sgRNA-1
26:22505378-22505401:-	tTTCAGGc_TCCTcTtATCgC-TGGC	5	23	ASIP_sgRNA-1
26:29034582-29034605:-	CTTCAaag_TCCTcTCtTCTC-TGGG	5	23	ASIP_sgRNA-1
26:2638294-2638317:+	CTTCAtGT_TCCgcTCATaaC-TGGG	5	22	ASIP_sgRNA-1
26:24653918-24653941:+	gTTtAGtT_TCtTTTCtTCTC-TGGG	5	22	ASIP_sgRNA-1
26:33678642-33678665:+	CaTCAGGT_TCCTTctgTCTa-TGGA	5	22	ASIP_sgRNA-1
26:1632972-1632995:-	gTTCAGGg_TCCTTTaAgCTg-TGGC	5	23	ASIP_sgRNA-1
3:201170884-201170907:+	aTTCAaGT_TaCTTaCcTCTC-TGGG	5	22	ASIP_sgRNA-1
3:133687958-133687981:-	CTTgAGGT_TatTTaCATCTa-TGGA	5	23	ASIP_sgRNA-1
3:209909228-209909251:-	CTgCAGGT_cCCTTTCtTCcC-TGGG	4	23	ASIP_sgRNA-1
3:203907294-203907317:-	gTcCAGGT_TCaaTcCATCTC-TGGT	5	23	ASIP_sgRNA-1
3:169960046-169960069:+	CcTCAtGT_TCCTTTCcTtTg-TGGT	5	22	ASIP_sgRNA-1
3:149078549-149078572:+	CTTCAGaT_aaCTTTCAgCTC-AGGC	4	22	ASIP_sgRNA-1
3:132197811-132197834:+	CTTCAccT_TCCTTcCgTCTg-TGGT	5	22	ASIP_sgRNA-1
3:161247558-161247581:-	tTTCtGGT_TCtTTgCATaTC-TGGT	5	23	ASIP_sgRNA-1
3:165927713-165927736:+	gTTCAaGT_TgCTTTgATtTC-TGGC	5	22	ASIP_sgRNA-1
3:102634368-102634391:-	CTcCAGcT_TCCTTgCgTtTC-TGGG	5	23	ASIP_sgRNA-1
3:163832358-163832381:-	gTTCAtGT_TCaTTgCATCgC-TGGT	5	23	ASIP_sgRNA-1
3:107024558-107024581:-	CaTCAGtT_TCCTTTCtTCcC-TGGA	4	23	ASIP_sgRNA-1
3:107572640-107572663:-	tTTgAGGT_TtaTTTCATCTC-TGGT	4	23	ASIP_sgRNA-1
3:116466627-116466650:+	CTaCAttT_TCCcTTCATaTC-TGGA	5	22	ASIP_sgRNA-1
3:174774861-174774884:+	CTTCAGcc_cCCaTTCcTCTC-TGGC	5	22	ASIP_sgRNA-1
3:149831315-149831338:+	CTTCAGcT_TCCTaTaATaTC-TGGG	4	22	ASIP_sgRNA-1
3:137837139-137837162:+	CTTCAttT_TCtTTTCAcgTC-TGGG	5	22	ASIP_sgRNA-1
3:102086854-102086877:-	CTTCtGcT_TCtTTTCATgcC-TGGT	5	23	ASIP_sgRNA-1
3:192229156-192229179:+	CTTCgaGT_TttgTTCATCTC-TGGT	5	22	ASIP_sgRNA-1
3:204363920-204363943:-	tTTCAGcT_TCCaTTtATCTt-TGGT	5	23	ASIP_sgRNA-1
3:155319753-155319776:+	CTTCAtGT_TCaTTTCtaCTC-TGGT	4	22	ASIP_sgRNA-1
3:219119625-219119648:-	tTTCAaaT_TtCTTTCATgTC-TGGC	5	23	ASIP_sgRNA-1
3:95049331-95049354:-	CTTCAGtT_TCCcTTttTCTg-TGGA	5	23	ASIP_sgRNA-1
3:209211116-209211139:-	gTTCtGGT_TgCTTTCATCTt-TGGG	4	23	ASIP_sgRNA-1
3:180076250-180076273:-	aaTtAGGT_TgCTTTCATaTC-TGGC	5	23	ASIP_sgRNA-1
3:208995740-208995763:+	tcTCAttT_TCCTTcCATCTC-TGGG	5	22	ASIP_sgRNA-1
3:210425009-210425032:+	CTTtAccT_TCtTTcCATCTC-TGGT	5	22	ASIP_sgRNA-1
3:208574976-208574999:-	tTTCAGGT_TCCTTgCAagcC-TGGG	5	23	ASIP_sgRNA-1
3:104341324-104341347:+	gTTCAGaT_TCCTTTgAgCcC-TGGT	5	22	ASIP_sgRNA-1
3:150152689-150152712:-	CTaCAaGT_TCCTgTCAaCaC-TGGT	5	23	ASIP_sgRNA-1
3:179905949-179905972:+	CacCAGGT_cCCTTcCcTCTC-TGGG	5	22	ASIP_sgRNA-1
3:163024450-163024473:-	CccCAGcT_TCCTccCATCTC-TGGG	5	23	ASIP_sgRNA-1
3:95014718-95014741:-	CTTCAGtT_TCCTTTaATgTg-GGGC	4	23	ASIP_sgRNA-1
3:213818865-213818888:+	CTTCAGGg_TCCccTCtTCcC-TGGG	5	22	ASIP_sgRNA-1
3:194365473-194365496:-	tTTCAGGT_TCtTTTCcTaTg-TGGG	5	23	ASIP_sgRNA-1
3:218774615-218774638:-	CcaCcGGT_TtCTTTCAcCTC-TGGC	5	23	ASIP_sgRNA-1
3:132566998-132567021:+	CcTCAGta_TCCTTcCgTCTC-TGGA	5	22	ASIP_sgRNA-1
3:95278083-95278106:-	CTTCctGT_TCCTTcCATtTt-TGGC	5	23	ASIP_sgRNA-1
3:156723485-156723508:-	CTTCtGGc_TgCTcTCcTCTC-TGGT	5	23	ASIP_sgRNA-1
3:163979726-163979749:+	CTaCAGGT_TCCTTgaATaTC-AGGC	4	22	ASIP_sgRNA-1
3:216252628-216252651:-	tTTCAGGa_TaCTTTCgTCTa-TGGG	5	23	ASIP_sgRNA-1
3:194366365-194366388:-	tTTCAGGT_TCtTTTCcTaTg-TGGG	5	23	ASIP_sgRNA-1
3:100588458-100588481:-	aTTtAGGT_TgCTTcCATgTC-TGGC	5	23	ASIP_sgRNA-1
3:90045931-90045954:+	aTTCAGtT_TCCTgTCtTCTC-TGGC	4	22	ASIP_sgRNA-1
3:139097084-139097107:+	aTTCAGGg_TCCTTTaATCTt-TGGT	4	22	ASIP_sgRNA-1
3:106583571-106583594:-	CcTgAGGT_cCCTTTCATaaC-TGGA	5	23	ASIP_sgRNA-1
3:220337453-220337476:+	CTTCAcaT_TCCTTTaggCTC-TGGT	5	22	ASIP_sgRNA-1
3:133342561-133342584:+	agTCAGtT_TCCTTTCtTgTC-TGGT	5	22	ASIP_sgRNA-1
3:154856696-154856719:-	taaCAGGT_TgCTTTCATaTC-TGGG	5	23	ASIP_sgRNA-1
3:125907610-125907633:+	CTTCAGtT_TtCTTaCAgtTC-TGGG	5	22	ASIP_sgRNA-1
3:152317278-152317301:-	tTTCAGtT_TCCTTTCAatTa-TGGC	5	23	ASIP_sgRNA-1
3:15468477-15468500:-	CTTCAGGT_TCCcTaagTCTC-AGGG	4	23	ASIP_sgRNA-1
3:1113582-1113605:+	CTgCAGGT_TCCTcgtAcCTC-TGGT	5	22	ASIP_sgRNA-1
3:37159990-37160013:-	CcTtAGGT_TgCTTcCATgTC-TGGG	5	23	ASIP_sgRNA-1
3:27178650-27178673:-	CTTCAGcc_cCCTTgCATtTC-TGGG	5	23	ASIP_sgRNA-1
3:9382986-9383009:+	CgTCAcGT_cCCTTTCtTCcC-TGGC	5	22	ASIP_sgRNA-1
3:36445597-36445620:-	CTTCAGGc_TtCTTTCAcCaa-TGGG	5	23	ASIP_sgRNA-1
3:13942613-13942636:+	CcTCAcGa_TgCTTTCcTCTC-TGGG	5	22	ASIP_sgRNA-1
3:23665380-23665403:-	CgctAGGT_TCtTTTCATCTC-TGGT	4	23	ASIP_sgRNA-1
3:44823365-44823388:+	CaTCAGcT_TtCTTTCActTC-TGGG	5	22	ASIP_sgRNA-1
3:19245744-19245767:+	gTaCAtGT_TCCcTTCATCTg-TGGT	5	22	ASIP_sgRNA-1
3:25444052-25444075:-	CTTCtGGT_TaagTgCATCTC-TGGG	5	23	ASIP_sgRNA-1
3:77178575-77178598:+	CTTCAGcT_TCCTTTgAcgTC-TGGC	4	22	ASIP_sgRNA-1
3:81907639-81907662:-	CcTgAGGT_cCCTTTCAaCcC-TGGG	5	23	ASIP_sgRNA-1
3:13416111-13416134:+	CTTCAGGa_cCgaTTCATCaC-TGGT	5	22	ASIP_sgRNA-1
3:84371021-84371044:-	CcTCtGGT_TCCTgTttTCTC-TGGA	5	23	ASIP_sgRNA-1
3:57642259-57642282:+	CccaAGGT_TCCTcTCtTCTC-TGGA	5	22	ASIP_sgRNA-1
3:60201659-60201682:-	CTTgAGGT_cCCTTTtccCTC-TGGG	5	23	ASIP_sgRNA-1
3:66133998-66134021:-	CTTaAGGT_TCCTTcttTCTC-TGGC	4	23	ASIP_sgRNA-1
3:63933313-63933336:+	CTTCAGGc_TCCTcTCATtTt-GGGA	4	22	ASIP_sgRNA-1
3:49361546-49361569:-	CTgtAaGT_TCCTTTCATgTC-AGGG	4	23	ASIP_sgRNA-1
3:216319979-216320002:-	aTcCAGGT_TCaTTTaATCTt-TGGC	5	23	ASIP_sgRNA-1
3:20879628-20879651:+	CTgCAGGg_TCCTTcCAggTC-TGGA	5	22	ASIP_sgRNA-1
3:4664554-4664577:+	CTTacaGT_TCtTTTCcTCTC-TGGG	5	22	ASIP_sgRNA-1
3:55998312-55998335:-	CTTCAGGc_caCTaTCATCTC-TGGG	4	23	ASIP_sgRNA-1
3:11087742-11087765:+	CcaCAGGT_TCgTTTgATCcC-TGGG	5	22	ASIP_sgRNA-1
3:44007065-44007088:+	CTcgcGtT_TCCTTTCATCTC-TGGA	4	22	ASIP_sgRNA-1
3:56587296-56587319:+	CTTCAGGc_TCCaTgCATtcC-TGGA	5	22	ASIP_sgRNA-1
3:39237441-39237464:-	CTTCtcta_TCCTTTCATCTg-TGGA	5	23	ASIP_sgRNA-1
3:24546090-24546113:+	CTgCcacT_TCCTTTCATCTC-AGGG	4	22	ASIP_sgRNA-1
3:25061686-25061709:+	CTTCAaGT_TCCTcTatTCTg-TGGT	5	22	ASIP_sgRNA-1
3:25267983-25268006:+	CcTgAGGT_TtCTTTCtaCTC-TGGA	5	22	ASIP_sgRNA-1
3:25268122-25268145:+	CcTgAGGT_TtCTTTCtaCTC-TGGA	5	22	ASIP_sgRNA-1
3:100292683-100292706:+	CTgCtGaT_TCCTTgCtTCTC-TGGC	5	22	ASIP_sgRNA-1
3:70798914-70798937:+	tcTCAGcT_TCCTgTCATgTC-TGGC	5	22	ASIP_sgRNA-1
3:45389369-45389392:-	CTTCtGtT_TtCTTcCATCcC-TGGC	5	23	ASIP_sgRNA-1
3:61264634-61264657:-	gTgCAtGT_TtCTTTgATCTC-TGGT	5	23	ASIP_sgRNA-1
3:108548947-108548970:+	CTTCAtGT_TCaTTTCATCag-TGGT	4	22	ASIP_sgRNA-1
3:58059948-58059971:+	CTcCAttT_TCCTTTaATgTC-TGGT	5	22	ASIP_sgRNA-1
3:57987056-57987079:-	CcTCAGGT_cCCTcTtAaCTC-TGGG	5	23	ASIP_sgRNA-1
3:58348822-58348845:-	tTcCtGGT_TCCTTgCATgTC-TGGT	5	23	ASIP_sgRNA-1
3:73785196-73785219:+	aTcCAGcT_TgCTTTCAcCTC-TGGA	5	22	ASIP_sgRNA-1
3:69735317-69735340:-	CTcCAGGT_aCCTgaCAaCTC-TGGG	5	23	ASIP_sgRNA-1
3:109679886-109679909:-	gTTCAGtT_TCtTTTCtTtTC-TGGT	5	23	ASIP_sgRNA-1
3:45701556-45701579:+	tTTaAGtT_TCCTTTaATCTC-TGGA	4	22	ASIP_sgRNA-1
3:69821171-69821194:-	CcTCAGGT_TCCTaTtgcCTC-TGGT	5	23	ASIP_sgRNA-1
3:16461758-16461781:+	CaTtAGGg_TCCTgTCATaTC-TGGA	5	22	ASIP_sgRNA-1
3:58778771-58778794:+	CaTCAtcT_gCCTTTCATCTC-TGGG	4	22	ASIP_sgRNA-1
3:14013361-14013384:+	CTctgGGg_TCtTTTCATCTC-TGGT	5	22	ASIP_sgRNA-1
3:11584692-11584715:-	CTTCttGT_gtCTTTtATCTC-TGGC	5	23	ASIP_sgRNA-1
4:99143282-99143305:+	CTTCAaaT_TtCTTcCAcCTC-TGGT	5	22	ASIP_sgRNA-1
4:79846018-79846041:-	tTTgAGcT_ggCTTTCATCTC-TGGC	5	23	ASIP_sgRNA-1
4:99334008-99334031:-	CcTgAGGc_TCCTTTCATCcC-TGGA	4	23	ASIP_sgRNA-1
4:63464529-63464552:-	CTTataGT_TCCTTTacTCTC-TGGC	5	23	ASIP_sgRNA-1
4:67590694-67590717:-	tTTCAGGT_TCCTccCAgtTC-TGGG	5	23	ASIP_sgRNA-1
4:71333924-71333947:+	CTTCActT_cCCTaTCcTCTC-TGGT	5	22	ASIP_sgRNA-1
4:72433099-72433122:-	gTTtAcaT_TCCTTTCATCTt-TGGA	5	23	ASIP_sgRNA-1
4:80603996-80604019:-	CTTCAGGg_cCCcTTCcTCTC-GGGT	4	23	ASIP_sgRNA-1
4:8797121-8797144:-	CTTCcGGT_TgtgTTCATCcC-TGGG	5	23	ASIP_sgRNA-1
4:93191821-93191844:+	aTTtAGGT_TgCTTcCATgTC-TGGC	5	22	ASIP_sgRNA-1
4:72391890-72391913:+	tcTCAGGa_TCCTTTCATgTg-TGGA	5	22	ASIP_sgRNA-1
4:28700975-28700998:+	CTTCActg_TCCTcTCAgCTC-TGGC	5	22	ASIP_sgRNA-1
4:111515299-111515322:-	tTTatGGT_TCCTTTCATtTa-TGGT	5	23	ASIP_sgRNA-1
4:82327247-82327270:-	CTTggGcT_TtCTTTCAaCTC-TGGA	5	23	ASIP_sgRNA-1
4:92254571-92254594:-	gTTCAGGc_TCCTgTCActTC-TGGC	5	23	ASIP_sgRNA-1
4:62397695-62397718:+	gTTCAGGT_TCaTTTCtgCTt-TGGG	5	22	ASIP_sgRNA-1
4:60266366-60266389:-	gTTCAGcT_TCCTTcCtcCTC-TGGT	5	23	ASIP_sgRNA-1
4:71536759-71536782:-	CaTgAGtT_TCCTTTCAgCaC-TGGA	5	23	ASIP_sgRNA-1
4:92383622-92383645:-	CaaCAGGT_TCCcTTagTCTC-TGGC	5	23	ASIP_sgRNA-1
4:98474884-98474907:+	CTTCAaGT_TatTTaCATCTt-TGGT	5	22	ASIP_sgRNA-1
4:87505353-87505376:-	CTTCctGT_TtCaTTCATgTC-TGGT	5	23	ASIP_sgRNA-1
4:23237381-23237404:-	CTTaAtGT_gCCTcTgATCTC-TGGA	5	23	ASIP_sgRNA-1
4:109608082-109608105:+	CTTaAGGT_TgCTTTCAgCTa-AGGC	4	22	ASIP_sgRNA-1
4:9883785-9883808:+	tcTCActT_cCCTTTCATCTC-TGGG	5	22	ASIP_sgRNA-1
4:34242158-34242181:-	gTTCAGGT_ctCTTgCcTCTC-TGGT	5	23	ASIP_sgRNA-1
4:96059225-96059248:+	CTTaAGGT_TCCcaTCAgCgC-TGGC	5	22	ASIP_sgRNA-1
4:94614692-94614715:+	gagaAGGT_TCCTTTaATCTC-TGGT	5	22	ASIP_sgRNA-1
4:47164614-47164637:+	CaTCAGGc_TCtTTTgATCcC-TGGG	5	22	ASIP_sgRNA-1
4:2113711-2113734:+	tTTCAtGT_TaCTTTCATaaC-TGGC	5	22	ASIP_sgRNA-1
4:115366247-115366270:+	CagCAGGT_TCCTgaCAgCTC-TGGG	5	22	ASIP_sgRNA-1
4:95404915-95404938:-	CTTCtGGT_TtCcaTCATtTC-TGGT	5	23	ASIP_sgRNA-1
4:100691737-100691760:-	tcTCAGGT_TtCTTTCATgcC-TGGC	5	23	ASIP_sgRNA-1
4:79657046-79657069:-	CTgCAGGT_TgCTTcCATCTC-AGGA	3	23	ASIP_sgRNA-1
4:107465933-107465956:-	tTTCtGtg_TCCTTcCATCTC-TGGA	5	23	ASIP_sgRNA-1
4:53545766-53545789:+	CTaCtGGT_TgCcTTCATCTC-AGGT	4	22	ASIP_sgRNA-1
4:97683256-97683279:-	CaTCAGGc_TCCcccCATCTC-TGGG	5	23	ASIP_sgRNA-1
4:2267320-2267343:+	aTTCAGGT_TgCTTcCATgTC-TGGC	4	22	ASIP_sgRNA-1
4:95794222-95794245:+	CTTCAtGT_TCCTTggAgtTC-TGGG	5	22	ASIP_sgRNA-1
4:88935422-88935445:-	CTTCtttT_TCCgTTCATCTC-TGGA	4	23	ASIP_sgRNA-1
4:100747406-100747429:+	CTTtAGGT_TtCTTcCATCag-TGGG	5	22	ASIP_sgRNA-1
4:99382193-99382216:+	CcTCctGc_TCCTcTCATCTC-TGGG	5	22	ASIP_sgRNA-1
4:49296701-49296724:+	CTTCAaaT_aCCTTcCATCaC-TGGG	5	22	ASIP_sgRNA-1
4:119001166-119001189:-	CcTCctGT_TCCTTTCcTCTa-TGGA	5	23	ASIP_sgRNA-1
4:96518023-96518046:+	tTTCAGag_TCCTTcCATCTC-CGGG	4	22	ASIP_sgRNA-1
4:78648499-78648522:-	CTcCAGGc_TCaTTcCAgCTC-TGGG	5	23	ASIP_sgRNA-1
4:60891118-60891141:-	CTTCAccT_TtCTTTCATtTt-TGGG	5	23	ASIP_sgRNA-1
4:116023751-116023774:-	CTTCAcGT_TCaTTTCtcCaC-TGGT	5	23	ASIP_sgRNA-1
5:51326606-51326629:+	CTTCctGT_TCCcTTaAgCTC-TGGC	5	22	ASIP_sgRNA-1
5:39695603-39695626:+	CTaCtGGT_TgCcTTCATCTC-AGGT	4	22	ASIP_sgRNA-1
5:13947371-13947394:-	CTaaAGtT_TCCTTgCATCTC-TGGT	4	23	ASIP_sgRNA-1
5:9799841-9799864:+	tTcCAGGc_TCaaTTCATCTC-TGGG	5	22	ASIP_sgRNA-1
5:9794171-9794194:+	CTTCAaaT_cCCTTTCcTCgC-TGGT	5	22	ASIP_sgRNA-1
5:2680174-2680197:+	CTTCAaGc_TCCTTcCAcCcC-TGGA	5	22	ASIP_sgRNA-1
5:71238390-71238413:-	CTTCAGtT_TCCccaCATCTC-GGGG	4	23	ASIP_sgRNA-1
5:99153809-99153832:-	CTTCgGtT_TtCTTTCATtcC-TGGT	5	23	ASIP_sgRNA-1
5:55036566-55036589:+	CTTCAtcT_TggTTTtATCTC-TGGT	5	22	ASIP_sgRNA-1
5:726237-726260:-	CTTCAGGg_gCCTTgCAcCTt-TGGA	5	23	ASIP_sgRNA-1
5:65629728-65629751:+	CTTCAGaT_gtCaTTCATCaC-TGGA	5	22	ASIP_sgRNA-1
5:49767367-49767390:-	aTTCAGGT_TCtTTcCATgTt-TGGA	5	23	ASIP_sgRNA-1
5:3085400-3085423:+	aTTCAGGT_TCaTTTgtgCTC-TGGC	5	22	ASIP_sgRNA-1
5:24840717-24840740:-	aTTCAGtT_TCCTTTCAaaTC-TGGG	4	23	ASIP_sgRNA-1
5:18325370-18325393:+	CaTCAGGa_TCCcTcCAaCTC-TGGG	5	22	ASIP_sgRNA-1
5:7848533-7848556:-	CTTCAGGa_TCCcTTCtgCTC-TGGG	4	23	ASIP_sgRNA-1
5:46966050-46966073:+	CcTCAtGg_TCCTTcCtTCTC-TGGG	5	22	ASIP_sgRNA-1
5:33994826-33994849:-	CTTgAGGT_TCCaTaacTCTC-TGGA	5	23	ASIP_sgRNA-1
5:50293462-50293485:+	CccCAGGT_gCCTTTCATCcC-TGGT	4	22	ASIP_sgRNA-1
5:28058221-28058244:-	CTTCAttT_caCTTTCAgCTC-TGGG	5	23	ASIP_sgRNA-1
5:44842977-44843000:-	CTgCcGGg_TCCTTcCATCTC-GGGC	4	23	ASIP_sgRNA-1
5:64933642-64933665:+	CccCAGtc_TCCTTTgATCTC-TGGT	5	22	ASIP_sgRNA-1
5:82804062-82804085:-	tTTaAGGa_gCCTTTtATCTC-TGGG	5	23	ASIP_sgRNA-1
5:17022713-17022736:+	CTTCAGGT_TtCaTTtATCcC-TGGG	4	22	ASIP_sgRNA-1
5:28238541-28238564:+	tTTCAGGa_TtCTTTCtTCTC-AGGA	4	22	ASIP_sgRNA-1
5:80814405-80814428:-	CTTCAGcT_cCCTTagcTCTC-TGGC	5	23	ASIP_sgRNA-1
5:71010833-71010856:+	CTTCAaGg_TCCTTTatTCTC-AGGC	4	22	ASIP_sgRNA-1
5:54512046-54512069:-	tTaCAGtT_TCCTTTCAgtTC-TGGT	5	23	ASIP_sgRNA-1
5:55885851-55885874:-	aTcCAGGT_TtCTTgCATCTg-TGGA	5	23	ASIP_sgRNA-1
5:80611026-80611049:-	CTTCtGGc_TaCTcTCATtTC-TGGT	5	23	ASIP_sgRNA-1
5:21245564-21245587:-	CcTCcaGT_cCCTTTCcTCTC-TGGC	5	23	ASIP_sgRNA-1
5:55373697-55373720:-	aTTCtGGc_TCCaTTCcTCTC-TGGC	5	23	ASIP_sgRNA-1
5:1907152-1907175:+	gTTCtGGT_TtCTTTCtTCcC-TGGA	5	22	ASIP_sgRNA-1
5:63391855-63391878:+	CTTCAGaT_aaCTTTCATCTg-AGGT	4	22	ASIP_sgRNA-1
5:1837851-1837874:+	CcTCAGGc_TCCTTTacTCgC-TGGG	5	22	ASIP_sgRNA-1
5:1056533-1056556:+	CTTgAGGT_TCCcTTCgTCTt-AGGC	4	22	ASIP_sgRNA-1
5:42748834-42748857:+	CTTCAcaT_TCCTTTCtTtTC-TGGG	4	22	ASIP_sgRNA-1
5:62187035-62187058:-	CccCAGcT_TCCTTgCcTCTC-TGGT	5	23	ASIP_sgRNA-1
5:58960696-58960719:-	aaaCAGcT_TCCTcTCATCTC-TGGG	5	23	ASIP_sgRNA-1
5:23649993-23650016:+	CTcCAGtT_cCCTTgtATCTC-TGGT	5	22	ASIP_sgRNA-1
5:28743376-28743399:+	CTTCAGGg_gtCaTTCATCaC-TGGC	5	22	ASIP_sgRNA-1
5:20843003-20843026:+	CTTCAtGa_TtCTTTCtTCTt-TGGG	5	22	ASIP_sgRNA-1
5:97084851-97084874:-	CTTCAaGT_TCagTTCcTCTt-TGGA	5	23	ASIP_sgRNA-1
5:16750429-16750452:-	tTTCAtGT_TCCTTTCcaCTg-TGGC	5	23	ASIP_sgRNA-1
5:98715366-98715389:+	CTTCAGaT_gtCTTTgATCTg-TGGG	5	22	ASIP_sgRNA-1
5:30104069-30104092:-	CacCAGGa_TCCTcTtATCTC-TGGG	5	23	ASIP_sgRNA-1
5:15829777-15829800:+	gaTCAtGT_gaCTTTCATCTC-TGGT	5	22	ASIP_sgRNA-1
5:42850827-42850850:-	CTTCttGT_cCCTTTCAgCcC-TGGT	5	23	ASIP_sgRNA-1
5:5813423-5813446:+	CaTCAGGT_TCtTTgCAcCTt-TGGG	5	22	ASIP_sgRNA-1
5:91435782-91435805:-	CTTCAttc_aCCTTTCATCTC-AGGC	4	23	ASIP_sgRNA-1
5:19732989-19733012:+	aTcCAGtT_aCCTgTCATCTC-TGGA	5	22	ASIP_sgRNA-1
5:85881284-85881307:-	CTTtAacT_TCCTTTCATtTa-TGGC	5	23	ASIP_sgRNA-1
5:98585851-98585874:-	CTgaAGaa_TCCTTgCATCTC-TGGA	5	23	ASIP_sgRNA-1
5:94004048-94004071:-	CcTCttGT_TCCTTTCtTtTC-TGGA	5	23	ASIP_sgRNA-1
6:97821699-97821722:+	CaagAGcT_TCCTTTCATCgC-TGGT	5	22	ASIP_sgRNA-1
6:42318478-42318501:+	tTTCAGGT_TCCTTTCcctTa-TGGG	5	22	ASIP_sgRNA-1
6:25605710-25605733:+	CTTCAaag_TCCTTTCtcCTC-TGGG	5	22	ASIP_sgRNA-1
6:985330-985353:-	CTggAGaa_TCCTTTCATCcC-TGGG	5	23	ASIP_sgRNA-1
6:65353540-65353563:-	CTcCAGGT_aCCTTTttgCTC-TGGA	5	23	ASIP_sgRNA-1
6:86260375-86260398:+	tTTgAatT_TCCTTTCAcCTC-TGGG	5	22	ASIP_sgRNA-1
6:2620648-2620671:-	tTTCAtGT_TCCTTTCcatTC-TGGT	5	23	ASIP_sgRNA-1
6:13911448-13911471:-	CTTCAGaT_TtCTTTCcatTC-TGGA	5	23	ASIP_sgRNA-1
6:21906745-21906768:+	CTTCAGtT_TCCTcTCAagTt-TGGA	5	22	ASIP_sgRNA-1
6:81536674-81536697:-	CTgCAGaa_TCCTTgCATCcC-TGGG	5	23	ASIP_sgRNA-1
6:26237095-26237118:-	CTTCctGT_TgCTTaCAgCTC-TGGA	5	23	ASIP_sgRNA-1
6:8855155-8855178:-	CTTtAGGT_TgCTTcCATgTC-TGGC	4	23	ASIP_sgRNA-1
6:52289447-52289470:-	CTTtAGcT_TtCTTTCATCTt-GGGC	4	23	ASIP_sgRNA-1
6:18741424-18741447:-	CTTCAGGT_TgCTTgCtTtTC-AGGT	4	23	ASIP_sgRNA-1
6:54093468-54093491:+	aTcCAGGT_TgCTTTCAgCTt-TGGC	5	22	ASIP_sgRNA-1
6:51628958-51628981:-	ggTCAccT_gCCTTTCATCTC-TGGA	5	23	ASIP_sgRNA-1
6:70576281-70576304:-	tTcgAtGT_TCCTgTCATCTC-TGGT	5	23	ASIP_sgRNA-1
6:25879979-25880002:-	aTaCAGGT_TgCTTTCAcCTt-TGGC	5	23	ASIP_sgRNA-1
6:69245801-69245824:-	CTTtAGGT_gtCTTTCATCTa-TGGA	4	23	ASIP_sgRNA-1
6:33391501-33391524:+	CTTgAGGT_atCTgTCATCTa-TGGA	5	22	ASIP_sgRNA-1
6:82155852-82155875:-	CTctAGGT_TCCTTTCATtTC-TGGT	3	23	ASIP_sgRNA-1
6:110725006-110725029:-	aTTCAGGT_TgCTTcCATgTC-TGGG	4	23	ASIP_sgRNA-1
6:91271172-91271195:+	aTTCAGGT_TtgTTTCtTCTt-TGGG	5	22	ASIP_sgRNA-1
6:17762270-17762293:+	aTTtAGGT_TgCTTcCATgTC-TGGC	5	22	ASIP_sgRNA-1
6:42949621-42949644:+	CTTaAGGT_cCtTgTCAgCTC-TGGA	5	22	ASIP_sgRNA-1
6:44899295-44899318:+	aTTtgGGT_TgtTTTCATCTC-TGGG	5	22	ASIP_sgRNA-1
6:24624325-24624348:+	CTTCAtta_TCCaTTCATCTg-TGGA	5	22	ASIP_sgRNA-1
6:113097707-113097730:-	CTgCAGGT_TgCccTCcTCTC-TGGC	5	23	ASIP_sgRNA-1
6:26519959-26519982:-	CcTCAGGc_TCtTTTCAcCaC-TGGC	5	23	ASIP_sgRNA-1
6:20719112-20719135:-	aTTtAGGT_TgCTTcCATgTC-TGGA	5	23	ASIP_sgRNA-1
6:73405843-73405866:+	tTTCAGGT_TCaTTgtATCTC-GGGT	4	22	ASIP_sgRNA-1
6:84634952-84634975:+	CTTCAGcT_cCCTTTtAgCcC-TGGG	5	22	ASIP_sgRNA-1
6:55148038-55148061:+	CTaCAaGc_TCtTTTCAaCTC-TGGT	5	22	ASIP_sgRNA-1
6:109039248-109039271:+	CTTCAGGT_TtCTTgCATCca-GGGA	4	22	ASIP_sgRNA-1
6:56550228-56550251:-	CTTgtGGT_TCaTTTCATCaa-TGGG	5	23	ASIP_sgRNA-1
6:11115580-11115603:+	CTgCAtGa_TCCTTTCATaTt-TGGG	5	22	ASIP_sgRNA-1
6:83335117-83335140:-	tTTCAGGT_TCCcTTagTtTC-TGGT	5	23	ASIP_sgRNA-1
6:70304144-70304167:-	CTcCtGGa_TgCcTTCATCTC-TGGC	5	23	ASIP_sgRNA-1
6:58227841-58227864:-	CTTaAtGT_TgCTTTCtTCcC-TGGA	5	23	ASIP_sgRNA-1
6:9029076-9029099:+	tTTCAGaT_TCCTTTCtTtTa-TGGA	5	22	ASIP_sgRNA-1
6:84635475-84635498:-	CTTCAtGT_TaaTTTtcTCTC-TGGA	5	23	ASIP_sgRNA-1
6:78449149-78449172:+	tTTCAcaT_TCCTTTCcTCTa-TGGT	5	22	ASIP_sgRNA-1
7:48172997-48173020:-	CTTCcaGT_TggaTTCATCTC-TGGA	5	23	ASIP_sgRNA-1
7:47257314-47257337:+	CTTCAGtT_TggaTTCATCTC-TGGA	4	22	ASIP_sgRNA-1
7:17908090-17908113:-	tcTCAGGc_TCCTTTCATCgt-TGGG	5	23	ASIP_sgRNA-1
7:59269907-59269930:-	CTTCAGaa_TCCTTTCATgag-TGGC	5	23	ASIP_sgRNA-1
7:30097770-30097793:-	CTaCAaGT_TtCaTcCATCTC-TGGA	5	23	ASIP_sgRNA-1
7:52964264-52964287:+	aTcCAGGa_gCCTaTCATCTC-TGGC	5	22	ASIP_sgRNA-1
7:96925301-96925324:-	CTTttGGT_TgCTTcCATaTC-TGGC	5	23	ASIP_sgRNA-1
7:19386238-19386261:-	CTTCtGGT_TtCTcTCATCTa-GGGT	4	23	ASIP_sgRNA-1
7:39341100-39341123:+	CTTtAtcT_TCCcTTCATCTC-TGGA	4	22	ASIP_sgRNA-1
7:32320110-32320133:-	CTcCAGGc_TCCTcTtATCTa-TGGA	5	23	ASIP_sgRNA-1
7:18157644-18157667:+	CTTCttta_TCCTTTCATCTg-TGGA	5	22	ASIP_sgRNA-1
7:48915839-48915862:-	CTgaAGaa_TCCTTgCATCTC-TGGG	5	23	ASIP_sgRNA-1
7:48922272-48922295:-	CaTCAGcT_TCCcTTCtgCTC-TGGG	5	23	ASIP_sgRNA-1
7:647174-647197:+	CTTaAGtT_TCacTTCATtTC-TGGA	5	22	ASIP_sgRNA-1
7:49041267-49041290:+	CTcCAGGT_TCCTTTttgCTt-TGGG	5	22	ASIP_sgRNA-1
7:86061597-86061620:+	aTTtAGGT_TgCTTcCATgTC-TGGG	5	22	ASIP_sgRNA-1
7:56972736-56972759:-	CTTCAGcT_TCtTTgCATCag-TGGT	5	23	ASIP_sgRNA-1
7:84080517-84080540:+	CTTtAGaT_TtgTTTCAcCTC-TGGC	5	22	ASIP_sgRNA-1
7:68871225-68871248:+	CTcCAGGc_TCCTTTgtTCaC-TGGA	5	22	ASIP_sgRNA-1
7:86275984-86276007:-	CTcCtGcT_gCCgTTCATCTC-TGGA	5	23	ASIP_sgRNA-1
7:56434836-56434859:-	CTTCAGcT_gtCTTTCATCag-TGGT	5	23	ASIP_sgRNA-1
7:99736175-99736198:+	CTTCAGGT_TtgTTTCATgTa-CGGA	4	22	ASIP_sgRNA-1
7:53972829-53972852:+	CTTCAGGc_TCtTacCcTCTC-TGGG	5	22	ASIP_sgRNA-1
7:76856052-76856075:+	CTTtgGtg_TCCTTTCATCTC-TGGC	4	22	ASIP_sgRNA-1
7:66291734-66291757:+	CTcCActT_cCCTTTCATCcC-TGGT	5	22	ASIP_sgRNA-1
7:51352193-51352216:+	tTTCAGag_TtgTTTCATCTC-TGGC	5	22	ASIP_sgRNA-1
7:60409889-60409912:-	CTTCAaGT_aCaTcTtATCTC-TGGG	5	23	ASIP_sgRNA-1
7:66249068-66249091:+	gTTCAaGa_TCCaTTCATgTC-TGGT	5	22	ASIP_sgRNA-1
7:27838172-27838195:+	CTcCAtaT_TCCcTTCAcCTC-TGGC	5	22	ASIP_sgRNA-1
7:94027515-94027538:-	CTTCtatT_TCCcTTCATtTC-TGGT	5	23	ASIP_sgRNA-1
7:97861138-97861161:-	gTTCctGT_TCCTTTCtTCTC-TGGT	4	23	ASIP_sgRNA-1
7:86704796-86704819:+	CTTCAaGa_ctCTcTCATCTC-TGGC	5	22	ASIP_sgRNA-1
7:76767623-76767646:+	CTTCAGtT_TtaTTaaATCTC-TGGT	5	22	ASIP_sgRNA-1
7:13497167-13497190:+	aTTtAGGT_TaCTTcCATgTC-TGGG	5	22	ASIP_sgRNA-1
7:97237946-97237969:-	CTTCAGGT_caCcaTCATCTC-TGGA	4	23	ASIP_sgRNA-1
7:16401463-16401486:+	aTTtAGGT_TgCTTcCATgTC-TGGC	5	22	ASIP_sgRNA-1
7:37609439-37609462:+	CTTaAatT_TCaTTgCATCTC-TGGG	5	22	ASIP_sgRNA-1
7:21783845-21783868:+	CTctctGT_TtCTTTCATCTC-TGGG	5	22	ASIP_sgRNA-1
7:6340711-6340734:+	aTTtAGGT_TgCTTcCATgTC-TGGG	5	22	ASIP_sgRNA-1
7:44453238-44453261:+	CacCAGta_TCCTTTtATCTC-TGGG	5	22	ASIP_sgRNA-1
8:8697162-8697185:+	CaTaAGGT_TCCgTTCATCTt-TGGC	4	22	ASIP_sgRNA-1
8:29657693-29657716:-	CTTCAGaT_TCCTTTaATgaC-AGGG	4	23	ASIP_sgRNA-1
8:28365239-28365262:-	gTTCAGGT_TtCTTgCATtTt-TGGT	5	23	ASIP_sgRNA-1
8:38298078-38298101:+	CTTCAGaT_ctCTTTaATgTC-TGGC	5	22	ASIP_sgRNA-1
8:57463847-57463870:-	CaTCAGGc_TCCTTgCATCca-TGGG	5	23	ASIP_sgRNA-1
8:23959564-23959587:+	CTTgAGGg_TCtTTTCATCaC-AGGG	4	22	ASIP_sgRNA-1
8:10241555-10241578:-	agTCAGGT_TCCTTTCgcaTC-TGGA	5	23	ASIP_sgRNA-1
8:21569515-21569538:-	CTaCtaGT_TCCTTcCATCTC-TGGC	4	23	ASIP_sgRNA-1
8:14725635-14725658:-	CTTCAcGT_TCCTcTCATCcC-AGGC	3	23	ASIP_sgRNA-1
8:1851286-1851309:+	CTgCAtGT_TaCTTTtAcCTC-TGGG	5	22	ASIP_sgRNA-1
8:69492791-69492814:+	gTTCAGGT_TgCTTTaAcCTt-TGGC	5	22	ASIP_sgRNA-1
8:64559655-64559678:-	CTTtAaGa_TCCTTgCcTCTC-TGGG	5	23	ASIP_sgRNA-1
8:46642708-46642731:-	CTTgAGGa_gCCTTTCAgCTC-AGGT	4	23	ASIP_sgRNA-1
8:14641970-14641993:+	aTTCcGtT_TCCTgTtATCTC-TGGA	5	22	ASIP_sgRNA-1
8:75181302-75181325:+	aTTtAGGT_TgCTTcCATgTC-TGGG	5	22	ASIP_sgRNA-1
8:5340869-5340892:-	CTTgAatg_TCCTTTtATCTC-TGGA	5	23	ASIP_sgRNA-1
8:54207435-54207458:+	CTcCAGGT_TCCTTTtgTCca-TGGA	5	22	ASIP_sgRNA-1
8:19387113-19387136:-	tTaCAGcT_TCCcTcCATCTC-TGGC	5	23	ASIP_sgRNA-1
8:76248141-76248164:-	aTTCAGGT_TgCTTcCgTgTC-TGGG	5	23	ASIP_sgRNA-1
8:80883274-80883297:-	CTTCAGcT_TttTTgCATCTg-TGGT	5	23	ASIP_sgRNA-1
8:51180618-51180641:+	CTTtActT_TCCaTTCtTCTC-TGGA	5	22	ASIP_sgRNA-1
8:2467012-2467035:-	gaTCAatT_TCtTTTCATCTC-TGGG	5	23	ASIP_sgRNA-1
8:39587567-39587590:+	CTTCAGtg_TCCTTTaATCTt-GGGA	4	22	ASIP_sgRNA-1
8:48796222-48796245:+	CTgCtGtT_TCCcTTCtTCTC-TGGC	5	22	ASIP_sgRNA-1
8:68763741-68763764:+	CTTCAGaT_TtCcTcCATCcC-TGGT	5	22	ASIP_sgRNA-1
8:24047392-24047415:+	aTTtAGGT_TgCTTTCATgTC-CGGG	4	22	ASIP_sgRNA-1
8:38898042-38898065:+	CTTCAatT_TCCTTTaATtTt-TGGA	5	22	ASIP_sgRNA-1
8:9190007-9190030:-	CaTCAttT_TCCTTcCATCTt-TGGC	5	23	ASIP_sgRNA-1
8:33270043-33270066:+	CTTCAGtT_TCtTTgCcTCTC-TGGC	4	22	ASIP_sgRNA-1
8:67290355-67290378:-	ggTCAGGT_TgCTTTttTCTC-TGGC	5	23	ASIP_sgRNA-1
8:21346847-21346870:+	CTTCttGT_TCCTaTtcTCTC-TGGC	5	22	ASIP_sgRNA-1
8:52648868-52648891:-	CTTCAGcc_TCCTcTgATCTC-AGGG	4	23	ASIP_sgRNA-1
8:30814951-30814974:+	acTgAGGT_TCaTTTCATCTt-TGGA	5	22	ASIP_sgRNA-1
8:8552379-8552402:-	aTTCAGGT_TgCTTcCATgcC-TGGG	5	23	ASIP_sgRNA-1
8:27193491-27193514:+	CTTCAtaT_TtCTTTgATCTt-TGGA	5	22	ASIP_sgRNA-1
8:31946234-31946257:+	tTTaAGGT_TCtTTcCtTCTC-TGGG	5	22	ASIP_sgRNA-1
8:8819206-8819229:-	tTTCAGtT_TgtTTTCtTCTC-TGGT	5	23	ASIP_sgRNA-1
9:77964477-77964500:-	CcTCtGGT_TCCTTctATtTC-TGGA	5	23	ASIP_sgRNA-1
9:6440838-6440861:-	CTTCAtta_TCCaTTCATCTg-TGGA	5	23	ASIP_sgRNA-1
9:19789364-19789387:+	CTTCcaGT_TCCTTggATCTC-AGGA	4	22	ASIP_sgRNA-1
9:89863491-89863514:+	CaTCAaGT_TCCTTcCtTtTC-TGGC	5	22	ASIP_sgRNA-1
9:3578728-3578751:+	aaTtAGGT_TCCTcTCATgTC-TGGA	5	22	ASIP_sgRNA-1
9:42841134-42841157:+	CTTCAttT_TtgTaTCATCTC-TGGC	5	22	ASIP_sgRNA-1
9:25379057-25379080:-	CTTCgGGT_TCCaTTgATCTC-GGGG	3	23	ASIP_sgRNA-1
9:94722463-94722486:-	CTTCAGGT_atCTTTCtTCTt-TGGA	4	23	ASIP_sgRNA-1
9:16688416-16688439:+	CTaCtGGT_TtCTTcCATgTC-TGGT	5	22	ASIP_sgRNA-1
9:89863634-89863657:+	CaTCAaGT_TCCTTcCtTtTC-TGGC	5	22	ASIP_sgRNA-1
9:94488446-94488469:-	tcTagGGT_TCCTTTCATCTg-TGGA	5	23	ASIP_sgRNA-1
9:74273282-74273305:+	CTcCAGGg_TgCTTTCtTCTC-TGGG	4	22	ASIP_sgRNA-1
9:85292196-85292219:+	CTgaAGaa_TCCTTgCATCTC-TGGG	5	22	ASIP_sgRNA-1
9:9260822-9260845:-	CaTCAGGc_TCCTTTCATCat-TGGA	4	23	ASIP_sgRNA-1
9:76164503-76164526:-	CTTCttta_TCCaTTCATCTC-TGGA	5	23	ASIP_sgRNA-1
9:33714093-33714116:-	CTTCActT_TCCTcTCAaCTg-TGGG	5	23	ASIP_sgRNA-1
9:15647426-15647449:-	CTTCttcg_TCCTTTCATCTg-TGGA	5	23	ASIP_sgRNA-1
9:10284329-10284352:+	CTTCAacT_TCCTTTCcTCTg-TGGT	4	22	ASIP_sgRNA-1
9:6921842-6921865:-	CaTCAGGa_TCCTTaCcTCTC-CGGA	4	23	ASIP_sgRNA-1
9:57367199-57367222:-	CTTCccaT_TCCTTTCtTaTC-TGGC	5	23	ASIP_sgRNA-1
9:47854172-47854195:-	CTTacGaT_TaCTaTCATCTC-TGGT	5	23	ASIP_sgRNA-1
9:38861348-38861371:-	CTTCtcGT_cCCTTTCATCTg-GGGT	4	23	ASIP_sgRNA-1
9:80742658-80742681:+	CTTCAGGa_TgCTTTCtctTC-TGGA	5	22	ASIP_sgRNA-1
9:51998744-51998767:+	acaCAGGT_TCCTTTCAgCTC-TGGA	4	22	ASIP_sgRNA-1
9:41408674-41408697:+	acTCAGGT_TCCTTTCATtTg-CGGT	4	22	ASIP_sgRNA-1
9:71412366-71412389:-	CTTCActT_TtCTgTCATtTC-TGGC	5	23	ASIP_sgRNA-1
9:75372931-75372954:+	tTTCAGaa_aaCTTTCATCTC-TGGG	5	22	ASIP_sgRNA-1
9:40355801-40355824:-	aTTCAGGc_TtCTTTgATgTC-TGGA	5	23	ASIP_sgRNA-1
9:79079100-79079123:-	aTgtcGGT_TCCTTTCATCTC-AGGG	4	23	ASIP_sgRNA-1
9:39338615-39338638:+	CTTCtGtT_TaCTTcCtTCTC-TGGC	5	22	ASIP_sgRNA-1
9:34015902-34015925:-	CaTCAGcT_TCCTcTCATggC-TGGA	5	23	ASIP_sgRNA-1
9:80081622-80081645:-	CTTCAGag_TtCTTTtATtTC-TGGC	5	23	ASIP_sgRNA-1
9:23394770-23394793:+	CTTgAGGT_aCaTaTCATtTC-TGGT	5	22	ASIP_sgRNA-1
9:15908384-15908407:+	tTTtAGGT_TCtTTTCccCTC-TGGG	5	22	ASIP_sgRNA-1
9:10881077-10881100:-	CTTCAacT_TCtTTTttTCTC-TGGA	5	23	ASIP_sgRNA-1
9:37700335-37700358:+	gTTCtGGT_TCtcaTCATCTC-TGGT	5	22	ASIP_sgRNA-1
9:28023270-28023293:+	CgTCAccT_TtCTTcCATCTC-TGGA	5	22	ASIP_sgRNA-1
9:28429369-28429392:-	CTTCAGGc_cCtTaTCATCTa-TGGC	5	23	ASIP_sgRNA-1
9:5724630-5724653:-	CTTCAGGg_cCCTaTtATgTC-TGGA	5	23	ASIP_sgRNA-1
9:88466861-88466884:+	CTTCttca_TCCTTTCATCTg-TGGA	5	22	ASIP_sgRNA-1
9:65201500-65201523:-	CTcCAGtT_TCCTTaaATCTC-TGGC	4	23	ASIP_sgRNA-1
X:16081778-16081801:-	CTTCAaaT_TCaTTTCtTCTt-TGGC	5	23	ASIP_sgRNA-1
X:36091688-36091711:-	CaTCtGGT_TtCTgaCATCTC-TGGT	5	23	ASIP_sgRNA-1
X:101018234-101018257:-	CTTCActT_TCCTTTtcTtTC-TGGG	5	23	ASIP_sgRNA-1
X:119963478-119963501:-	CTggAGGc_TCCTTTCtTtTC-TGGG	5	23	ASIP_sgRNA-1
X:76074262-76074285:-	CTTCAGcT_TCtTcTCATtcC-TGGT	5	23	ASIP_sgRNA-1
X:130131760-130131783:-	aTTtAGGT_TgCTTcCATgTC-TGGC	5	23	ASIP_sgRNA-1
X:14651132-14651155:+	CTcCtGGg_TCCTTTCATaTa-TGGT	5	22	ASIP_sgRNA-1
X:22457749-22457772:+	CTTCActT_TCCTTaCATgTa-TGGA	5	22	ASIP_sgRNA-1
X:3640600-3640623:-	CTTgAGGT_TaCTTTCATaaa-TGGC	5	23	ASIP_sgRNA-1
X:59881768-59881791:+	CTTCAtGT_TgCTgTtATCTC-AGGA	4	22	ASIP_sgRNA-1
X:71713596-71713619:+	CTTgAGGa_TttTTTCATCTa-TGGT	5	22	ASIP_sgRNA-1
X:35023808-35023831:-	CTTCAGGg_TaaaTTCATCTC-TGGT	4	23	ASIP_sgRNA-1
X:810979-811002:+	CTcCAGGT_TCCaTaCggCTC-TGGT	5	22	ASIP_sgRNA-1
X:11548841-11548864:+	tTgaAGGa_TCCTTgCATCTC-TGGG	5	22	ASIP_sgRNA-1
X:90593847-90593870:+	CTTCttGT_TCaTTTCAgCaC-TGGC	5	22	ASIP_sgRNA-1
X:103941431-103941454:+	tTTCAtGT_TCCTTTatTCcC-TGGC	5	22	ASIP_sgRNA-1
X:75563238-75563261:+	aTcCAGtT_TCgTcTCATCTC-TGGA	5	22	ASIP_sgRNA-1
X:103908694-103908717:-	tTTCAtGT_TCCTTTatTCcC-TGGC	5	23	ASIP_sgRNA-1
X:118993351-118993374:+	CTTCAGGT_TtCaTTCATCTt-GGGG	3	22	ASIP_sgRNA-1
X:87457752-87457775:+	CcTgAGGT_TgCTTTCcTCaC-TGGG	5	22	ASIP_sgRNA-1
X:123613144-123613167:+	CTgaAGaa_TCCTTgCATCTC-TGGA	5	22	ASIP_sgRNA-1
X:121838988-121839011:+	CTTCAGGa_caCTTcaATCTC-TGGG	5	22	ASIP_sgRNA-1
X:31545534-31545557:-	CTTaActT_TCCTTTCATggC-TGGC	5	23	ASIP_sgRNA-1
X:77022211-77022234:+	gTTCAtGT_TCaTTgCATCcC-TGGT	5	22	ASIP_sgRNA-1
X:71406042-71406065:+	CTcCtGGT_TCCTTTgtTaTC-TGGC	5	22	ASIP_sgRNA-1
X:31255553-31255576:-	CTTtAGtT_TgCaTTCATCgC-TGGT	5	23	ASIP_sgRNA-1
X:124552454-124552477:+	CTTttacT_TCCTTTCATCTa-TGGC	5	22	ASIP_sgRNA-1
X:19193801-19193824:+	tTTCAtGT_cCaTTTCATCcC-TGGG	5	22	ASIP_sgRNA-1
X:7982821-7982844:+	CaTCAaaT_TCCTTTCATCTg-AGGT	4	22	ASIP_sgRNA-1
X:83442863-83442886:-	CTTCcaGT_TCtgTcCATCTC-TGGA	5	23	ASIP_sgRNA-1
X:114067611-114067634:+	gTTCAGaT_TtCTTTCATCTt-TGGT	4	22	ASIP_sgRNA-1
X:16383475-16383498:-	tTTCAGcT_TtCTTTCcTCTg-TGGG	5	23	ASIP_sgRNA-1
X:126806606-126806629:-	CTTCAGcT_TttTTTCcTCaC-TGGA	5	23	ASIP_sgRNA-1
X:59107428-59107451:+	CTcCAatT_TCCTTTCATtTC-TGGA	4	22	ASIP_sgRNA-1
X:110828519-110828542:+	CTTCAGGT_TgCTTcttTCTC-AGGC	4	22	ASIP_sgRNA-1
X:19061509-19061532:-	CTTCAGGT_TCCTTTCtTaTt-GGGC	3	23	ASIP_sgRNA-1
X:71972847-71972870:+	CTgaAGaa_TCCTTTCATCcC-TGGG	5	22	ASIP_sgRNA-1
X:93311126-93311149:-	CTTaAatT_TttTTTCATCTC-TGGA	5	23	ASIP_sgRNA-1
X:120757464-120757487:+	tgTCtGGT_TCCTTcCAgCTC-TGGG	5	22	ASIP_sgRNA-1
X:33201861-33201884:+	gTTCctcT_gCCTTTCATCTC-TGGT	5	22	ASIP_sgRNA-1
X:29718987-29719010:+	CTTtAttT_TCCTTTCATCTC-TGGG	3	22	ASIP_sgRNA-1
X:41351636-41351659:+	CTTgAGGT_TCtTcTCATCTt-TGGA	4	22	ASIP_sgRNA-1
X:71035526-71035549:-	aTTtAGaa_TCCTTTCATCcC-TGGG	5	23	ASIP_sgRNA-1
X:46218838-46218861:-	aTTCtGGT_TCtcaTCATCTC-TGGC	5	23	ASIP_sgRNA-1
X:9971364-9971387:+	CTTCAaGT_TCaTTTaATgTC-TGGA	4	22	ASIP_sgRNA-1
X:32107221-32107244:+	CaTtAGaT_TtCTTcCATCTC-TGGG	5	22	ASIP_sgRNA-1
X:120865645-120865668:+	CTTCtGGc_TCaTaTCAgCTC-TGGT	5	22	ASIP_sgRNA-1
X:74886349-74886372:+	CTcCAGGT_TCtTTcCAaCTC-AGGA	4	22	ASIP_sgRNA-1
X:92126350-92126373:-	CTTCcttT_TtCTTTCATCTa-TGGA	5	23	ASIP_sgRNA-1
X:88954121-88954144:-	aTTtAGGT_TgtTTTCATgTC-TGGC	5	23	ASIP_sgRNA-1
X:28147245-28147268:-	tTcCAaGT_TCCTTTgtTCTC-TGGC	5	23	ASIP_sgRNA-1
X:46657081-46657104:-	CTgaAGGa_TCCTTgCATCcC-TGGA	5	23	ASIP_sgRNA-1
X:103955682-103955705:+	tTTCAtGT_TCCTTTatTCcC-TGGC	5	22	ASIP_sgRNA-1
1:91120490-91120513:-	CaTCAGtT_TgCTTTCtcCTC-TGGC	5	23	ASIP_sgRNA-1
1:96217991-96218014:-	CTaCtGGg_TCtTTTCtTCTC-TGGA	5	23	ASIP_sgRNA-1
1:120359134-120359157:+	CTTCAGGa_TCCTTcCATgga-TGGG	5	22	ASIP_sgRNA-1
1:197105322-197105345:-	gTTCAGGT_gCCTgaCATtTC-TGGG	5	23	ASIP_sgRNA-1
1:66057662-66057685:-	tTgtAGGT_TgCTTTCcTCTC-TGGC	5	23	ASIP_sgRNA-1
1:245498253-245498276:-	CTTttGGT_TCCTTTgccCTC-TGGG	5	23	ASIP_sgRNA-1
1:272925956-272925979:+	CTTCAGaT_ctCTTTCcTCTC-TGGC	4	22	ASIP_sgRNA-1
1:243055257-243055280:-	CTTCAGGT_gCtTTTgATaTC-AGGT	4	23	ASIP_sgRNA-1
1:226128733-226128756:-	aTTtAGGT_TgCTTTCATtTa-TGGG	5	23	ASIP_sgRNA-1
1:110442274-110442297:-	tTgCAaGT_TCCTTgCATCcC-TGGG	5	23	ASIP_sgRNA-1
1:134038299-134038322:-	CTTCAGtT_TgCTTTCtTgTg-TGGG	5	23	ASIP_sgRNA-1
1:89675881-89675904:+	CTTCAGcT_cCCTTTtAgCcC-TGGG	5	22	ASIP_sgRNA-1
1:13996414-13996437:-	CaTCAGGg_TCtTTTCATaTC-AGGC	4	23	ASIP_sgRNA-1
1:87649845-87649868:+	tTTaAGaT_TttTTTCATCTC-TGGA	5	22	ASIP_sgRNA-1
1:270413403-270413426:-	CcTCtGGc_TCCTTTggTCTC-TGGA	5	23	ASIP_sgRNA-1
1:110470671-110470694:-	tTgCAaGT_TCCTTgCATCcC-TGGG	5	23	ASIP_sgRNA-1
1:232407336-232407359:+	CTTCttGT_TttTTTCcTCTC-TGGC	5	22	ASIP_sgRNA-1
1:10556538-10556561:-	CTTCtacT_TCCTTTCtTtTC-TGGC	5	23	ASIP_sgRNA-1
1:45584767-45584790:-	CTTagaaT_TCCTTTtATCTC-TGGC	5	23	ASIP_sgRNA-1
1:99378343-99378366:+	CTgCAGaT_cCCTTTaATaTC-TGGC	5	22	ASIP_sgRNA-1
1:75444164-75444187:+	tTcCAGGT_TCCTTTtATacC-TGGG	5	22	ASIP_sgRNA-1
1:107465634-107465657:+	tTTCAGtg_TCCcTTtATCTC-TGGT	5	22	ASIP_sgRNA-1
1:202020591-202020614:-	aTTCAGaT_TtCTcTCAcCTC-TGGT	5	23	ASIP_sgRNA-1
1:180035394-180035417:+	CTgCAGtT_TCtTTTCATagC-TGGT	5	22	ASIP_sgRNA-1
1:91199082-91199105:-	CTTCAGtg_TCCTTaCtTaTC-TGGG	5	23	ASIP_sgRNA-1
1:262646312-262646335:-	gcTCAGGT_TCCTggCcTCTC-TGGA	5	23	ASIP_sgRNA-1
1:27172657-27172680:+	CTTCtGGa_TtCaTTCATCTt-TGGG	5	22	ASIP_sgRNA-1
1:155624545-155624568:+	CTTCctGg_TCaTTTCAgCTC-TGGG	5	22	ASIP_sgRNA-1
1:244736291-244736314:+	CTTCAGGa_aCtTTTCcTCTa-TGGA	5	22	ASIP_sgRNA-1
1:197313784-197313807:-	CTTCAaGT_TgCcTgCcTCTC-TGGA	5	23	ASIP_sgRNA-1
1:29163134-29163157:-	CaTCAGGc_TCCaTTCAgCTC-AGGC	4	23	ASIP_sgRNA-1
1:260128517-260128540:-	aTTtAGGT_TgCTTcCATgTC-TGGG	5	23	ASIP_sgRNA-1
1:107430376-107430399:-	CTTCAGGa_gaCTaTCATCTC-AGGG	4	23	ASIP_sgRNA-1
1:248850639-248850662:-	CTTtgGGT_TCCTTTttcCTC-TGGC	5	23	ASIP_sgRNA-1
1:9094660-9094683:-	CTTCttcT_TCtTTTtATCTC-TGGT	5	23	ASIP_sgRNA-1
1:19720989-19721012:-	CaTaAGcT_TCCTgTCATCTC-TGGA	4	23	ASIP_sgRNA-1
1:167390152-167390175:-	tTTCAtGT_TCCTTTCATgTt-TGGT	4	23	ASIP_sgRNA-1
1:30511150-30511173:+	CTTCAGGg_gaCTTTCATCgt-TGGG	5	22	ASIP_sgRNA-1
1:23595968-23595991:-	tcTCAGtT_TCCTTTCAaCaC-TGGG	5	23	ASIP_sgRNA-1
1:172812910-172812933:-	CTggAGaT_TCaTTTCATCTa-TGGC	5	23	ASIP_sgRNA-1
1:26120615-26120638:+	CTctAGaT_TCtTTTCATgTC-TGGC	5	22	ASIP_sgRNA-1
1:274164695-274164718:-	tTTagGGT_TCCTgTgATCTC-TGGA	5	23	ASIP_sgRNA-1
1:240439903-240439926:-	CTTtAttT_TCCTTcCATCTC-GGGA	4	23	ASIP_sgRNA-1
1:104382669-104382692:-	gTTtAGGT_TgCTTcCATgTC-TGGC	5	23	ASIP_sgRNA-1
1:30242063-30242086:-	CTTCAGcT_TCCacTCAcCaC-TGGG	5	23	ASIP_sgRNA-1
1:245836332-245836355:-	CTTgAGGc_gtCTTTCATCTg-TGGT	5	23	ASIP_sgRNA-1
1:123901009-123901032:-	aTgCAGGT_TCtTTTgATCTC-TGGG	4	23	ASIP_sgRNA-1
1:64035071-64035094:+	CTTgAaGT_TCCTgaCATCTC-TGGA	4	22	ASIP_sgRNA-1
1:58870661-58870684:-	CTTtAGGc_TCCTTcCATCca-TGGA	5	23	ASIP_sgRNA-1
1:125156519-125156542:-	CcTCtGGT_TCtTTcCATCTg-TGGG	5	23	ASIP_sgRNA-1
1:23164013-23164036:+	aTaCAGtg_TCCcTTCATCTC-TGGT	5	22	ASIP_sgRNA-1
1:23130928-23130951:+	CcaCAGGT_TCCTTTtAcCTt-TGGC	5	22	ASIP_sgRNA-1
1:267724343-267724366:+	aTTCAGGT_TgCTTcCgTgTC-TGGG	5	22	ASIP_sgRNA-1
1:54258488-54258511:+	acTtAGGT_TgCTTTCATgTC-TGGC	5	22	ASIP_sgRNA-1
1:104848798-104848821:+	CgTCAccT_TCCTTTCAaCcC-TGGC	5	22	ASIP_sgRNA-1
1:13889629-13889652:-	CTTCAaGT_gCgTcTCcTCTC-TGGA	5	23	ASIP_sgRNA-1
1:201396549-201396572:+	CTTCActa_aCCTTTCtTCTC-TGGC	5	22	ASIP_sgRNA-1
1:198756868-198756891:+	aTgCAGcT_TCCTTaCtTCTC-TGGA	5	22	ASIP_sgRNA-1
1:69751639-69751662:-	CTTaAGaT_TCaTgTCATCTa-TGGC	5	23	ASIP_sgRNA-1
1:63747232-63747255:-	CTggtGGT_TtCTTTCATCaC-TGGG	5	23	ASIP_sgRNA-1
1:139787368-139787391:-	aTTCtGaT_TCCTTgCtTCTC-TGGT	5	23	ASIP_sgRNA-1
1:175388557-175388580:-	taTCAGGa_TgtTTTCATCTC-TGGG	5	23	ASIP_sgRNA-1
1:267102436-267102459:-	CTTCAtGT_TttTTTCATtTt-TGGT	5	23	ASIP_sgRNA-1
1:260369247-260369270:+	CaTCtGGT_TCCgTTCAgtTC-TGGT	5	22	ASIP_sgRNA-1
1:3804403-3804426:-	CTTCAGGc_TCCTTTtgTCca-TGGG	5	23	ASIP_sgRNA-1
1:104724570-104724593:+	tcTCAGcT_TCCTTcCAgCTC-TGGT	5	22	ASIP_sgRNA-1
1:39582829-39582852:-	tTTCAGtT_TCaTTcCAgCTC-TGGA	5	23	ASIP_sgRNA-1
1:23816633-23816656:-	CTTCActT_TCCTTTCcTtTg-TGGA	5	23	ASIP_sgRNA-1
1:262716101-262716124:-	CTTCAtGT_TCCcTTCAgCgC-TGGG	4	23	ASIP_sgRNA-1
1:213568373-213568396:+	CTTCAttT_TttTTTCcTCTC-TGGA	5	22	ASIP_sgRNA-1
1:140073184-140073207:+	gTTCAGca_TCCTTTCAgCTg-TGGG	5	22	ASIP_sgRNA-1
1:152927314-152927337:+	CTcCAGGT_TCCTgTggTCaC-TGGG	5	22	ASIP_sgRNA-1
1:214502548-214502571:+	CTgCtGcT_TCCcTTCATCaC-TGGG	5	22	ASIP_sgRNA-1
1:177585781-177585804:+	tTTCAGGT_TCCTgTaATtTC-AGGT	4	22	ASIP_sgRNA-1
1:135123756-135123779:+	gTTCAGGT_TgCTTTCAcaTt-TGGC	5	22	ASIP_sgRNA-1
1:32883148-32883171:+	CTTCAGGa_TCCTTTaATCaC-TGGC	3	22	ASIP_sgRNA-1
1:63092486-63092509:-	CTgaAGaa_TCCTTgCATCTC-TGGA	5	23	ASIP_sgRNA-1
1:120885966-120885989:-	agTCAGGT_TCaTcTCATCTC-AGGG	4	23	ASIP_sgRNA-1
1:2075695-2075718:+	CTTCActT_TCCTTTCAgaTg-TGGA	5	22	ASIP_sgRNA-1
1:62022607-62022630:+	CTTCtcaT_TCCcTTaATCTC-TGGG	5	22	ASIP_sgRNA-1
1:162476347-162476370:-	CTTCAGGc_TtCTTTCtTtcC-TGGA	5	23	ASIP_sgRNA-1
1:68288654-68288677:-	CTTCtGaT_TCCcTTCcTCTC-TGGG	4	23	ASIP_sgRNA-1
1:20782943-20782966:-	gcTCAGaT_TCCTTcCtTCTC-TGGG	5	23	ASIP_sgRNA-1
1:109405243-109405266:-	CTcCAGGT_gCCcaTCtTCTC-TGGT	5	23	ASIP_sgRNA-1
1:15811120-15811143:-	CTcCAaGc_TCCTTTCATCcC-TGGG	4	23	ASIP_sgRNA-1
1:29421101-29421124:+	tTTtctGT_TCCTTTaATCTC-TGGG	5	22	ASIP_sgRNA-1
1:249409020-249409043:+	tTTCAGaT_TCCTTcCcTCTa-TGGG	5	22	ASIP_sgRNA-1
1:91853202-91853225:+	CTTCAGGg_TtCcTgCtTCTC-TGGG	5	22	ASIP_sgRNA-1
1:98730035-98730058:+	CTcCgGGT_TCCTTTCAaCgg-TGGG	5	22	ASIP_sgRNA-1
1:165250102-165250125:+	CTTCAtGT_TtCTTTCtTaTt-TGGT	5	22	ASIP_sgRNA-1
1:235255087-235255110:-	CTTCtGcT_cCCcTTCATtTC-TGGC	5	23	ASIP_sgRNA-1
1:214048578-214048601:+	tTTCAGaT_TgCTTTgATtTC-TGGT	5	22	ASIP_sgRNA-1
1:48697837-48697860:-	gTTCAGGa_TCCTTTtATCTa-GGGG	4	23	ASIP_sgRNA-1
1:15494703-15494726:+	CTgaAGGa_TCCTTgCATCcC-TGGG	5	22	ASIP_sgRNA-1
1:122865345-122865368:-	CTTCtGGc_TCtTaTgATCTC-TGGG	5	23	ASIP_sgRNA-1
1:87137894-87137917:+	CTTCAGtT_TCaTTTCcTCcC-AGGA	4	22	ASIP_sgRNA-1
1:153654759-153654782:-	tTTCAGGg_TCCTccCATtTC-TGGA	5	23	ASIP_sgRNA-1
1:221592779-221592802:+	tTcCAGaT_TgCTTTCATtTC-TGGT	5	22	ASIP_sgRNA-1
1:187470785-187470808:+	CTcCctGT_TgCTTTCtTCTC-TGGG	5	22	ASIP_sgRNA-1
1:163981746-163981769:-	aTcCAttT_TCCTTTCtTCTC-TGGA	5	23	ASIP_sgRNA-1
1:235179800-235179823:-	CTgtAGGT_caCTTTCcTCTC-TGGC	5	23	ASIP_sgRNA-1
1:230444593-230444616:+	aTTtAGGT_TCCTTTCATgcC-TGGC	4	22	ASIP_sgRNA-1
1:3266593-3266616:-	CcTCAGGT_cttTTTtATCTC-TGGC	5	23	ASIP_sgRNA-1
1:61624762-61624785:-	aTTCAGtg_TCCTTTgAaCTC-TGGT	5	23	ASIP_sgRNA-1
1:61417772-61417795:-	aTTCtGtT_TCtcTTCATCTC-TGGT	5	23	ASIP_sgRNA-1
1:223339968-223339991:+	aTTCtatT_TCCTTTCAcCTC-TGGT	5	22	ASIP_sgRNA-1
10:30417590-30417613:+	CTTCtGcc_aCCTTTCATCaC-TGGC	5	22	ASIP_sgRNA-1
10:14634529-14634552:-	CTTCActT_TCCTTTCAatTt-TGGA	5	23	ASIP_sgRNA-1
10:25965625-25965648:-	CTgCctGT_gCCTTTCATCTt-TGGT	5	23	ASIP_sgRNA-1
10:6300906-6300929:-	tTTCAaGT_cCtTTTtATCTC-TGGC	5	23	ASIP_sgRNA-1
10:18271218-18271241:-	aaTCAGtT_TCCTTTCAaCTa-TGGC	5	23	ASIP_sgRNA-1
10:22039696-22039719:-	aTTCAaGT_TCtTTcCATgTC-TGGA	5	23	ASIP_sgRNA-1
10:81893306-81893329:-	CTTCtttT_TCCaTcCATCTC-TGGA	5	23	ASIP_sgRNA-1
10:78566623-78566646:-	CTTCAGaT_TtCTcTCcTCTC-AGGG	4	23	ASIP_sgRNA-1
10:23013725-23013748:-	aTTCctGa_TCCTTTCAgCTC-TGGT	5	23	ASIP_sgRNA-1
10:20569391-20569414:-	CTTCAcGg_TaCTTTCcTCTC-AGGA	4	23	ASIP_sgRNA-1
10:74247238-74247261:+	tTTCAGGT_cCCTTcCAaCTC-AGGT	4	22	ASIP_sgRNA-1
10:1385972-1385995:+	tTcCAGGT_TCCTTcCATCca-TGGG	5	22	ASIP_sgRNA-1
10:33444172-33444195:+	CTTgAGGT_TtCTTTCAaCTC-TGGT	3	22	ASIP_sgRNA-1
10:81146078-81146101:+	CaTgAGGT_TgCTTcCATgTC-TGGC	5	22	ASIP_sgRNA-1
10:22667504-22667527:-	CTgCAGtT_gCCTTgCATtTC-TGGA	5	23	ASIP_sgRNA-1
10:34344817-34344840:-	tTcCAGGa_TtCTTTCATCaC-TGGA	5	23	ASIP_sgRNA-1
10:53676899-53676922:-	CTTCAGcT_TCCTTaaATCTC-AGGA	3	23	ASIP_sgRNA-1
10:42292258-42292281:+	aTTtAGGT_TgCTTTCATgTt-TGGT	5	22	ASIP_sgRNA-1
10:62821017-62821040:-	CcTCAGGc_TCaTTTCATtTC-TGGA	4	23	ASIP_sgRNA-1
10:20610653-20610676:+	aTTCAtaT_TCCcTTCAcCTC-TGGC	5	22	ASIP_sgRNA-1
10:30917435-30917458:-	CTTCAGGT_cCagTTCtTCTC-AGGG	4	23	ASIP_sgRNA-1
10:81889270-81889293:-	CTTCtttT_TCCaTcCATCTC-TGGA	5	23	ASIP_sgRNA-1
10:57272448-57272471:-	CTTCAGGc_TCCTcTCtTCaC-AGGA	4	23	ASIP_sgRNA-1
10:68579755-68579778:-	gTTtgtGT_TtCTTTCATCTC-TGGG	5	23	ASIP_sgRNA-1
10:83001192-83001215:-	CTTCAGtT_TCaTTTCtTCTC-TGGT	3	23	ASIP_sgRNA-1
10:26699060-26699083:-	CTTCtGtg_TCtTTTCATCTg-TGGG	5	23	ASIP_sgRNA-1
10:59547905-59547928:-	CTTCttta_TCCTTTCATCTg-TGGA	5	23	ASIP_sgRNA-1
10:70921624-70921647:-	CTTtAGGc_TgCTTaCATCTC-AGGT	4	23	ASIP_sgRNA-1
10:68157622-68157645:+	CTTCctcT_TtCTTTCATCaC-TGGC	5	22	ASIP_sgRNA-1
10:47012868-47012891:-	aaTCAGtT_TCCTTTCAaCTa-TGGC	5	23	ASIP_sgRNA-1
10:31918886-31918909:+	aaTCAGGT_TCtTTTCAgCcC-TGGG	5	22	ASIP_sgRNA-1
10:25621329-25621352:+	CTcCAcGg_TgCTTTCtTCTC-TGGT	5	22	ASIP_sgRNA-1
10:3171003-3171026:-	CcTttGGT_TCCTTTCtTCTC-AGGG	4	23	ASIP_sgRNA-1
10:20450954-20450977:+	CacCAGGT_TCCTcTtATCTa-TGGG	5	22	ASIP_sgRNA-1
10:31308246-31308269:-	CaTCAGGg_TCtTaTCATCTg-TGGA	5	23	ASIP_sgRNA-1
10:58818795-58818818:+	CTTCttta_TCCaTTCATCTC-TGGT	5	22	ASIP_sgRNA-1
10:86013817-86013840:+	CcTCAGGT_TCaaTTaATCTC-AGGC	4	22	ASIP_sgRNA-1
10:58818583-58818606:+	CTTCttta_TCCaTTCATCTC-TGGT	5	22	ASIP_sgRNA-1
10:62321972-62321995:+	CacCAGGc_TCCTcTCATCTg-TGGG	5	22	ASIP_sgRNA-1
10:21433587-21433610:-	gTTCcaGT_TCCTTcCAgCTC-TGGA	5	23	ASIP_sgRNA-1
10:62228431-62228454:-	aTaCAGGT_TCtaTcCATCTC-TGGA	5	23	ASIP_sgRNA-1
11:41265520-41265543:-	CTggAGGa_TCCTTcCATCTC-AGGA	4	23	ASIP_sgRNA-1
11:20939159-20939182:+	gTcCAGtT_TCtTTgCATCTC-TGGG	5	22	ASIP_sgRNA-1
11:26766454-26766477:-	CTcCAGGa_cCCTgTCATCTC-GGGA	4	23	ASIP_sgRNA-1
11:51502666-51502689:-	CccCAcGT_TCCTTTCtTCcC-TGGG	5	23	ASIP_sgRNA-1
11:37468568-37468591:+	CTTgtGGT_TaCTcTCAaCTC-TGGA	5	22	ASIP_sgRNA-1
11:45393773-45393796:-	CaTCcccT_TCCaTTCATCTC-TGGA	5	23	ASIP_sgRNA-1
11:14352234-14352257:+	CTTCAGGc_TCCTTTgtTCaC-GGGA	4	22	ASIP_sgRNA-1
11:58273146-58273169:-	gTTCAGGT_TCCTTTtATact-TGGC	5	23	ASIP_sgRNA-1
11:25419106-25419129:-	CTTCctGT_TatTTTCtTCTC-TGGC	5	23	ASIP_sgRNA-1
11:24161238-24161261:-	CccCAGGT_gCCaTcCATCTC-TGGT	5	23	ASIP_sgRNA-1
11:45109172-45109195:-	tTTggGGT_TCCTTTCAgCTC-TGGA	4	23	ASIP_sgRNA-1
11:35189017-35189040:-	CTTaAGaa_TCCTTgCATCTC-TGGG	4	23	ASIP_sgRNA-1
11:54370108-54370131:+	tTTCAGGT_TCtTTTCcgtTC-TGGT	5	22	ASIP_sgRNA-1
11:60591398-60591421:-	CccCAGGT_cCCTTTCATCTg-GGGG	4	23	ASIP_sgRNA-1
11:25409566-25409589:-	CTTCtGaT_TCCTTgCAatTC-TGGG	5	23	ASIP_sgRNA-1
11:9990630-9990653:+	CTTaAGGT_TtCTTcCATCTC-TGGA	3	22	ASIP_sgRNA-1
11:60504951-60504974:+	CTaaAGGT_TCCTTcCAcCTC-AGGC	4	22	ASIP_sgRNA-1
11:57811601-57811624:+	gTTggGGT_TtCTTTCtTCTC-TGGG	5	22	ASIP_sgRNA-1
11:60941137-60941160:+	CTgCAGGg_agCTTTCATCTC-GGGG	4	22	ASIP_sgRNA-1
11:45549502-45549525:+	CTTCttGa_aCCTTTtATCTC-TGGC	5	22	ASIP_sgRNA-1
11:4381177-4381200:-	CTcCAGGT_TCCTTTCcTCTg-GGGA	3	23	ASIP_sgRNA-1
11:21704302-21704325:+	CTaCAGcT_ggCTTTCtTCTC-TGGA	5	22	ASIP_sgRNA-1
11:34534492-34534515:+	gaTCAGGT_TCCcTTCATCTC-TGGC	3	22	ASIP_sgRNA-1
11:43003565-43003588:+	CTTCAGGg_TgCTgaCtTCTC-TGGT	5	22	ASIP_sgRNA-1
11:58239602-58239625:-	CcTCAGGT_aCCcTcCATCTC-TGGG	4	23	ASIP_sgRNA-1
11:23822359-23822382:-	aaTgAGcT_TCCcTTCATCTC-TGGG	5	23	ASIP_sgRNA-1
11:33566787-33566810:+	tTcCAcGT_TCCTTTCtTtTC-TGGT	5	22	ASIP_sgRNA-1
11:55661069-55661092:+	CTTCAGag_TCCTcTCtTCTg-TGGA	5	22	ASIP_sgRNA-1
11:24719502-24719525:-	CcTCAGGT_cCCTTgtATCTC-AGGA	4	23	ASIP_sgRNA-1
11:61023500-61023523:-	aTTCAGGT_TttTTcCgTCTC-TGGG	5	23	ASIP_sgRNA-1
11:28516453-28516476:+	CcaaAGGa_TgCTTTCATCTC-TGGA	5	22	ASIP_sgRNA-1
11:13155853-13155876:+	CTTCActT_TCtTTTCtTtTC-TGGG	5	22	ASIP_sgRNA-1
11:16351795-16351818:-	CTTCAcGa_TCtTTTCtTCcC-TGGT	5	23	ASIP_sgRNA-1
11:54200049-54200072:+	CacaAGGa_TCCTTaCATCTC-TGGA	5	22	ASIP_sgRNA-1
11:25622063-25622086:-	tTaCAGGT_TgCTTTCcTCTt-TGGG	5	23	ASIP_sgRNA-1
11:26369695-26369718:-	tTTCAGGa_cCtTTTCATCTg-TGGC	5	23	ASIP_sgRNA-1
11:28489068-28489091:+	CcTCAGtT_TCCaTgCAgCTC-TGGA	5	22	ASIP_sgRNA-1
11:3041954-3041977:+	CTgaAGaa_TCCTTgCATCTC-TGGA	5	22	ASIP_sgRNA-1
11:618779-618802:-	CTTCgGGT_TCtTTaCAaCaC-TGGC	5	23	ASIP_sgRNA-1
12:63685168-63685191:+	CaTCtttT_TCCTTTCATtTC-TGGT	5	22	ASIP_sgRNA-1
12:38312702-38312725:-	CTggAGGg_cCCTTgCATCTC-TGGC	5	23	ASIP_sgRNA-1
12:42709379-42709402:-	CTTCttGT_TtCcTTCATCcC-TGGA	5	23	ASIP_sgRNA-1
12:61920291-61920314:+	aTgCAGGT_TCCTTTCATCct-GGGC	4	22	ASIP_sgRNA-1
12:17005544-17005567:-	aTTCAGGT_TgCTTcCATgTC-TGGG	4	23	ASIP_sgRNA-1
12:45926762-45926785:+	CTagAGGT_TgCTTgCATtTC-TGGG	5	22	ASIP_sgRNA-1
12:42117891-42117914:+	tgTCAGGg_TCaTTTCAgCTC-TGGA	5	22	ASIP_sgRNA-1
12:54606182-54606205:+	CTTCtGGT_atCTTTgtTCTC-TGGA	5	22	ASIP_sgRNA-1
12:51082068-51082091:-	acTCAtGT_TCCcTTCtTCTC-TGGT	5	23	ASIP_sgRNA-1
12:62034708-62034731:-	CTTgAGaT_TaCTcTtATCTC-TGGT	5	23	ASIP_sgRNA-1
12:75154046-75154069:-	tcTCAGGT_gCCTTTCAgCcC-TGGG	5	23	ASIP_sgRNA-1
12:49615602-49615625:+	CTcCActT_cCCTTTCATCTg-TGGG	5	22	ASIP_sgRNA-1
12:55477239-55477262:+	aTTtAGGT_TgCTTcCATgTC-TGGG	5	22	ASIP_sgRNA-1
12:8099895-8099918:+	CacCAGGc_TCCTTTCATCca-TGGG	5	22	ASIP_sgRNA-1
12:46618086-46618109:+	CTTCtaGT_TgtTgTCATCTC-TGGA	5	22	ASIP_sgRNA-1
12:48374541-48374564:-	tTcCAtGT_TCCaTTCATCcC-TGGG	5	23	ASIP_sgRNA-1
12:49734347-49734370:-	tTcCcaGT_TgCTTTCATCTC-TGGA	5	23	ASIP_sgRNA-1
12:29710918-29710941:-	CTTCAtGa_TgCTTaCATCaC-TGGG	5	23	ASIP_sgRNA-1
12:51442243-51442266:+	CTTtgGGT_TCCTTcCcTCTC-CGGT	4	22	ASIP_sgRNA-1
12:59097479-59097502:-	CcTCAGGc_TCCTTcCAcCTC-AGGG	4	23	ASIP_sgRNA-1
12:60980812-60980835:+	gTTCtGGT_TCaTTTCtgCTC-TGGT	5	22	ASIP_sgRNA-1
12:41555510-41555533:+	CTgCAaGT_TCtTTTCtTCTa-TGGA	5	22	ASIP_sgRNA-1
12:51656286-51656309:-	gcTCAGGc_TtCTTTCATCTa-TGGT	5	23	ASIP_sgRNA-1
12:18361861-18361884:+	CTgCAGGT_TCCTcTCATCTg-GGGG	3	22	ASIP_sgRNA-1
12:51698923-51698946:+	aTTtAGGT_TgCTTcCATgTC-TGGG	5	22	ASIP_sgRNA-1
12:34084879-34084902:-	CcTCAGGc_cCCTTTCcTCaC-TGGC	5	23	ASIP_sgRNA-1
12:45210347-45210370:+	gaTCAGcT_cCCTTTCcTCTC-TGGT	5	22	ASIP_sgRNA-1
12:27622289-27622312:-	tTTCAttT_TCtTTTCtTCTC-TGGA	5	23	ASIP_sgRNA-1
12:62111107-62111130:-	CTTCAGag_TCCTTTCATtaC-TGGT	4	23	ASIP_sgRNA-1
12:47656247-47656270:+	CcaCAGGT_TgCTTTtcTCTC-TGGC	5	22	ASIP_sgRNA-1
12:56575064-56575087:+	CTTCAGGa_TCaTTgCcTCTt-TGGG	5	22	ASIP_sgRNA-1
12:25817361-25817384:+	tTaatGGT_TCCTTTaATCTC-TGGT	5	22	ASIP_sgRNA-1
12:78398570-78398593:+	tTgCgGGT_TCCcaTCATCTC-TGGG	5	22	ASIP_sgRNA-1
12:56608083-56608106:-	CaTgAtGT_gCCTTTCATCTg-TGGG	5	23	ASIP_sgRNA-1
12:25472966-25472989:+	tTTCAGcT_TCCcagCATCTC-TGGG	5	22	ASIP_sgRNA-1
12:61538042-61538065:-	tTTCAGGT_TCCTgTgATCTg-AGGA	4	23	ASIP_sgRNA-1
12:35299106-35299129:-	CTTgAGtT_gaCTTTCATCTg-TGGA	5	23	ASIP_sgRNA-1
12:1693871-1693894:-	CTTCtGtT_TCCTgaCATCTC-TGGC	4	23	ASIP_sgRNA-1
12:47656728-47656751:+	CcaCAGGT_TgCTTTtcTCTC-TGGC	5	22	ASIP_sgRNA-1
12:70434626-70434649:+	CTTCAGGc_TCCTcTCtTCaC-GGGA	4	22	ASIP_sgRNA-1
13:38393492-38393515:+	CTTgAGGc_TCtTTgCATCTC-TGGC	4	22	ASIP_sgRNA-1
13:38444767-38444790:-	CTTCtttT_TCCTTTCcTCcC-TGGT	5	23	ASIP_sgRNA-1
13:81275404-81275427:-	aTTtAGGT_TCCTTcCATgTC-TGGG	4	23	ASIP_sgRNA-1
13:64862587-64862610:+	CTTCcaGT_TCCTcTCATCTg-TGGT	4	22	ASIP_sgRNA-1
13:67843924-67843947:+	CTTCtGta_gCCTTTCATgTC-TGGC	5	22	ASIP_sgRNA-1
13:9953971-9953994:+	CTgaAtGT_TCCTTcCAcCTC-TGGC	5	22	ASIP_sgRNA-1
13:1128267-1128290:+	CTcCAGtT_cCCTgTCAaCTC-TGGG	5	22	ASIP_sgRNA-1
13:38957006-38957029:+	CTTCtGGT_TCCTggCATacC-TGGG	5	22	ASIP_sgRNA-1
13:39319007-39319030:+	CTcCAGGT_TCCcTcCATCTg-GGGT	4	22	ASIP_sgRNA-1
13:59477213-59477236:-	CTTCtGGa_TtCTTcCATCTC-TGGG	4	23	ASIP_sgRNA-1
13:55635844-55635867:+	CaTCAGGT_cCgTgTCcTCTC-TGGA	5	22	ASIP_sgRNA-1
13:34491604-34491627:-	aTTCAGGc_TCCTcTacTCTC-TGGC	5	23	ASIP_sgRNA-1
13:72879375-72879398:+	aTTCcGtT_TCCTTTCATtTt-TGGT	5	22	ASIP_sgRNA-1
13:44968847-44968870:+	CTTCAaGT_TCCTTgaATaTt-TGGA	5	22	ASIP_sgRNA-1
13:80651958-80651981:-	CTTCAttT_TtCTTTCtTtTC-TGGG	5	23	ASIP_sgRNA-1
13:57762787-57762810:+	CcTCAGGa_gCCTTTCAgCTt-TGGG	5	22	ASIP_sgRNA-1
13:72537257-72537280:-	CTTCAGca_TCCaTTagTCTC-TGGC	5	23	ASIP_sgRNA-1
13:56243272-56243295:-	CTTCAcac_TCCTTTCtTCTg-TGGA	5	23	ASIP_sgRNA-1
13:56104774-56104797:-	CTgCAGGT_cCCTTcCtcCTC-TGGT	5	23	ASIP_sgRNA-1
13:17523174-17523197:-	aTaCAGtT_aCCaTTCATCTC-TGGT	5	23	ASIP_sgRNA-1
13:43649667-43649690:-	CTTCAtGT_TCCTgTtATaTa-TGGT	5	23	ASIP_sgRNA-1
13:79283567-79283590:+	aTaCAtGT_cCCTTTCATCaC-TGGC	5	22	ASIP_sgRNA-1
13:55353739-55353762:-	CTTCAttT_TtCTTTCtTCTC-TGGT	4	23	ASIP_sgRNA-1
13:15065310-15065333:-	CTcCAGcT_cCCTTcCATCTC-AGGT	4	23	ASIP_sgRNA-1
13:76135284-76135307:+	CTTCAtcT_TtCTTTCAcCTC-TGGA	4	22	ASIP_sgRNA-1
13:79080351-79080374:-	CacCAGGT_TCCTTTCATCca-TGGG	4	23	ASIP_sgRNA-1
13:71388278-71388301:+	tTTCAGcT_TCCaTTttTCTC-TGGT	5	22	ASIP_sgRNA-1
13:61466655-61466678:+	CTgCAGtT_TCtTTTCATCag-TGGT	5	22	ASIP_sgRNA-1
13:69775840-69775863:-	CTTCActT_TCCTTTCcTtTC-GGGG	4	23	ASIP_sgRNA-1
13:32784792-32784815:-	acTCtGGT_TCaTTTCAaCTC-TGGT	5	23	ASIP_sgRNA-1
13:60776000-60776023:+	CTTCctGT_cCgTTcCATCTC-TGGT	5	22	ASIP_sgRNA-1
13:79544060-79544083:+	CTTCAGcT_gCCTTTCtTCTt-CGGT	4	22	ASIP_sgRNA-1
13:55045150-55045173:+	aTTCAGGa_TCCaTTtATCTC-AGGA	4	22	ASIP_sgRNA-1
13:57390845-57390868:-	CTgCAGGc_TgCTaTCtTCTC-TGGG	5	23	ASIP_sgRNA-1
13:36878391-36878414:-	CTcCAaGc_aCCTTTCATCcC-TGGG	5	23	ASIP_sgRNA-1
13:36878545-36878568:-	CTcCAaGc_aCCTTTCATCcC-TGGG	5	23	ASIP_sgRNA-1
13:14341990-14342013:-	CgTCAGcT_TCCTTaCATgTa-TGGA	5	23	ASIP_sgRNA-1
13:55059367-55059390:+	CTaCAGGg_TCCTTgCATCat-TGGT	5	22	ASIP_sgRNA-1
13:70108067-70108090:+	CcTCAccT_TCCTTTCATCTg-AGGT	4	22	ASIP_sgRNA-1
13:58713154-58713177:-	CTcCtGGT_TCCTTcCtTCgC-TGGC	5	23	ASIP_sgRNA-1
13:56297714-56297737:+	CcTCcctT_TCCaTTCATCTC-TGGG	5	22	ASIP_sgRNA-1
13:69195492-69195515:+	CTTgAtcT_TCCTTTgAcCTC-TGGG	5	22	ASIP_sgRNA-1
13:67521111-67521134:+	tTTCAGGg_aCCTTTCAgCcC-TGGC	5	22	ASIP_sgRNA-1
13:25911287-25911310:-	aTTCcaGT_TCCTTcCATCcC-TGGT	5	23	ASIP_sgRNA-1
13:65467222-65467245:+	CTcCAGGg_TCtgTcCATCTC-TGGG	5	22	ASIP_sgRNA-1
13:54222-54245:+	CTTCAcaT_TCaTTTCATCct-TGGA	5	22	ASIP_sgRNA-1
13:46842853-46842876:-	CTTCAGGc_ctCcTTCATCTt-TGGA	5	23	ASIP_sgRNA-1
13:58579714-58579737:-	CTaCAaGc_TtCTTTCATCTg-TGGC	5	23	ASIP_sgRNA-1
13:39580193-39580216:-	CTgCAGGT_TCCTTTacTgTt-TGGT	5	23	ASIP_sgRNA-1
13:80094085-80094108:-	CTTCAcaT_gCCTTTCATtTC-CGGG	4	23	ASIP_sgRNA-1
13:49351146-49351169:-	CTgaAGac_TCCTTgCATCTC-TGGG	5	23	ASIP_sgRNA-1
13:15262255-15262278:-	tTTCtGtT_TCCTTTaATCcC-TGGC	5	23	ASIP_sgRNA-1
13:46230955-46230978:+	CTTCAtta_TCCaTTCATCTa-TGGT	5	22	ASIP_sgRNA-1
13:23889821-23889844:+	CTTCAGaT_attTTTgATCTC-TGGT	5	22	ASIP_sgRNA-1
14:10661884-10661907:-	CaTCAGGT_TgtTccCATCTC-TGGG	5	23	ASIP_sgRNA-1
14:61543680-61543703:-	CTTCAcGc_TggTTgCATCTC-TGGG	5	23	ASIP_sgRNA-1
14:60546657-60546680:-	CTTCtGGc_TCCTTTacgCTC-TGGT	5	23	ASIP_sgRNA-1
14:12766104-12766127:-	CcTCAGGc_cCCTTTCAcCTg-TGGG	5	23	ASIP_sgRNA-1
14:27334723-27334746:-	aTcCAGGT_aCCTagCATCTC-TGGT	5	23	ASIP_sgRNA-1
14:48327870-48327893:+	gTTCAGGc_TCCTTTCtggTC-TGGA	5	22	ASIP_sgRNA-1
14:56937675-56937698:+	CTTatGGc_TCCTTTCcTCTg-TGGC	5	22	ASIP_sgRNA-1
14:52762559-52762582:-	tTTtAGaT_TgCcTTCATCTC-TGGC	5	23	ASIP_sgRNA-1
14:13368468-13368491:+	CTgCctGc_TCCTTTCATgTC-TGGA	5	22	ASIP_sgRNA-1
14:59509534-59509557:-	CTTCAGGc_gCCTTcCAgCTC-AGGG	4	23	ASIP_sgRNA-1
14:41386935-41386958:-	CTTCAGcT_cCtTTTCATCTa-GGGT	4	23	ASIP_sgRNA-1
14:21802378-21802401:-	CTTCtGtT_TCCTTaCcTCTa-TGGG	5	23	ASIP_sgRNA-1
14:1904943-1904966:-	CTTCAGtg_TgCaTTCATCTg-TGGG	5	23	ASIP_sgRNA-1
14:4036520-4036543:-	aTTtAGGT_TgCTTcCATtTC-TGGC	5	23	ASIP_sgRNA-1
14:12055669-12055692:+	CagCAtaT_TCCTTTCATgTC-TGGG	5	22	ASIP_sgRNA-1
14:445784-445807:+	CTTCAGGa_TgCTTggAgCTC-TGGT	5	22	ASIP_sgRNA-1
14:1921706-1921729:-	CTTCAGcT_TCtTTTCcctTC-TGGT	5	23	ASIP_sgRNA-1
14:55308426-55308449:-	gcTCAGtT_cCtTTTCATCTC-TGGC	5	23	ASIP_sgRNA-1
14:57812459-57812482:+	CTTCtGta_TCCaTTCATCTg-TGGA	5	22	ASIP_sgRNA-1
14:21750143-21750166:-	CTTttGGT_TCCTTTCtgaTC-TGGA	5	23	ASIP_sgRNA-1
14:38835958-38835981:-	CTTCAGtT_TCCTgTtcTCTC-TGGG	4	23	ASIP_sgRNA-1
14:55719910-55719933:-	gTTCgGcT_TCCTTcCcTCTC-TGGG	5	23	ASIP_sgRNA-1
14:1208668-1208691:-	CTTCtGGT_TCCaTcCActTC-TGGT	5	23	ASIP_sgRNA-1
14:38736870-38736893:-	CTcCAGGc_TCCTgTCtgCTC-TGGG	5	23	ASIP_sgRNA-1
14:12992433-12992456:+	tTTCAaGT_ggCTTTCcTCTC-TGGA	5	22	ASIP_sgRNA-1
14:31372170-31372193:-	CaTCAGGc_TCCTTTaATCca-TGGA	5	23	ASIP_sgRNA-1
14:45102788-45102811:+	CacCAGGT_cCCTcTCtTCTC-TGGG	5	22	ASIP_sgRNA-1
14:60199179-60199202:+	CcTCAGGg_TCCTTaCATCag-TGGG	5	22	ASIP_sgRNA-1
14:61623775-61623798:-	tTTCtGtT_TCCTTTCATCat-TGGG	5	23	ASIP_sgRNA-1
14:6480232-6480255:+	CTTCAGtT_cCCTTgCcTCTC-TGGG	4	22	ASIP_sgRNA-1
14:36315214-36315237:+	CcTCAGGT_cCaTggCATCTC-TGGT	5	22	ASIP_sgRNA-1
14:3183538-3183561:-	CTcCtGGT_TCaTTTCtcCTC-TGGA	5	23	ASIP_sgRNA-1
15:76922959-76922982:-	CcTCAGcT_gCCTTTCATtTg-TGGA	5	23	ASIP_sgRNA-1
15:22517000-22517023:+	CTgCAGGT_ctCTcTCAgCTC-TGGT	5	22	ASIP_sgRNA-1
15:47259243-47259266:-	CTgCAGtg_TtCTTTCcTCTC-TGGC	5	23	ASIP_sgRNA-1
15:632968-632991:-	CacCAGGc_TCCcTcCATCTC-TGGG	5	23	ASIP_sgRNA-1
15:57109268-57109291:+	CTTCAtGT_TaaTTTtcTCTC-TGGA	5	22	ASIP_sgRNA-1
15:29921881-29921904:+	CTTCtGcT_TCCTTgCATCag-TGGT	5	22	ASIP_sgRNA-1
15:7600246-7600269:-	CTctctGT_TCCTTTCtTCTC-TGGT	5	23	ASIP_sgRNA-1
15:39877712-39877735:+	CTTCAGGT_TCtTaTCccCTC-GGGT	4	22	ASIP_sgRNA-1
15:71488809-71488832:+	CTTCAGGT_TCtTTgagTCTC-CGGC	4	22	ASIP_sgRNA-1
15:32614081-32614104:-	aTTtAGGT_TgCTTcCATgTC-TGGG	5	23	ASIP_sgRNA-1
15:31448864-31448887:+	accCAGGc_TCCTTcCATCTC-TGGG	5	22	ASIP_sgRNA-1
15:78318365-78318388:+	CTTCAttT_TCCaTTtcTCTC-TGGC	5	22	ASIP_sgRNA-1
15:15648751-15648774:-	gTaCAtGT_aCCTTTgATCTC-TGGG	5	23	ASIP_sgRNA-1
15:20997945-20997968:-	CgcCAGGT_TCCcaTCATCTt-TGGT	5	23	ASIP_sgRNA-1
15:24820293-24820316:-	gTcCtGcT_TCCTTTCATgTC-TGGA	5	23	ASIP_sgRNA-1
15:52116223-52116246:+	CTaCAGaT_TtCTTTCATtcC-TGGT	5	22	ASIP_sgRNA-1
15:6680433-6680456:+	aTTCtGGT_cCCTgTCATCTC-TGGT	4	22	ASIP_sgRNA-1
15:14524154-14524177:+	CaaCAGGT_TaCcTTCATCTt-TGGA	5	22	ASIP_sgRNA-1
15:39177760-39177783:-	CTTCAGaT_cCCcTTCtTCcC-TGGA	5	23	ASIP_sgRNA-1
15:10105481-10105504:-	CTaCAtcT_TCCTaTCcTCTC-TGGT	5	23	ASIP_sgRNA-1
15:43981242-43981265:-	tTgCAGtT_TtCTTTCATCTC-AGGA	4	23	ASIP_sgRNA-1
15:29034233-29034256:+	CTgCAGGT_ctCTacCATCTC-TGGC	5	22	ASIP_sgRNA-1
15:73908023-73908046:-	CTgCcGGT_TCtTTTCATCaC-AGGC	4	23	ASIP_sgRNA-1
15:56884206-56884229:-	tTTCttGT_TCtTTTCtTCTC-TGGG	5	23	ASIP_sgRNA-1
15:6010854-6010877:-	aTTCAtcT_TCaTaTCATCTC-TGGG	5	23	ASIP_sgRNA-1
15:72137510-72137533:+	CTTCAGtT_TCtTcTaATCTt-TGGA	5	22	ASIP_sgRNA-1
15:70532765-70532788:-	aTTCAGGa_TtCaTTCAaCTC-TGGC	5	23	ASIP_sgRNA-1
15:6747014-6747037:+	CaTCAtGc_cCCTTcCATCTC-TGGC	5	22	ASIP_sgRNA-1
15:68236454-68236477:+	CTcCAGGT_TaCTaTCtTCTg-TGGA	5	22	ASIP_sgRNA-1
15:64619660-64619683:-	CTTttGaT_TCaTTcCATCTC-TGGT	5	23	ASIP_sgRNA-1
15:43384708-43384731:+	aTTCAGGT_TtCTTTgActTC-TGGG	5	22	ASIP_sgRNA-1
15:73494816-73494839:-	CTTCAGag_TCCTaTCATCTt-AGGG	4	23	ASIP_sgRNA-1
15:21665012-21665035:+	aTTCAGGT_TagTTTCtcCTC-TGGT	5	22	ASIP_sgRNA-1
15:34441844-34441867:+	CTTCtGtT_TCCTTaCcTgTC-TGGT	5	22	ASIP_sgRNA-1
15:13251738-13251761:+	CTTCAtaT_TCaTTTtATCTt-TGGG	5	22	ASIP_sgRNA-1
15:44752501-44752524:-	CTTCAGcT_TCtTTaCATtaC-TGGG	5	23	ASIP_sgRNA-1
15:17886668-17886691:-	CTTaAGGa_TCCTgaCATCcC-TGGG	5	23	ASIP_sgRNA-1
16:44721667-44721690:-	CTcCAGGc_TCCTTcCATCca-TGGA	5	23	ASIP_sgRNA-1
16:49736102-49736125:+	aTTCAGGT_cCtTTTCAgtTC-TGGG	5	22	ASIP_sgRNA-1
16:11889758-11889781:+	CTTtAttT_TCCTTTCcTtTC-TGGA	5	22	ASIP_sgRNA-1
16:49657633-49657656:-	CacaAGGa_TCCTTaCATCTC-TGGC	5	23	ASIP_sgRNA-1
16:30742783-30742806:-	aTTCAGGT_TCtTTTtATacC-TGGT	5	23	ASIP_sgRNA-1
16:38283520-38283543:+	gcTCtGtT_TaCTTTCATCTC-TGGG	5	22	ASIP_sgRNA-1
16:357384-357407:-	CTcCtGcT_TCCTcTCATCTg-TGGG	5	23	ASIP_sgRNA-1
16:68932908-68932931:-	CTTttGGT_TCCTaTgATgTC-TGGC	5	23	ASIP_sgRNA-1
16:12264151-12264174:-	CTgCAGcT_TCCTgTCATtTg-TGGT	5	23	ASIP_sgRNA-1
16:59290894-59290917:-	aTTtAGGT_TgCTTcCATgTC-TGGG	5	23	ASIP_sgRNA-1
16:51470653-51470676:+	CTgCAttT_TCCaTTCATCTg-TGGT	5	22	ASIP_sgRNA-1
16:61956411-61956434:-	CTTCAGcT_gttTgTCATCTC-TGGC	5	23	ASIP_sgRNA-1
16:26411073-26411096:-	CTTCAtGT_cCaTTTaAgCTC-TGGG	5	23	ASIP_sgRNA-1
16:39926831-39926854:-	CTTCAGGg_TCagaTCgTCTC-TGGC	5	23	ASIP_sgRNA-1
16:23389388-23389411:-	CTTtAGtc_TCCTTTCATgTC-AGGG	4	23	ASIP_sgRNA-1
16:11310801-11310824:-	CTaCtGGT_TCCTTcCAgCTC-AGGA	4	23	ASIP_sgRNA-1
16:8786273-8786296:-	CTTCtGtT_TCCTgTCATtTa-TGGT	5	23	ASIP_sgRNA-1
16:18899889-18899912:-	CgTCAGGa_TCCTTTCATCTg-AGGT	3	23	ASIP_sgRNA-1
16:26798081-26798104:-	CaTCAGGT_agCTTTCATCaC-TGGA	4	23	ASIP_sgRNA-1
16:32215199-32215222:-	CTaCAGGa_TCCTTTCcTCTa-GGGT	4	23	ASIP_sgRNA-1
16:23222904-23222927:+	gTTtAGGT_TgCTTcCATgTC-TGGG	5	22	ASIP_sgRNA-1
16:64688218-64688241:-	tgcCAGGT_TtCTTTCAcCTC-TGGT	5	23	ASIP_sgRNA-1
17:21540216-21540239:+	CTggAGGT_TaCTTTCtTCTC-TGGG	4	22	ASIP_sgRNA-1
17:43716811-43716834:-	CTTtgGGT_TCaTTTCATCTC-AGGG	3	23	ASIP_sgRNA-1
17:58006769-58006792:+	CaTgtGGT_TCCTTTaATCaC-TGGG	5	22	ASIP_sgRNA-1
17:34025197-34025220:+	CTTCAttT_TCCTgcCtTCTC-TGGT	5	22	ASIP_sgRNA-1
17:69688341-69688364:+	aTTtAGGc_TgCTTTCATgTC-TGGC	5	22	ASIP_sgRNA-1
17:14450926-14450949:-	CTTCAGGT_TCCaTTacTCaC-TGGT	4	23	ASIP_sgRNA-1
17:27723991-27724014:+	CTTgAGGg_TaCaTTCtTCTC-TGGT	5	22	ASIP_sgRNA-1
17:23943484-23943507:-	CTcaAGGT_TCaTcTtATCTC-TGGC	5	23	ASIP_sgRNA-1
17:5556455-5556478:-	tTTCAGcT_TCCTTTCcTCTt-GGGG	4	23	ASIP_sgRNA-1
17:7476184-7476207:+	CcTCAGaT_TCCTTTaATaTt-TGGA	5	22	ASIP_sgRNA-1
17:51330938-51330961:+	CTTCtGta_caCTTTCATCTC-TGGG	5	22	ASIP_sgRNA-1
17:5613370-5613393:-	agTCAGGT_cCCTaTCAcCTC-TGGC	5	23	ASIP_sgRNA-1
17:57989519-57989542:-	gTTCAccT_gCCTTTCcTCTC-TGGG	5	23	ASIP_sgRNA-1
17:49182272-49182295:+	aTTtAGGT_TaCTTTCATCca-TGGG	5	22	ASIP_sgRNA-1
17:66234367-66234390:+	aTTCAGGT_TCtTTaCcTCTC-TGGC	4	22	ASIP_sgRNA-1
17:49053135-49053158:-	aTgCAGGT_TCCTTggATCcC-TGGG	5	23	ASIP_sgRNA-1
17:59456579-59456602:+	CaTCAGGT_TCCTTTggTtTg-TGGT	5	22	ASIP_sgRNA-1
17:56156870-56156893:-	CTTCttta_TCCTTTCATCTg-TGGA	5	23	ASIP_sgRNA-1
17:38561037-38561060:+	aTgCAGaT_TgCTTTCATCTg-TGGC	5	22	ASIP_sgRNA-1
17:11989266-11989289:+	CTTCtGGT_TCaTTTgcTCTg-TGGT	5	22	ASIP_sgRNA-1
17:55380649-55380672:+	CTTCActa_TCCcTTtATCTC-TGGT	5	22	ASIP_sgRNA-1
17:71570074-71570097:-	tTTCtGcT_TCCTTTCtTtTC-TGGT	5	23	ASIP_sgRNA-1
17:18401064-18401087:-	CTTCActT_TCacTTCATCTg-TGGA	5	23	ASIP_sgRNA-1
17:58652975-58652998:+	CTTCAGcT_ggCTTTCtTCTC-TGGG	4	22	ASIP_sgRNA-1
17:34092693-34092716:+	CTTCtGGT_TgCcTTtATgTC-TGGA	5	22	ASIP_sgRNA-1
17:14003322-14003345:-	CTTtAccT_TCCTTTtATCTg-TGGA	5	23	ASIP_sgRNA-1
17:50985609-50985632:-	CTgCAGGc_agCTcTCATCTC-TGGG	5	23	ASIP_sgRNA-1
17:9715234-9715257:-	CTTaAGaa_TCCTTgCATCcC-TGGG	5	23	ASIP_sgRNA-1
17:5900284-5900307:+	CTgCAcGT_TCCTgTCcTCcC-TGGG	5	22	ASIP_sgRNA-1
17:13956096-13956119:-	tTTCAcGT_TtCTTTCATCaC-AGGA	4	23	ASIP_sgRNA-1
17:26070987-26071010:-	CTTtAGGT_TCCTTTgtTtgC-TGGA	5	23	ASIP_sgRNA-1
17:9297753-9297776:+	aTTtAGGT_cgCTTTCATgTC-TGGC	5	22	ASIP_sgRNA-1
17:56875417-56875440:-	CTggAGGT_TCCTTTCcaCcC-TGGT	5	23	ASIP_sgRNA-1
18:11434652-11434675:-	tTTCAGGT_TCtTTTCtcCTa-TGGG	5	23	ASIP_sgRNA-1
18:19953606-19953629:+	CTcCAGGT_caCTTTCcTCcC-TGGC	5	22	ASIP_sgRNA-1
18:48181554-48181577:-	aTTCAGGT_TCCTTTCATgTt-TGGC	3	23	ASIP_sgRNA-1
18:6683359-6683382:-	CTTCAGaT_TtCTgcCtTCTC-TGGA	5	23	ASIP_sgRNA-1
18:13998908-13998931:+	tTTCAGGT_TCCTcTgcTCcC-TGGC	5	22	ASIP_sgRNA-1
18:50897271-50897294:-	tTTCAatT_TCCTcTCATCTa-TGGA	5	23	ASIP_sgRNA-1
18:19960427-19960450:+	CTTtAtcT_TtCTTTCAcCTC-TGGT	5	22	ASIP_sgRNA-1
18:50119370-50119393:+	CTTtAGGT_TCtTaTCATtTC-TGGC	4	22	ASIP_sgRNA-1
18:9397839-9397862:+	aTTtAGGT_TgCTTcCATgTC-TGGG	5	22	ASIP_sgRNA-1
18:61200510-61200533:+	CccCAGGT_TtCTcTCAcCTC-TGGA	5	22	ASIP_sgRNA-1
18:21719819-21719842:-	CTTCtctT_TtCTTTCATCTC-AGGC	4	23	ASIP_sgRNA-1
18:68173806-68173829:-	CTcCAGGT_caCTTTCcgCTC-TGGG	5	23	ASIP_sgRNA-1
18:28977481-28977504:-	CTgCAGGT_ctCcTTCATgTC-TGGG	5	23	ASIP_sgRNA-1
18:7940500-7940523:+	CccCAtGT_TCCacTCATCTC-TGGC	5	22	ASIP_sgRNA-1
18:10015958-10015981:+	tTTCAtGT_TCaaTTCATgTC-TGGA	5	22	ASIP_sgRNA-1
18:26184600-26184623:+	CaTCAtGT_TCtTTTCAcaTC-TGGA	5	22	ASIP_sgRNA-1
18:19322202-19322225:+	CTcCAGGT_TCCcTgCcaCTC-TGGC	5	22	ASIP_sgRNA-1
18:29187170-29187193:-	CTTgAGcT_TCCTcTgcTCTC-TGGC	5	23	ASIP_sgRNA-1
18:19597225-19597248:+	tTTCAGGg_TCCTgcCtTCTC-TGGG	5	22	ASIP_sgRNA-1
18:42386173-42386196:+	CcTCAGcT_TtCcTTCATtTC-TGGA	5	22	ASIP_sgRNA-1
18:64034918-64034941:+	aTTCtGGT_TCCTcgaATCTC-TGGA	5	22	ASIP_sgRNA-1
18:2265936-2265959:+	CTTCAcaT_aCtTTTCATCTC-AGGC	4	22	ASIP_sgRNA-1
18:51172737-51172760:+	CTTtAGGT_aaCTTTCATgTt-TGGA	5	22	ASIP_sgRNA-1
18:47048438-47048461:-	CTTCcaGT_TggTTTCATCTC-AGGA	4	23	ASIP_sgRNA-1
18:59326286-59326309:+	CTTCtGGT_TtCTTcCAgCaC-TGGG	5	22	ASIP_sgRNA-1
18:19095387-19095410:+	CTcCAGGT_TCCcTgCcaCTC-TGGC	5	22	ASIP_sgRNA-1
18:17087704-17087727:+	tTTCcGGT_TCCTTTCcTCct-TGGT	5	22	ASIP_sgRNA-1
18:28016018-28016041:+	CTTCAGcT_TCCTgaCcTCcC-TGGA	5	22	ASIP_sgRNA-1
18:7302975-7302998:-	CTTCAGGa_TtCTTTCtTaTC-TGGG	4	23	ASIP_sgRNA-1
18:4017278-4017301:-	CacCAGGc_TCCccTCATCTC-TGGG	5	23	ASIP_sgRNA-1
18:5041890-5041913:+	CTTgAGaT_cCCTgTaATCTC-TGGG	5	22	ASIP_sgRNA-1
18:64609417-64609440:+	gTTCAGGa_TCggTTCATCTt-TGGG	5	22	ASIP_sgRNA-1
18:13548538-13548561:-	CTTCAaGT_TCCaTTCAgagC-TGGC	5	23	ASIP_sgRNA-1
18:64989097-64989120:+	CTcCAGGg_TCCTcTgcTCTC-TGGG	5	22	ASIP_sgRNA-1
18:38957316-38957339:-	agcCAGaT_TCCTTTCATCTa-TGGA	5	23	ASIP_sgRNA-1
18:64989478-64989501:+	CTcCAGGg_TCCTcTgcTCTC-TGGG	5	22	ASIP_sgRNA-1
18:41735334-41735357:+	aTTCAGcT_gCCTTTCATCTa-TGGG	4	22	ASIP_sgRNA-1
18:46391161-46391184:+	CTgCAttT_gtCTTTCATCTC-TGGT	5	22	ASIP_sgRNA-1
18:40999537-40999560:-	CTTCgtGT_TCCTTTCAatTC-AGGG	4	23	ASIP_sgRNA-1
18:9005800-9005823:-	CaTatGGT_TaCTcTCATCTC-TGGT	5	23	ASIP_sgRNA-1
18:4624205-4624228:-	CaTCtGGT_TCCTTaCATCTC-TGGG	3	23	ASIP_sgRNA-1
18:54414193-54414216:+	CTTtAGGT_TgCTTTCATaaC-TGGG	4	22	ASIP_sgRNA-1
18:67427032-67427055:-	CTcCAGcT_TCCgacCATCTC-TGGG	5	23	ASIP_sgRNA-1
18:66012030-66012053:+	CTTCActT_TCtTTTCtTtTC-TGGG	5	22	ASIP_sgRNA-1
18:19830781-19830804:-	CTTCtcaT_TaCTTTCATCTC-TGGC	4	23	ASIP_sgRNA-1
18:5620662-5620685:+	CTgCAcGT_TCtcTTCATCcC-TGGG	5	22	ASIP_sgRNA-1
19:20347035-20347058:+	aTTCAGGT_TgCTTcCATgTC-TGGG	4	22	ASIP_sgRNA-1
19:45397475-45397498:-	CTcCAGtc_TCCcTTCATCcC-TGGT	5	23	ASIP_sgRNA-1
19:13978129-13978152:+	CTTCAGtT_caCTTTCtcCTC-TGGA	5	22	ASIP_sgRNA-1
19:45558902-45558925:-	CaTCAttT_TCCTTTCtTgTC-TGGG	5	23	ASIP_sgRNA-1
19:58724497-58724520:+	CTTCAGcg_gtCTTTCATCTC-TGGG	4	22	ASIP_sgRNA-1
19:49432573-49432596:+	CTTCttGT_TCCcaTCtTCTC-TGGT	5	22	ASIP_sgRNA-1
19:46756316-46756339:+	CTTCAtGT_TaCacTCATtTC-TGGA	5	22	ASIP_sgRNA-1
19:5432514-5432537:-	CTgCAaGT_TCCTTTttcCTC-TGGA	5	23	ASIP_sgRNA-1
19:26262307-26262330:+	CTTCtGGT_ggtTTTCAgCTC-TGGC	5	22	ASIP_sgRNA-1
19:3102257-3102280:+	CTTtAGaa_TCCTTTCATCca-TGGA	5	22	ASIP_sgRNA-1
19:3317068-3317091:+	gTTCAGtT_gCCTTTCATgTg-TGGG	5	22	ASIP_sgRNA-1
19:52856900-52856923:+	CTTCActT_TCCTcTCccCTC-TGGG	5	22	ASIP_sgRNA-1
19:50573484-50573507:+	tcTCAGGc_TCCTTTgtTCTC-TGGG	5	22	ASIP_sgRNA-1
19:4362171-4362194:-	CTTCtGGT_TtaTTTtATCTa-TGGT	5	23	ASIP_sgRNA-1
19:26901064-26901087:-	CTTCAGGT_TCtagTCAgCTC-AGGA	4	23	ASIP_sgRNA-1
19:30747405-30747428:+	tTTCAGGT_TCCaTTttaCTC-TGGG	5	22	ASIP_sgRNA-1
19:39433109-39433132:-	CaTCtGtT_TaCTTTCAaCTC-TGGA	5	23	ASIP_sgRNA-1
19:4605432-4605455:+	gaTCAGaT_TaCTTTCATtTC-TGGT	5	22	ASIP_sgRNA-1
19:36243692-36243715:-	CTcCAGGT_TCCTcaCATtTt-TGGT	5	23	ASIP_sgRNA-1
19:27436965-27436988:+	CTTCcatT_TCCcTTCcTCTC-TGGA	5	22	ASIP_sgRNA-1
19:57913657-57913680:-	aTTCAGGT_caCTgTCAcCTC-TGGG	5	23	ASIP_sgRNA-1
19:36945048-36945071:+	aTTCAGtT_TCaTgTgATCTC-TGGG	5	22	ASIP_sgRNA-1
19:14022016-14022039:-	gaTgtGGT_TCCTTaCATCTC-TGGC	5	23	ASIP_sgRNA-1
19:60266893-60266916:-	CTTCtGtT_TCtcTTgATCTC-TGGA	5	23	ASIP_sgRNA-1
19:667773-667796:+	CTTgAGGT_TCCTTTCtTCag-TGGA	4	22	ASIP_sgRNA-1
19:28819708-28819731:-	CTgCAGtT_cCCTTTggTCTC-TGGA	5	23	ASIP_sgRNA-1
19:10130799-10130822:+	CccCAGcT_TCaTTTCATCTg-TGGC	5	22	ASIP_sgRNA-1
19:57529089-57529112:-	CTcCAGGT_TtCTTTCAgCcC-TGGA	4	23	ASIP_sgRNA-1
19:43622439-43622462:-	CTTCcacT_TtCTTTCATtTC-TGGG	5	23	ASIP_sgRNA-1
19:34904117-34904140:-	tcTCAGGT_cCCTTTCcTCcC-TGGC	5	23	ASIP_sgRNA-1
19:28386179-28386202:+	CTTttGGT_TCCTTgCATgTC-TGGG	4	22	ASIP_sgRNA-1
19:27500366-27500389:+	aTTtgGGT_TgCTTcCATCTC-TGGG	5	22	ASIP_sgRNA-1
19:42651372-42651395:+	CTTCAtcT_TaCTTcCAaCTC-TGGT	5	22	ASIP_sgRNA-1
2:38107974-38107997:-	aTTtAGGT_TgCTTcCATgTC-TGGG	5	23	ASIP_sgRNA-1
2:9186548-9186571:+	CTTCAGGT_TgaTcTCATCTC-AGGA	3	22	ASIP_sgRNA-1
2:231974310-231974333:+	CTatAtGT_TtaTTTCATCTC-TGGT	5	22	ASIP_sgRNA-1
2:247380414-247380437:+	CTgCAGGT_caCTTgCATCcC-TGGT	5	22	ASIP_sgRNA-1
2:38738900-38738923:-	CgTCAGGg_TgCTcTCATCTC-AGGA	4	23	ASIP_sgRNA-1
2:129347597-129347620:+	CTTCtGGT_TtCcTcCATCcC-TGGC	5	22	ASIP_sgRNA-1
2:68955174-68955197:-	CccCAGcT_TCCTTcCAcCTC-TGGG	5	23	ASIP_sgRNA-1
2:216950588-216950611:-	gTTCAGGa_TgCTTTCATgTa-TGGT	5	23	ASIP_sgRNA-1
2:1305047-1305070:+	CTcCAGGT_TCCggTgATCTC-TGGA	4	22	ASIP_sgRNA-1
2:165575442-165575465:+	aTTCAGGT_TCCTTTCATgTa-GGGC	3	22	ASIP_sgRNA-1
2:97767112-97767135:+	CTcCAGGT_atCTTTtATtTC-TGGG	5	22	ASIP_sgRNA-1
2:101552848-101552871:-	CccCAGGc_TCCTTTCtcCTC-TGGT	5	23	ASIP_sgRNA-1
2:6385464-6385487:+	tTcCAGGT_TCCTgTtATCaC-TGGG	5	22	ASIP_sgRNA-1
2:231962068-231962091:+	tTTCAtGT_TCtTTTaATCTC-TGGT	4	22	ASIP_sgRNA-1
2:148145973-148145996:+	CTTCtGcT_TtCTTTCtTCTC-TGGT	4	22	ASIP_sgRNA-1
2:101065590-101065613:+	CTTCAaGT_TCCTgTacgCTC-TGGC	5	22	ASIP_sgRNA-1
2:212840076-212840099:+	tTTCAGtT_TCCTTTCATtTa-AGGA	4	22	ASIP_sgRNA-1
2:10704773-10704796:-	CcTCAGGT_TCtacTCAcCTC-TGGC	5	23	ASIP_sgRNA-1
2:189796988-189797011:-	CTaaAGcT_TCCTTTCATCcC-AGGG	4	23	ASIP_sgRNA-1
2:226139373-226139396:-	CTcCAtcT_TCCTacCATCTC-TGGC	5	23	ASIP_sgRNA-1
2:191144113-191144136:-	tTTaAtGa_TCCTTgCATCTC-TGGA	5	23	ASIP_sgRNA-1
2:235891363-235891386:-	CTTtAGGT_aCCTcTCggCTC-TGGT	5	23	ASIP_sgRNA-1
2:188858811-188858834:-	tTTCAGGT_TCtTTTCAatTa-TGGG	5	23	ASIP_sgRNA-1
2:181540512-181540535:+	CTctgGGg_TCCTTTCAcCTC-TGGT	5	22	ASIP_sgRNA-1
2:238466914-238466937:+	CgcCAGGT_TCCTcTtgTCTC-TGGA	5	22	ASIP_sgRNA-1
2:159958678-159958701:-	CTTCtaaa_TCCTTTCATCTt-TGGT	5	23	ASIP_sgRNA-1
2:125097073-125097096:+	CTTaAGGT_TCCaTcCcTtTC-TGGG	5	22	ASIP_sgRNA-1
2:203522701-203522724:+	CcTCAGGg_TCCTaTgATtTC-TGGT	5	22	ASIP_sgRNA-1
2:29230718-29230741:-	aTTCAcGT_TCCTTatATtTC-TGGA	5	23	ASIP_sgRNA-1
2:110803070-110803093:-	CTgCAGGT_cCCTgTCAgCTg-TGGA	5	23	ASIP_sgRNA-1
2:51398538-51398561:+	CTTCctGg_gCCTTTgATCTC-TGGT	5	22	ASIP_sgRNA-1
2:201748042-201748065:-	CTTaAGtT_TCCTTaaATCTC-TGGA	4	23	ASIP_sgRNA-1
2:235759642-235759665:+	CTgCAGGT_TCCTgTCAgCTg-TGGG	4	22	ASIP_sgRNA-1
2:35949868-35949891:+	CTTCAGGc_TaCTTcCcTCTC-TGGG	4	22	ASIP_sgRNA-1
2:165432157-165432180:+	taTCAGGa_TCaTTTCcTCTC-TGGA	5	22	ASIP_sgRNA-1
2:147116869-147116892:-	aTTtAGGT_TgCTTTCATgTC-TGGG	4	23	ASIP_sgRNA-1
2:237059082-237059105:-	aagCAGGg_TCCTTTCATgTC-TGGG	5	23	ASIP_sgRNA-1
2:199581631-199581654:+	ggTCAGaT_aCCTTTCATtTC-TGGC	5	22	ASIP_sgRNA-1
2:12356824-12356847:+	aTTCAGaT_TtCTTTCATCat-TGGA	5	22	ASIP_sgRNA-1
2:174446127-174446150:+	CTTaAGtT_TCCTTTtATgTC-TGGG	4	22	ASIP_sgRNA-1
2:109834145-109834168:+	aTTtAGGT_TgCTTTaATgTC-TGGG	5	22	ASIP_sgRNA-1
2:99712499-99712522:+	CTgaAGaa_TCCTTgCATCTC-TGGA	5	22	ASIP_sgRNA-1
2:227291910-227291933:-	CTcCtGGT_aCCaTcCATCTC-TGGC	5	23	ASIP_sgRNA-1
2:237050053-237050076:-	CTcCAaGT_TCCcTTCATCTt-TGGC	4	23	ASIP_sgRNA-1
2:38944234-38944257:-	aTTtAGGT_TgCTTcCATgTC-TGGC	5	23	ASIP_sgRNA-1
2:99759835-99759858:-	tTTtgGGT_TaCTTTCATaTC-TGGG	5	23	ASIP_sgRNA-1
2:115380239-115380262:-	CTaCAGtT_TCCcaTCAaCTC-TGGA	5	23	ASIP_sgRNA-1
2:144025418-144025441:+	aTTCAtGc_TCCTTTCAcCTC-TGGA	4	22	ASIP_sgRNA-1
2:124133877-124133900:-	CTTCAGGT_TtCcTTCtTCTg-AGGA	4	23	ASIP_sgRNA-1
2:198446273-198446296:+	CaTCAGGT_TCCTTcCATCca-CGGA	4	22	ASIP_sgRNA-1
2:189213508-189213531:+	aTTCAGGT_TgCTTcCATgcC-TGGC	5	22	ASIP_sgRNA-1
2:195802125-195802148:+	CTgCAGGT_TttTTTCcTCTC-AGGA	4	22	ASIP_sgRNA-1
2:130423870-130423893:-	CTTaAGGT_TgaTaTCATCTt-TGGT	5	23	ASIP_sgRNA-1
2:136523159-136523182:-	CTTCAGtT_TCtcaTCATCaC-TGGC	5	23	ASIP_sgRNA-1
2:32308440-32308463:+	aTTaAGGT_TCtTTcCATCTt-TGGA	5	22	ASIP_sgRNA-1
2:228775991-228776014:-	CTTgtGGT_TCCTTaCtaCTC-TGGT	5	23	ASIP_sgRNA-1
2:19425514-19425537:-	CaTCAtGT_TCCTTTCtgtTC-TGGT	5	23	ASIP_sgRNA-1
2:29430745-29430768:+	tTTCtGGT_TCCTTgCATgcC-TGGC	5	22	ASIP_sgRNA-1
2:39088315-39088338:-	CTTgAGGa_TgCTTTCAaCTt-TGGT	5	23	ASIP_sgRNA-1
2:200721594-200721617:+	CTTCAGGT_TCCTTTCATaTt-GGGT	2	22	ASIP_sgRNA-1
2:104631174-104631197:-	tTTCtGca_TCCaTTCATCTC-TGGT	5	23	ASIP_sgRNA-1
2:113110931-113110954:-	CTTgAGGT_TCCTTcttTtTC-TGGG	5	23	ASIP_sgRNA-1
2:28374942-28374965:-	CagCAGcT_TCCTcTgATCTC-TGGG	5	23	ASIP_sgRNA-1
2:127028986-127029009:-	CTcCAGGT_agaTcTCATCTC-TGGG	5	23	ASIP_sgRNA-1
2:42399525-42399548:+	CTgCAcca_TgCTTTCATCTC-TGGG	5	22	ASIP_sgRNA-1
2:220495055-220495078:+	CTTCcGcT_TCCTcTttTCTC-TGGC	5	22	ASIP_sgRNA-1
2:218740150-218740173:+	aTTtAGGT_TCCTTcCAcCTC-TGGG	4	22	ASIP_sgRNA-1
2:220557557-220557580:+	CcTCAGGT_TCCTTTggTCag-TGGA	5	22	ASIP_sgRNA-1
2:25852604-25852627:-	CggCActT_TCCTTTCATgTC-TGGT	5	23	ASIP_sgRNA-1
2:66252908-66252931:+	aaTgAGGT_TCCTTTCcTgTC-TGGT	5	22	ASIP_sgRNA-1
2:14925198-14925221:+	CTTtAGtT_TagTTTCATaTC-TGGG	5	22	ASIP_sgRNA-1
2:248328936-248328959:+	CTTaAaaT_TCCTTcCATaTC-TGGG	5	22	ASIP_sgRNA-1
2:100941995-100942018:+	CaTCAaGT_aaCTTcCATCTC-TGGA	5	22	ASIP_sgRNA-1
2:50768778-50768801:+	gTTCttGa_TCCcTTCATCTC-TGGT	5	22	ASIP_sgRNA-1
2:170344855-170344878:+	CTTCtGaT_TCCTTTCATtTt-GGGG	4	22	ASIP_sgRNA-1
2:217929464-217929487:-	tTTCAGGg_TCCTaTgAcCTC-TGGA	5	23	ASIP_sgRNA-1
2:202257057-202257080:-	CTTCtGGT_TaCTaTatTCTC-TGGA	5	23	ASIP_sgRNA-1
2:32886415-32886438:-	CTTCAGtT_TtCTgTgATgTC-TGGG	5	23	ASIP_sgRNA-1
2:14125945-14125968:+	CTggAaGT_cCCTTcCATCTC-TGGA	5	22	ASIP_sgRNA-1
2:168031108-168031131:-	tcTCtGtT_aCCTTTCATCTC-TGGA	5	23	ASIP_sgRNA-1
2:109434638-109434661:+	CaTCAGcg_TCCTTTtATCTt-TGGG	5	22	ASIP_sgRNA-1
2:29124159-29124182:-	CTTCttta_TCCTTTCATCTg-TGGA	5	23	ASIP_sgRNA-1
2:77253470-77253493:-	tTTCAttT_TtCTTTCATCTC-TGGT	4	23	ASIP_sgRNA-1
2:132682811-132682834:-	CTTgctGT_TCCTcTCATtTC-TGGC	5	23	ASIP_sgRNA-1
2:77064382-77064405:-	CTTCAttT_aCCTaTCATCTa-TGGC	5	23	ASIP_sgRNA-1
2:204720587-204720610:+	CTTCAGaT_TCCcTTtAaCTC-TGGC	4	22	ASIP_sgRNA-1
2:49895449-49895472:+	CTTCAttT_cCtTTTCATtTC-TGGA	5	22	ASIP_sgRNA-1
2:157868263-157868286:-	CTTaAGaa_TtCTTTCcTCTC-TGGT	5	23	ASIP_sgRNA-1
2:114659021-114659044:+	tTTCAGGT_ggCTTTgATCTt-TGGC	5	22	ASIP_sgRNA-1
2:177871943-177871966:+	CTTCAGGa_TCacTTCtTCTg-TGGA	5	22	ASIP_sgRNA-1
2:17382976-17382999:-	tTTtAcaT_TtCTTTCATCTC-TGGT	5	23	ASIP_sgRNA-1
2:101720587-101720610:+	CTTCAcaT_TCaTTTCATCct-TGGA	5	22	ASIP_sgRNA-1
2:98589930-98589953:-	CTcCAGGc_TCCTTcCATCag-TGGA	5	23	ASIP_sgRNA-1
2:97192694-97192717:+	CTTCAGca_TaagTTCATCTC-TGGT	5	22	ASIP_sgRNA-1
2:6189210-6189233:+	tTTCAaGT_TgCTTTtATCTC-TGGA	4	22	ASIP_sgRNA-1
2:182690140-182690163:-	CacaAGGT_TCCTTTCcTCTg-TGGA	5	23	ASIP_sgRNA-1
2:33291136-33291159:+	aTTCAGGT_TgCTTcCATgTt-TGGC	5	22	ASIP_sgRNA-1
2:169674926-169674949:+	tTTgAGaT_TCtTgTCATCTC-TGGC	5	22	ASIP_sgRNA-1
2:64052980-64053003:+	CTcCAGGT_TtCTTTgAagTC-TGGA	5	22	ASIP_sgRNA-1
2:55587882-55587905:+	aTTtAGGT_TgCTTcCATgTC-TGGG	5	22	ASIP_sgRNA-1
2:1484010-1484033:+	CTTCAtaT_TCCTTTCcaCTg-TGGT	5	22	ASIP_sgRNA-1
2:92897931-92897954:+	CTTaAaGT_TtCTTTCcTCTC-AGGA	4	22	ASIP_sgRNA-1
2:45882879-45882902:+	CTgCtGGT_TtCTTcCcTCTC-TGGG	5	22	ASIP_sgRNA-1
2:102905262-102905285:+	CTTgAGaT_TCCTTTgAatTC-TGGA	5	22	ASIP_sgRNA-1
2:100807697-100807720:+	CTTCtGta_TCCaTTCATCTg-TGGT	5	22	ASIP_sgRNA-1
2:27208665-27208688:-	CTTCAGcT_TCtTgcCAgCTC-TGGT	5	23	ASIP_sgRNA-1
2:154479911-154479934:-	CTgCAGGT_TaCacTCATCTC-AGGG	4	23	ASIP_sgRNA-1
2:75502768-75502791:-	aTTCctcT_TCCTTTCtTCTC-TGGG	5	23	ASIP_sgRNA-1
2:244069195-244069218:+	CTTttGGT_TaCcTTCcTCTC-TGGT	5	22	ASIP_sgRNA-1
2:121179911-121179934:-	tTTCAGGg_TatTTTCATgTC-TGGG	5	23	ASIP_sgRNA-1
2:118105975-118105998:-	CTTCtGtT_aCCTcTCcTCTC-TGGT	5	23	ASIP_sgRNA-1
2:224227273-224227296:-	CTcCAGGc_TgCTTTCtaCTC-TGGC	5	23	ASIP_sgRNA-1
2:22198479-22198502:+	CTTCAGGT_TCaTcTCgTCTg-TGGC	4	22	ASIP_sgRNA-1
2:60214694-60214717:+	tTTCAGtT_TCCTTTgtTCaC-TGGG	5	22	ASIP_sgRNA-1
2:72312005-72312028:+	CTgCAGcT_TCCTTTCcTtgC-TGGT	5	22	ASIP_sgRNA-1
2:17664358-17664381:+	tTaaAGaT_cCCTTTCATCTC-TGGC	5	22	ASIP_sgRNA-1
2:187477505-187477528:+	CTTCtGaT_TCCTTTCtTtTC-AGGG	4	22	ASIP_sgRNA-1
2:242278027-242278050:-	CTTgAGaT_aaCTTTCATgTC-TGGG	5	23	ASIP_sgRNA-1
2:48496068-48496091:+	aTgCAGGT_TCagTTCATCcC-TGGG	5	22	ASIP_sgRNA-1
20:39779794-39779817:-	aTTtAGGT_TgCTTcCATgTC-TGGG	5	23	ASIP_sgRNA-1
20:46909511-46909534:-	CTTCtGGT_TtCTTgCcTCcC-TGGC	5	23	ASIP_sgRNA-1
20:30226502-30226525:+	tTcCAGaT_gCCTTcCATCTC-TGGC	5	22	ASIP_sgRNA-1
20:22895681-22895704:+	CTTCAGGc_TaaTTgtATCTC-TGGT	5	22	ASIP_sgRNA-1
20:50669586-50669609:-	CTgtgGGT_TaCTTTCAcCTC-TGGC	5	23	ASIP_sgRNA-1
20:15606652-15606675:-	CTTCAGGc_cCCgTTCcTgTC-TGGG	5	23	ASIP_sgRNA-1
20:17519805-17519828:+	CTcCAGGT_aCCTTTtAgCTC-TGGG	4	22	ASIP_sgRNA-1
20:3627308-3627331:-	CcTCAGGa_TgCTTcCAcCTC-TGGT	5	23	ASIP_sgRNA-1
20:50966283-50966306:-	aTTCcGGT_TgCcTTCAcCTC-TGGG	5	23	ASIP_sgRNA-1
20:14885490-14885513:+	gTTCAGac_TCtTTTCATCaC-TGGA	5	22	ASIP_sgRNA-1
20:38105552-38105575:-	CTctAGcT_TCCTTTCcTCTC-TGGC	4	23	ASIP_sgRNA-1
20:11520069-11520092:-	CTcCAcGT_cCCTTTgtTCTC-TGGG	5	23	ASIP_sgRNA-1
20:12960188-12960211:-	CaTCAGaT_TCCTTcCtTCTC-CGGG	4	23	ASIP_sgRNA-1
20:308784-308807:-	CTgaAGaa_TCCTTTCATCcC-TGGG	5	23	ASIP_sgRNA-1
20:38526835-38526858:+	CTcCAGGT_TtCTTTCtTtaC-TGGG	5	22	ASIP_sgRNA-1
20:43211915-43211938:+	CTgCAGGg_TCCTTcCgTCTg-TGGA	5	22	ASIP_sgRNA-1
20:10303272-10303295:+	aTTCAaGT_TCCTgTaATCcC-TGGA	5	22	ASIP_sgRNA-1
20:6682815-6682838:-	CTTtAGGT_TgCTTcCATgaC-TGGG	5	23	ASIP_sgRNA-1
20:3567165-3567188:+	CTTCAGaT_TCtTTTCcTtTC-TGGT	4	22	ASIP_sgRNA-1
20:6637576-6637599:+	CaTCtGca_TCCTTTCATCTC-TGGA	4	22	ASIP_sgRNA-1
20:43566242-43566265:+	CaTCAGGg_TCtTTTCATtTa-TGGT	5	22	ASIP_sgRNA-1
20:36396327-36396350:+	CTTCAGtT_TCtcTTaAcCTC-TGGA	5	22	ASIP_sgRNA-1
20:44339637-44339660:-	tcTCcaGT_TCtTTTCATCTC-TGGG	5	23	ASIP_sgRNA-1
20:31827531-31827554:-	aTgCAGGc_TCaTcTCATCTC-TGGT	5	23	ASIP_sgRNA-1
21:2174431-2174454:-	CTTaAtGc_TCCTTTgATaTC-TGGC	5	23	ASIP_sgRNA-1
21:39610853-39610876:-	CgaCAGcT_TCCcTTCAgCTC-TGGA	5	23	ASIP_sgRNA-1
21:34523011-34523034:-	tTgCAGGT_aCaTTcCATCTC-TGGA	5	23	ASIP_sgRNA-1
21:33367904-33367927:-	CTTCtGtT_TCtTcTCtTCTC-TGGG	5	23	ASIP_sgRNA-1
21:13256025-13256048:-	CTTtgGaT_TCCTTTCATCat-TGGA	5	23	ASIP_sgRNA-1
21:24601078-24601101:-	CTTggGcT_TCCTTTCtTCaC-TGGA	5	23	ASIP_sgRNA-1
21:28833748-28833771:+	tTTCAGaT_TCCTTTCgTCcC-AGGG	4	22	ASIP_sgRNA-1
21:48601979-48602002:-	CgTCAGGT_cCCTgTCAcCTC-TGGA	4	23	ASIP_sgRNA-1
21:35541294-35541317:+	CTTCttta_TCCaTTCATCTC-TGGT	5	22	ASIP_sgRNA-1
21:30606719-30606742:+	CTTgAGaT_gCCTTaCAgCTC-TGGA	5	22	ASIP_sgRNA-1
21:22186150-22186173:+	aTTCAGag_TCCTgTCATCTt-TGGA	5	22	ASIP_sgRNA-1
21:7910494-7910517:-	CaTCAGGg_TCtTTTCATaTC-AGGT	4	23	ASIP_sgRNA-1
21:44629436-44629459:+	taTCAGGT_TCCTTTCATCcC-AGGA	3	22	ASIP_sgRNA-1
21:32072297-32072320:+	CTcCAGGT_TCaTTcCATacC-TGGA	5	22	ASIP_sgRNA-1
21:41637578-41637601:-	CTTCtGGc_TCCTTTCAgCcC-AGGC	4	23	ASIP_sgRNA-1
21:42804279-42804302:+	CTTaAGGg_TCCTTTCAcCcC-TGGG	4	22	ASIP_sgRNA-1
21:11890460-11890483:+	CaTCtGcT_TCCTTTtATaTC-TGGT	5	22	ASIP_sgRNA-1
21:29863244-29863267:+	CTcCAGGT_TCCcTTgtcCTC-TGGC	5	22	ASIP_sgRNA-1
21:41505060-41505083:-	CTTgAGGT_cCCTcTCATCTC-TGGA	3	23	ASIP_sgRNA-1
21:5162647-5162670:-	CTgCAGcT_TtCTaTgATCTC-TGGC	5	23	ASIP_sgRNA-1
21:48603426-48603449:-	CgTCAGGT_cCCTgTCAcCTC-TGGA	4	23	ASIP_sgRNA-1
21:1295891-1295914:-	aTgCAtGT_TCaTTTCATCTt-TGGG	5	23	ASIP_sgRNA-1
22:32522326-32522349:+	aTTCttcT_cCCTTTCATCTC-TGGG	5	22	ASIP_sgRNA-1
22:37644537-37644560:+	aTTCAaaT_TtCTTTCATaTC-TGGC	5	22	ASIP_sgRNA-1
22:44903561-44903584:+	CcTCAaGT_TCCcacCATCTC-TGGT	5	22	ASIP_sgRNA-1
22:13659830-13659853:-	CcTCAGtT_TCCTccCATgTC-TGGT	5	23	ASIP_sgRNA-1
22:18318967-18318990:+	aaTCAtGa_TtCTTTCATCTC-TGGT	5	22	ASIP_sgRNA-1
22:21236254-21236277:-	tTcCAGGT_TaCTTggATCTC-TGGG	5	23	ASIP_sgRNA-1
22:24588636-24588659:+	gacCAGGT_TgCTTTCATCcC-TGGA	5	22	ASIP_sgRNA-1
22:43612225-43612248:-	CTTCcctc_TCCTTTCtTCTC-TGGT	5	23	ASIP_sgRNA-1
22:10187971-10187994:-	CTTgAcaT_TCCcTTCATCcC-TGGA	5	23	ASIP_sgRNA-1
22:15678732-15678755:+	CTTCAacT_cCCTcTCATCTg-TGGC	5	22	ASIP_sgRNA-1
22:44826349-44826372:-	CTTCAGGc_TCCaTcCATggC-TGGA	5	23	ASIP_sgRNA-1
22:17033711-17033734:+	CTTCAGGT_cCtcTTCATCTa-AGGC	4	22	ASIP_sgRNA-1
22:7427781-7427804:+	CTcCAaGT_TCCcTTaAcCTC-TGGA	5	22	ASIP_sgRNA-1
22:46242080-46242103:+	CTcgctGT_TCCTTTCtTCTC-TGGG	5	22	ASIP_sgRNA-1
22:13866999-13867022:+	CTTgctGT_TCCTTTCATCct-TGGT	5	22	ASIP_sgRNA-1
22:25487589-25487612:-	CTcCAGaT_TCCTcTgAcCTC-TGGA	5	23	ASIP_sgRNA-1
22:8821019-8821042:-	aTTaAGGT_TCCcTTaATtTC-TGGC	5	23	ASIP_sgRNA-1
22:45681754-45681777:-	gcTCAcGc_TCCTTTCATCTC-AGGG	4	23	ASIP_sgRNA-1
22:7209085-7209108:+	CTcaAGaT_TCCTTTCATaTa-TGGA	5	22	ASIP_sgRNA-1
22:10981829-10981852:-	CTTaAGGa_cCaTTTCATCTg-TGGC	5	23	ASIP_sgRNA-1
22:40075710-40075733:-	CTTttGtT_gCCTTTgATCTC-TGGC	5	23	ASIP_sgRNA-1
22:3359078-3359101:-	CTTCtttT_TtCTTTgATCTC-TGGT	5	23	ASIP_sgRNA-1
22:48732891-48732914:+	CTTCAGag_TCacaTCATCTC-TGGA	5	22	ASIP_sgRNA-1
22:22768371-22768394:+	CTTCActa_gCCTTTCtTCTC-TGGG	5	22	ASIP_sgRNA-1
22:8019080-8019103:+	tTTCAGcc_TCaTTTCATCTt-TGGT	5	22	ASIP_sgRNA-1
22:15790912-15790935:+	CTTCAacT_cCCTcTCATCTg-TGGC	5	22	ASIP_sgRNA-1
22:29285984-29286007:-	CTcCAGGc_TaCTgTCATCTC-TGGC	4	23	ASIP_sgRNA-1
22:14168476-14168499:+	CTgCAGGg_TCCTcTCcaCTC-TGGA	5	22	ASIP_sgRNA-1
23:13720423-13720446:+	CTTCAtGT_TCaTTTCcTCTt-TGGG	4	22	ASIP_sgRNA-1
23:38512916-38512939:+	CTTCAtGT_TaCaTTtATCTt-TGGA	5	22	ASIP_sgRNA-1
23:11965299-11965322:+	CTaCtGGT_TgCcTTCATCTC-AGGT	4	22	ASIP_sgRNA-1
23:36168719-36168742:+	tTTCtGtT_TCCTTTgATCTg-TGGA	5	22	ASIP_sgRNA-1
23:3804130-3804153:-	CTaCAGaT_TCaTTTtcTCTC-TGGC	5	23	ASIP_sgRNA-1
23:38305476-38305499:+	CactAGGT_TtCTTTCATgTC-TGGC	5	22	ASIP_sgRNA-1
23:60751833-60751856:-	CTTCActT_TCCTTTgtcCTC-TGGA	5	23	ASIP_sgRNA-1
23:23536235-23536258:-	CTTCAGGT_TaCTTTCtTaTg-TGGA	4	23	ASIP_sgRNA-1
23:60752087-60752110:-	CTTCActT_TCCTTTgtcCTC-TGGA	5	23	ASIP_sgRNA-1
23:35150019-35150042:-	tTTCAaGT_cCtTTTCATaTC-TGGC	5	23	ASIP_sgRNA-1
23:33727872-33727895:-	CTTCAGcT_TCCcTTCcctTC-TGGC	5	23	ASIP_sgRNA-1
23:61854740-61854763:+	CTTCActT_TCCTTTCcTtTC-AGGT	4	22	ASIP_sgRNA-1
23:31108757-31108780:+	CTTgtGtT_TCCTTTaATgTC-TGGT	5	22	ASIP_sgRNA-1
23:49377157-49377180:+	gTcCAttT_TCCTTTgATCTC-TGGG	5	22	ASIP_sgRNA-1
23:61734179-61734202:-	CaTCAGGT_catTTTaATCTC-TGGA	5	23	ASIP_sgRNA-1
23:7809408-7809431:-	CTTCAGcT_TCaTcTttTCTC-TGGC	5	23	ASIP_sgRNA-1
23:60033519-60033542:-	CaTCttGT_TCaTTTCATCTC-TGGA	4	23	ASIP_sgRNA-1
23:9317220-9317243:-	tTTCAGGT_TtCTgTgATgTC-TGGA	5	23	ASIP_sgRNA-1
23:29805432-29805455:-	CTTCAGGg_aCCTgTagTCTC-TGGA	5	23	ASIP_sgRNA-1
23:53404036-53404059:-	CTTCAGtg_TtCaTTCtTCTC-TGGG	5	23	ASIP_sgRNA-1
23:20613764-20613787:-	CTcCAcGT_cCCTgTCAgCTC-TGGG	5	23	ASIP_sgRNA-1
23:20832688-20832711:-	CTTCtGGT_TCaTTTCATCTC-TGGC	2	23	ASIP_sgRNA-1
23:60021243-60021266:-	aTTCAGca_TCCTTTCcTCTC-TGGT	4	23	ASIP_sgRNA-1
23:55160561-55160584:-	aTTCAGtT_gCCTTTCtTtTC-TGGA	5	23	ASIP_sgRNA-1
23:51886778-51886801:+	gTTtAGtc_TCtTTTCATCTC-TGGT	5	22	ASIP_sgRNA-1
23:42233274-42233297:+	agTaAGGT_TCCTcTCATtTC-TGGC	5	22	ASIP_sgRNA-1
23:676676-676699:-	CTcCtGGT_TtCTTTCcTCTg-TGGC	5	23	ASIP_sgRNA-1
23:26739184-26739207:-	CTTCAGtT_TCtTTTCAgaTa-TGGG	5	23	ASIP_sgRNA-1
23:3071689-3071712:-	aTTCAGcT_TCCTccCAcCTC-TGGT	5	23	ASIP_sgRNA-1
23:45017590-45017613:-	CTTgAGGT_gCCTTcCAcCTa-TGGG	5	23	ASIP_sgRNA-1
23:48603395-48603418:+	CTTtAGGT_TCtTTTaATCTg-GGGA	4	22	ASIP_sgRNA-1
23:16472225-16472248:-	CTgCAGaT_cCCTTTgcTCTC-TGGG	5	23	ASIP_sgRNA-1
23:59764017-59764040:-	CTTaAGtT_TCtTTTCATtgC-TGGT	5	23	ASIP_sgRNA-1
23:28786415-28786438:+	CTTCAccT_TCCTgaCATCTg-TGGG	5	22	ASIP_sgRNA-1
23:21754868-21754891:-	CTTCAtGc_TCCTacCATCTa-TGGT	5	23	ASIP_sgRNA-1
23:58824460-58824483:-	gaTCcGGT_TCCTTcCAgCTC-TGGG	5	23	ASIP_sgRNA-1
24:3852758-3852781:-	CTgCAGGg_TCgTTTCATtcC-TGGA	5	23	ASIP_sgRNA-1
24:32202107-32202130:+	CcTgAGGT_TCCTTTaAgCTC-TGGG	4	22	ASIP_sgRNA-1
24:20211225-20211248:+	CTcCAGGT_TCtcaTCATCaC-TGGG	5	22	ASIP_sgRNA-1
24:26547614-26547637:+	CTggAGGc_TCCTTTgcTCTC-TGGC	5	22	ASIP_sgRNA-1
24:17686632-17686655:+	gccCAGGT_TCtTTTCATCTC-AGGC	4	22	ASIP_sgRNA-1
24:869185-869208:+	CaTCtacT_TCCTTTCtTCTC-TGGC	5	22	ASIP_sgRNA-1
24:16667388-16667411:-	CTcCtGaT_TCCTTTCcTtTC-TGGG	5	23	ASIP_sgRNA-1
24:25158439-25158462:+	aTTCtGGT_TCgTTcCATCcC-TGGG	5	22	ASIP_sgRNA-1
24:32298637-32298660:-	tTTCAGcT_TCtTTcCATCcC-TGGC	5	23	ASIP_sgRNA-1
24:11011976-11011999:-	CTgCAGGT_TCtTTTgtTCTC-AGGC	4	23	ASIP_sgRNA-1
24:5656023-5656046:+	aTctAGGT_TCtTTcCATCTC-TGGG	5	22	ASIP_sgRNA-1
24:10631247-10631270:-	CTTCAaGT_gaCTTTCtTCTC-TGGA	4	23	ASIP_sgRNA-1
24:19848479-19848502:-	CTggtGtT_TCCTTTCATtTC-TGGG	5	23	ASIP_sgRNA-1
24:27842944-27842967:-	tTTCtGGT_TCtTTgCATgTC-TGGT	5	23	ASIP_sgRNA-1
24:25325713-25325736:+	CTgCcaGT_TCCTTgCtTCTC-TGGA	5	22	ASIP_sgRNA-1
24:31580561-31580584:+	CaTCAcGT_cCCTTTCATagC-TGGG	5	22	ASIP_sgRNA-1
24:15310107-15310130:+	CTgCAGGT_cCCaTTCcTCaC-TGGC	5	22	ASIP_sgRNA-1
24:19004669-19004692:+	aTTtAGGT_TgCTTcCATgTC-TGGC	5	22	ASIP_sgRNA-1
24:33244119-33244142:+	CTTCtGGT_TCCTTcCcTCTg-GGGA	4	22	ASIP_sgRNA-1
24:10697441-10697464:+	CTTCAaGT_TCacTTCtTgTC-TGGG	5	22	ASIP_sgRNA-1
24:30187142-30187165:+	aTTtAGGa_TaaTTTCATCTC-TGGA	5	22	ASIP_sgRNA-1
24:3044125-3044148:-	gTTCAGGT_TCgTgTgATtTC-TGGT	5	23	ASIP_sgRNA-1
25:21539894-21539917:+	tcTtAGGT_TCtTTTCATaTC-TGGG	5	22	ASIP_sgRNA-1
25:14819935-14819958:+	aTTtAGGT_TgCTTctATCTC-TGGA	5	22	ASIP_sgRNA-1
25:12396144-12396167:+	gcTgAGGT_TCCTTTtATaTC-TGGT	5	22	ASIP_sgRNA-1
25:5568082-5568105:-	CTggAGtT_TCCTgTCATCTC-AGGA	4	23	ASIP_sgRNA-1
25:31749891-31749914:-	CTTCAGGa_TCaTTTCATCTt-GGGA	3	23	ASIP_sgRNA-1
25:24873161-24873184:-	gTTCAGGg_TCCaTTCAgCTt-TGGA	5	23	ASIP_sgRNA-1
25:1330787-1330810:+	aTTgAGGT_TgCTTcCATgTC-TGGC	5	22	ASIP_sgRNA-1
25:15152018-15152041:-	CTgaAGaa_TCCTTaCATCTC-TGGG	5	23	ASIP_sgRNA-1
25:41610864-41610887:-	ggaCAGGT_TCCTaTCAgCTC-TGGA	5	23	ASIP_sgRNA-1
25:25890583-25890606:+	CTTCAGGa_attTTcCATCTC-TGGA	5	22	ASIP_sgRNA-1
25:14071961-14071984:-	tTTCAGGT_TCtTTTCcaCTa-TGGT	5	23	ASIP_sgRNA-1
25:43230498-43230521:-	CTgCAGtg_aCCTTTCATtTC-TGGG	5	23	ASIP_sgRNA-1
25:42394445-42394468:-	CTggAGGT_cCCcaTCATCTC-TGGA	5	23	ASIP_sgRNA-1
25:8307911-8307934:-	CcTggGtT_TCCTTTCAcCTC-TGGC	5	23	ASIP_sgRNA-1
25:26850920-26850943:-	CTgaAGaa_TCCTTTCATCcC-TGGG	5	23	ASIP_sgRNA-1
25:43659068-43659091:+	aTTCAttT_TCtgTTCATCTC-TGGG	5	22	ASIP_sgRNA-1
25:10299889-10299912:+	CTTCctGT_TCtTTTaATCTg-TGGA	5	22	ASIP_sgRNA-1
25:31236861-31236884:+	CTTtAGGT_cCCaTTCtTCaC-TGGG	5	22	ASIP_sgRNA-1
25:30346198-30346221:+	CTTtgatT_TCCTTTCATaTC-TGGG	5	22	ASIP_sgRNA-1
25:26943327-26943350:+	CTTCAGtT_TCCTTTtcTgTC-AGGT	4	22	ASIP_sgRNA-1
25:14229571-14229594:+	CTTCAGcT_TCtTggCATCTg-TGGT	5	22	ASIP_sgRNA-1
25:20456055-20456078:-	tTTCtGGT_TCCTgTgATCTC-TGGA	4	23	ASIP_sgRNA-1
25:23695131-23695154:-	aTTtAGGT_TgCTTcCATtTC-TGGT	5	23	ASIP_sgRNA-1
26:42050852-42050875:+	CTTCAccT_cCCTTTCAcCTt-TGGT	5	22	ASIP_sgRNA-1
26:14391952-14391975:-	gTTCAGaT_TCCTTTacTaTC-TGGT	5	23	ASIP_sgRNA-1
26:13119723-13119746:+	agTCAGcT_TtCTTTCATCcC-TGGG	5	22	ASIP_sgRNA-1
26:24795656-24795679:+	taTCAGGT_TCCTTcCAggTC-TGGG	5	22	ASIP_sgRNA-1
26:34664157-34664180:-	CTcCAaGc_TCagTTCATCTC-TGGT	5	23	ASIP_sgRNA-1
26:29384242-29384265:+	CTTCcccT_TCtTgTCATCTC-TGGT	5	22	ASIP_sgRNA-1
26:34093785-34093808:+	CTTaAGGT_TCaTTTCcTCag-TGGG	5	22	ASIP_sgRNA-1
26:37644462-37644485:-	CTTtAGGT_cCCTTTgATCcC-AGGC	4	23	ASIP_sgRNA-1
26:33678607-33678630:+	CaTCAGGT_TCCTTctgTCTa-TGGA	5	22	ASIP_sgRNA-1
26:13930509-13930532:-	CTgCAtGT_atCTTTCAcCTC-TGGC	5	23	ASIP_sgRNA-1
26:22505378-22505401:-	tTTCAGGc_TCCTcTtATCgC-TGGC	5	23	ASIP_sgRNA-1
26:29034582-29034605:-	CTTCAaag_TCCTcTCtTCTC-TGGG	5	23	ASIP_sgRNA-1
26:2638294-2638317:+	CTTCAtGT_TCCgcTCATaaC-TGGG	5	22	ASIP_sgRNA-1
26:24653918-24653941:+	gTTtAGtT_TCtTTTCtTCTC-TGGG	5	22	ASIP_sgRNA-1
26:33678642-33678665:+	CaTCAGGT_TCCTTctgTCTa-TGGA	5	22	ASIP_sgRNA-1
26:1632972-1632995:-	gTTCAGGg_TCCTTTaAgCTg-TGGC	5	23	ASIP_sgRNA-1
3:201170884-201170907:+	aTTCAaGT_TaCTTaCcTCTC-TGGG	5	22	ASIP_sgRNA-1
3:133687958-133687981:-	CTTgAGGT_TatTTaCATCTa-TGGA	5	23	ASIP_sgRNA-1
3:209909228-209909251:-	CTgCAGGT_cCCTTTCtTCcC-TGGG	4	23	ASIP_sgRNA-1
3:203907294-203907317:-	gTcCAGGT_TCaaTcCATCTC-TGGT	5	23	ASIP_sgRNA-1
3:169960046-169960069:+	CcTCAtGT_TCCTTTCcTtTg-TGGT	5	22	ASIP_sgRNA-1
3:149078549-149078572:+	CTTCAGaT_aaCTTTCAgCTC-AGGC	4	22	ASIP_sgRNA-1
3:132197811-132197834:+	CTTCAccT_TCCTTcCgTCTg-TGGT	5	22	ASIP_sgRNA-1
3:161247558-161247581:-	tTTCtGGT_TCtTTgCATaTC-TGGT	5	23	ASIP_sgRNA-1
3:165927713-165927736:+	gTTCAaGT_TgCTTTgATtTC-TGGC	5	22	ASIP_sgRNA-1
3:102634368-102634391:-	CTcCAGcT_TCCTTgCgTtTC-TGGG	5	23	ASIP_sgRNA-1
3:163832358-163832381:-	gTTCAtGT_TCaTTgCATCgC-TGGT	5	23	ASIP_sgRNA-1
3:107024558-107024581:-	CaTCAGtT_TCCTTTCtTCcC-TGGA	4	23	ASIP_sgRNA-1
3:107572640-107572663:-	tTTgAGGT_TtaTTTCATCTC-TGGT	4	23	ASIP_sgRNA-1
3:116466627-116466650:+	CTaCAttT_TCCcTTCATaTC-TGGA	5	22	ASIP_sgRNA-1
3:174774861-174774884:+	CTTCAGcc_cCCaTTCcTCTC-TGGC	5	22	ASIP_sgRNA-1
3:149831315-149831338:+	CTTCAGcT_TCCTaTaATaTC-TGGG	4	22	ASIP_sgRNA-1
3:137837139-137837162:+	CTTCAttT_TCtTTTCAcgTC-TGGG	5	22	ASIP_sgRNA-1
3:102086854-102086877:-	CTTCtGcT_TCtTTTCATgcC-TGGT	5	23	ASIP_sgRNA-1
3:192229156-192229179:+	CTTCgaGT_TttgTTCATCTC-TGGT	5	22	ASIP_sgRNA-1
3:204363920-204363943:-	tTTCAGcT_TCCaTTtATCTt-TGGT	5	23	ASIP_sgRNA-1
3:155319753-155319776:+	CTTCAtGT_TCaTTTCtaCTC-TGGT	4	22	ASIP_sgRNA-1
3:219119625-219119648:-	tTTCAaaT_TtCTTTCATgTC-TGGC	5	23	ASIP_sgRNA-1
3:95049331-95049354:-	CTTCAGtT_TCCcTTttTCTg-TGGA	5	23	ASIP_sgRNA-1
3:209211116-209211139:-	gTTCtGGT_TgCTTTCATCTt-TGGG	4	23	ASIP_sgRNA-1
3:180076250-180076273:-	aaTtAGGT_TgCTTTCATaTC-TGGC	5	23	ASIP_sgRNA-1
3:208995740-208995763:+	tcTCAttT_TCCTTcCATCTC-TGGG	5	22	ASIP_sgRNA-1
3:210425009-210425032:+	CTTtAccT_TCtTTcCATCTC-TGGT	5	22	ASIP_sgRNA-1
3:208574976-208574999:-	tTTCAGGT_TCCTTgCAagcC-TGGG	5	23	ASIP_sgRNA-1
3:104341324-104341347:+	gTTCAGaT_TCCTTTgAgCcC-TGGT	5	22	ASIP_sgRNA-1
3:150152689-150152712:-	CTaCAaGT_TCCTgTCAaCaC-TGGT	5	23	ASIP_sgRNA-1
3:179905949-179905972:+	CacCAGGT_cCCTTcCcTCTC-TGGG	5	22	ASIP_sgRNA-1
3:163024450-163024473:-	CccCAGcT_TCCTccCATCTC-TGGG	5	23	ASIP_sgRNA-1
3:95014718-95014741:-	CTTCAGtT_TCCTTTaATgTg-GGGC	4	23	ASIP_sgRNA-1
3:213818865-213818888:+	CTTCAGGg_TCCccTCtTCcC-TGGG	5	22	ASIP_sgRNA-1
3:194365473-194365496:-	tTTCAGGT_TCtTTTCcTaTg-TGGG	5	23	ASIP_sgRNA-1
3:218774615-218774638:-	CcaCcGGT_TtCTTTCAcCTC-TGGC	5	23	ASIP_sgRNA-1
3:132566998-132567021:+	CcTCAGta_TCCTTcCgTCTC-TGGA	5	22	ASIP_sgRNA-1
3:95278083-95278106:-	CTTCctGT_TCCTTcCATtTt-TGGC	5	23	ASIP_sgRNA-1
3:156723485-156723508:-	CTTCtGGc_TgCTcTCcTCTC-TGGT	5	23	ASIP_sgRNA-1
[truncated: 1,752 more rows]

## Sheet: SNVs
Animal ID	Chr.	Position	Gene	Ref.	Alt.	Sanger validation			PrimerF	PrimerR
						♂	♀	Founder
#25	1	33031369	TACSTD2	C	T	CC	CC	CT	AAAAGCCCAACACCATAC	CAACCCAATCGTCACTAAA
#25	1	123431224	KRTAP6-1	G	A	GG	GG	AG	TGATTGACAGCCTGATTGAT	GCAGTAACTCTGGCACCTCT
#25	2	90416682	LOC105611746	T	A	TT	TT	AT	AAAATGCTGGAAGAAAGT	AGGTGAAAGAGGACAAGG
#25	2	99143721	LOC105608461	C	G
#25	3	14513030	LOC105612765	G	A	GG	GG	AG	TCCCTAGAGTTACGACAT	TTCTTGCCACTTTCCTTC
#25	3	38992667	LOC105613205	C	A	CC	CC	CC	GTCAGGTGGTCTGGTATT	ACAAAGCTAGTGAAGGTG
#25	3	82417682	LOC105606918	A	G
#25	4	44170002	LOC105614994	A	C	AA	AA	AA	TCTGTCATCCCCTTCTCCTC	CATCTGGTCCCATCACTTCA
#25	4	54470421	LOC105611833	G	A	GG	GG	AG	GGGATACTCCAAGCAAGAAA	GGTCAGCAATGAGAAACAGA
#25	4	87212439	LOC105615068	A	G	AA	AA	AG	CAGCTTTCATTCTAATCCCA	GACTTTAGTTCCTCTTTGCT
#25	4	87778251	IQUB	C	T	CC	CC	CT	CATCACCCACCCAGTGTTCC	GCCTGCATTCTCAGCCTGTA
#25	6	17336483	HADH	A	T	AA	AA	AT	TTGCTGCTAAAGACCACCCC	CATGGACCCCAATAGCCAGA
#25	7	25021363	LOC101120581	G	A	GG	GG	AG	GCATGTATCGAACCCATT	CCTTTCCAACCTTACCAA
#25	7	26745418	FMN1	C	A	CC	CC	AC	TGAAGAGCAATTAGCAGAAG	AGTATGAGTGCCAAGATGGA
#25	8	25806901	FYN	G	T	GG	GG	GT	GCTGCCACTTTGGAACAT	TCCTTTGCCCCTATCTAC
#25	8	61231885	MTFR2	A	G	AA	AA	AG	CCTGAAACACTGACCTCCCC	GAATGTGACTGGTTGGCTGA
#25	8	63716292	REPS1	G	C	GG	GG	CG	TCTGTCAACAAAGGTCCGTC	GCAAGCAAGCACTAAGTAGC
#25	12	18629371	LOC105610013	C	T	CC	CC	CT	ACAGGCTCTTGGGCTTCTCC	CGTTTGGCTTCCTTTGTATG
#25	12	35005723	LOC105606483	A	T
#25	13	11656318	LOC101114294	G	A	GG	GG	AG	CTGTAAACTGAGACCCATAG	AAAACTGAAGCGAGTGATAC
#25	14	38605379	AP1G1	G	A
#25	19	3300693	LOC105603343	G	T	GG	GG	GT	GAACTCTTACCTCTTTCCAT	GTGACATTTTCACCTTTGTA
#25	20	1704633	LOC101111497	T	C	TT	TT	CT	ATTTCTGTAGAGCCTCATTC	TGAACTTTGGAGCAGTTATT
#25	21	39073390	LOC101105369	T	C	CC	CC	CT	CAGGTCAGGTGGTCTGGTAT	GGAATGTGAAGTCAAGTGGG
#25	21	39073391	LOC101105369	T	C	CC	CC	CC	CAGGTCAGGTGGTCTGGTAT	GGAATGTGAAGTCAAGTGGG
#25	26	1380337	LOC105605105	C	T	CC	CC	CT	AAGGCTAGAGTCTCAGGA	ATGGCTAAGTAGTATTTCAT
#28	1	20509202	TSPAN1	G	A
#28	1	209294800	LOC105603204	C	G	CC	CC	CG	TAAGAGGCTCCTTAGCTC	TAGGCTTCACCAGTATGT
#28	2	113989138	LOC105608694	T	C
#28	2	205174065	ICOS	T	C	TT	TT	CC	GTCGCGGTCACGTTATACTA	AAGACCCTTACTTCCACAAG
#28	4	67550694	CREB5	G	A	AA	AA	AG	AGTGATTTGTATTGGGGTGG	GTTGGGTAGAAGTTGGTGGA
#28	5	6285331	CALR3	G	A
#28	5	6285349	CALR3	A	T
#28	7	51550655	NEDD4	C	T	CT	CC	CT	TAGGTCCCTTCCAATGTAGC	CAAGGAAACTGAGCATCTGG
#28	7	65682972	PELI2	G	A
#28	10	29866900	LOC105616165	G	A
#28	10	67860604	LOC105616196	G	A	GG	GG	AG	CCCATCTGGACAACAGCAGC	AAGAGTCCGACATGACTGAG
#28	13	66170422	CTNNBL1	G	A	GG	GG	AG	TGCTGGCACTGTCTGTTGAA	TGCAGTGGCAGGGTCTGTAT
#28	15	49143562	LOC101122626	C	G	GG	GG	GG	TGCTGGAAGATTTCTGATTA	AGTGCTAAGGGGATAGTTCA
#28	15	62895121	LOC105602344	A	G	AA	AA	AG	GGGAAAACCCTCAGGAATAT	ACGGAATGCTTAGTGCTTGG
#28	16	36353794	LOC105602577	A	C	AA	AA	AC	GAAGACAGTTTCCCAAGC	TGCCGAGACAGCAGGTAT
#28	18	8186666	LOC101112426	G	T
#28	18	49938286	TRNAC-GCA	G	C
#28	21	44437883	KDM2A	A	G
#28	26	7329767	NEIL3	G	A
#28	26	19946111	TUSC3	C	A	CC	CC	AC	ATCATAAAGGGTAGAAACGC	CTTTCAACTACCTGAGTCCC
#A9	1	241473030	TRNAS-GGA	C	T
#A9	2	125119378	LOC105608896	T	G
#A9	3	197157519	RERGL	T	A	TT	TT	AT	CATACAGCCATCTCATCCTC	AGCTCAACATTCAGAAAACG
#A9	7	78063727	LOC105615761	A	G	AA	AA	AG	GCAATGCCCTCACCTACATC	CTGCCAACAAGCAAGTCTGA
#A9	8	35703687	LOC105615865	G	A
#A9	9	80387571	LOC105616087	G	A	GG	GG	AG	GAAGAAACGATGGCAGAGTG	GGGTGACCGAGATGGTAAAG
#A9	10	25474966	CCDC169	G	A	GG	GG	GG	CTAAACCTGTGGCAGGACAT	TGGGGTTAGGTGAGTCTGTG
#A9	10	50474903	LOC101102249	A	G	AA	AA	AG	TGAATAAATGAAGGGTAGAA	TGACATGAGCCAATTCCTAG
#A9	11	7141416	LOC105612049	A	G	AA	AA	AG	AAGACACTGCTGAAATGCA	TTTGTCACCTCAGGGCTCCA
#A9	12	43645228	UTS2	T	C
#A9	13	59673840	SRXN1	C	T
#A9	16	50589241	LOC105602606	C	A
#A9	18	10536900	LOC105603048	G	A
#A9	23	42537747	NAPG	C	T	CC	CC	CT	CTCGTTCACAGCCATCTC	ACAGGAATAAAGCACAGT
#A9	24	37343232	NPTX2	T	C
#A9	25	32113009	LOC105605006	G	A	GG	GG	AG	ACAATGAGATTCGGTGGT	CTGTTGACTGTCTGGGTT

## Sheet: Indels
Animal ID	Chr.	Position	Ref.	Alt.	Sanger Validation	PrimerF	PrimerR
#25	1	12065782	C	CATTTT
#25	1	144050921	T	TCTA	TRUE	AGCCTTGCCTCTGAGCCATT	TTCCAGCTTGTGCTTCTTCC
#25	1	198551062	CCGCCAAGCCCTTCAGAGGT	C
#25	1	223989948	C	CT
#25	2	22548380	ATG	A
#25	3	129645270	TTA	T
#25	8	15393247	GC	G	TRUE	TGATGTTCCAATCCTCTGTT	TTGTGCTGCTCAATGTGATG
#25	8	68331535	GATAGGAAGTCACCC	G
#25	9	9921649	ACC	A
#25	13	55285224	TTTTC	T
#25	14	25758293	C	CTGGAG
#25	15	15851657	CTTG	C	TRUE	GATTCAGAAAGCTGTAGTGG	GGCTGTAAAGCAGAGGAGAC
#25	16	8729189	ATTTGT	A
#25	16	27520953	CAAGGTATAAATTATCTGTGCCAGTGGAAAATAGT	C
#25	16	50119034	TC	T
#25	16	50119034	TC	T
#25	19	56085757	TGCTCAAAC	T
#25	20	13762190	C	CGGGGGGGGG
#25	20	40761259	G	GCCAGTGACCGCCGCCCCCCA
#25	21	41956892	CTGGGCCACG	C
#25	22	17651310	CAA	C
#25	23	12104080	CATGAAAGTGAAAA	C
#25	23	29892847	A	AATAAATATAAAT
#25	23	37725798	CAGACTAG	C
#25	23	60359482	AGCCTGAAGCACTCTCCTTCCCAAAG	A
#28	1	4671366	CTG	C	FALSE	TCTTTAGCCTCACTCTTCAC	TCTTGTCTGGGTTGGTCATA
#28	1	23256001	TGCTTTCTCTTG	T
#28	2	226339634	A	AT
#28	2	232987264	C	CAGTTATTTCTTG
#28	3	73875322	TTACATAAAATAAATCTGACTCC	T	TRUE	ATGCCCAAATACACTCACAA	CAGTCATCAGAGCGAATCAG
#28	3	77186511	A	ATATC
#28	3	143642322	T	TCCCCC
#28	3	163837610	AT	A
#28	4	104659641	T	TA
#28	7	41239816	G	GTGTGTGTGTGTGTA
#28	7	53443041	A	AAAAAAAAG
#28	9	32450300	AATGGG	A	TRUE	ACCGTGGCAGTTCCCCTTGT	CGGGTTCAATCCCAGTCCAG
#28	9	71050663	TTA	T
#28	9	74626198	CAAAATGAGA	C
#28	12	2500768	GGT	G	FALSE	TGAGGTAGGGAGGAAATGGG	AGATGGGAGTGATACGGTGG
#28	14	23426064	TTGC	T
#28	14	28365941	TA	T
#28	15	51036280	ATG	A
#28	16	58499858	C	CAT
#28	17	61087934	GCT	G
#28	17	68055462	CA	C
#28	19	59885617	AAGCCCCAACTGGAAAC	A
#28	20	4102555	TCTCGAGAGCATAACTGCAGCAACCACTTTGGTGA	T
#28	22	37036682	G	GTGTGTGTGTGTA
#28	23	20519138	C	CATATATATATAT
#28	23	38816651	A	AG
#A9	1	249219300	T	TTTCAG
#A9	3	184061187	GTTTAAAAAGGTGAAATTTAATACATAGT	G
#A9	5	67147800	G	GTGTGTGTGTGTGTA
#A9	5	96151327	CTGTTTAGTCTGTACATGGTTGT	C
#A9	7	34284574	G	GCA	TRUE	GGGCTTTAGATCCTAGTCCT	ACTCCTTAGTTTTGGGTTGA
#A9	7	45025016	TGAAAGTGAAAAGC	T
#A9	7	47020062	T	TGAGGAGGAGGAG
#A9	8	41716755	TG	T	TRUE	GGTTCTGATTTGCATTTCCC	GCATTCCTTTTATAGCTGAG
#A9	9	31225677	A	AAAAAAAAC	TRUE	ACTCTTCCCATCTCCTGTTG	TCTGTTTTCACTTGCCCACT
#A9	9	42527595	ACT	A
#A9	9	54153577	C	CA
#A9	17	8459575	TATCTTGCCCA	T	TRUE	ATAACGACCAGGATGACCGA	CCAGGAATCTTTAGCAGGGA
#A9	17	54918393	CCTGCTGCTG	C
#A9	19	15638701	AGAGGGAGAGGGAGTGAGGAAGAAAGG	A
#A9	19	44062388	GGCTTGA	G
#A9	20	38859001	GGA	G
#A9	23	47505199	T	TGTGTGTGTGTGTGTGTGTG

## Sheet: SVs
Animal ID	Calling tool	Chr.	Position_1	Position_2	Type
#25	BreakDancer	6	116377303	116377417	DEL
#25	BreakDancer	8	494756	494804	DEL
#25	BreakDancer	8	641267	641403	DUP
#25	BreakDancer	20	223732	224547	DEL
#25	BreakDancer	20	22845188	22845223	DEL
#25	BreakDancer	20	24226608	24226723	DEL
#25	BreakDancer	20	24304611	24304685	DEL
#25	BreakDancer	23	108790	108795	DEL
#25	Lumpy	2	118146747		INV
#25	Lumpy	17	72275690		DEL
#25	Lumpy	17	72284374		DEL
#25	CNVCaller	3	167411201	167413200	CNV
#25	CNVCaller	3	179351201	179352800	CNV
#25	CNVCaller	10	71292801	71294800	CNV
#25	CNVCaller	17	70659201	70662000	CNV
#25	CNVCaller	18	68547601	68549200	CNV
#25	CNVCaller	21	37098001	37100400	CNV
#28	BreakDancer	15	1184336	1184467	INV
#28	BreakDancer	17	259602	260249	INV
#28	BreakDancer	17	4160731	4160888	INV
#28	Lumpy	6	117015456		DEL
#28	Lumpy	11	62246030		DEL
#28	Lumpy	25	45354003		DEL
#28	Lumpy	X	12269		DEL
#28	CNVCaller	14	10677201	10679600	CNV
#28	CNVCaller	14	60010401	60022800	CNV
#28	CNVCaller	20	27742001	27744000	CNV
#A9	BreakDancer	8	10791	13114	DEL
#A9	BreakDancer	17	1304736	1305119	DEL
#A9	BreakDancer	17	2697099	2697197	DEL
#A9	BreakDancer	19	188974	189010	DEL
#A9	BreakDancer	20	2202395	2202402	DEL
#A9	BreakDancer	20	21312519	21313129	DEL
#A9	BreakDancer	24	8021577	8021708	DEL
#A9	BreakDancer	24	14515663	14515749	DEL
#A9	BreakDancer	24	17671839	17671850	DEL
#A9	BreakDancer	24	25255955	25256365	DEL
#A9	BreakDancer	24	29504140	29504228	DEL
#A9	BreakDancer	24	34438516	34438674	DEL
#A9	BreakDancer	24	37279500	37279618	DEL
#A9	BreakDancer	24	39950513	39950515	DEL
#A9	BreakDancer	24	41262923	41263034	INS
#A9	Lumpy	9	203		DEL
#A9	CNVCaller	6	31440801	31443600	CNV
#A9	CNVCaller	20	28078801	28080800	CNV
#A9	CNVCaller	20	28080401	28082000	CNV
#A9	CNVCaller	24	2491201	2493200	CNV
